# Supplementary material for: Crystal structure of a three-coordinate lithium complex with monodentate phenyl­oxazoline and hexa­methyl­disilyl­amide ligands
Source: Acta Crystallogr E Crystallogr Commun. 2024 May 17;80(Pt 6):620–4. doi: 10.1107/S2056989024004237 (PMC11151324; doi:10.1107/S2056989024004237)
Supplement: Supplementary file 1 [file e-80-00620-sup1.cif]

##############################################################################
#                                                                            #
# This CIF contains the data in a paper accepted for publication in          #
# Acta Crystallographica Section E. It conforms to the requirements of       #
# Notes for Authors for Acta Crystallographica Section E, and has been       #
# peer reviewed under the auspices of the IUCr Commission on Journals.       #
#                                                                            #
# Full details of the Crystallographic Information File format               #
# are given in the paper "The Crystallographic Information File (CIF):       #
# a New Standard Archive File for Crystallography" by S. R. Hall, F. H.      #
# Allen and I. D. Brown [Acta Cryst. (1991), A47, 655-685].                  #
#                                                                            #
# The current version of the core CIF dictionary is obtainable from          #
# ftp://ftp.iucr.org/pub/cif_core.dic.                                       #
#                                                                            #
# Software is freely available for graphical display of the structure(s)     #
# in this CIF. For information consult the CIF software page                 #
# http://www.iucr.org/resources/cif/software.                                #
#                                                                            #
# This file may be used for bona fide research purposes within the           #
# scientific community so long as proper attribution is given to the journal # 
# article from which it was obtained.                                        #
#                                                                            #
##############################################################################
data_I
_audit_creation_method     'SHELXL-2018/3'
_journal_date_recd_electronic     2024-02-06
_journal_date_accepted     2024-05-08
_journal_name_full     'Acta Crystallographica, Section E'
_journal_year     2024
_journal_volume     80
_journal_issue      1
_journal_page_first     0
_journal_page_last     0
_journal_paper_category     GM
_journal_paper_doi     10.1107/S2056989024004237
_journal_coeditor_code     EJ2003
_publ_contact_author_name     'Francielli Sousa Santana'
_publ_contact_author_address
;
Departamento de Qu\'imica, Universidade Federal do Paran\'a,
Centro Polit\'ecnico, Jardim das Am\'ericas, 81530-900, Curitiba-PR, Brazil
;
_publ_contact_author_email     francielli.s.santana@ufpr.br
_publ_contact_author_fax     ?
_publ_contact_author_phone     ?
_publ_section_title
;
Crystal structure of a three-coordinate lithium complex with monodentate
phenyloxazoline and hexamethyldisilylamide ligands
;
_publ_section_title_footnote     .
loop_
    _publ_author_name
    _publ_author_footnote
    _publ_author_address
    'Carneiro Neto, Jos\'e Severiano' .
;
Departamento de Qu\'imica, Universidade Federal do Paran\'a,
Centro Polit\'ecnico,
Jardim das Am\'ericas, 81530-900, Curitiba-PR,
Brazil
;
    'Mariano Iwaya, Eduardo' .
;
Departamento de Qu\'imica, Universidade Federal do Paran\'a,
Centro Polit\'ecnico,
Jardim das Am\'ericas, 81530-900, Curitiba-PR,
Brazil
;
    'Sousa Santana, Francielli' .
;
Departamento de Qu\'imica, Universidade Federal do Paran\'a,
Centro Polit\'ecnico,
Jardim das Am\'ericas, 81530-900, Curitiba-PR,
Brazil
;
    'Fernandes Soares, Ja\'isa' .
;
Departamento de Qu\'imica, Universidade Federal do Paran\'a,
Centro Polit\'ecnico,
Jardim das Am\'ericas, 81530-900, Curitiba-PR,
Brazil
;
_publ_section_synopsis
;
The reaction between  lithium hexamethyldisilazane, [Li{N(Si(CH~3~)~3~)~2~]}
(LiHMDS), with 4,4-dimethyl-2-phenyl-2-oxazoline (Phox) in hexane produced the
title complex [Li{N(Si(CH~3~)~3~)~2~}(Phox)~2~]. The molecule, which
crystallizes in the <i>C</i>2/<i>c</i> space group, lies on a twofold rotation
axis and the lithium cation adopts a trigonal--planar coordination environment
by the coordination, through nitrogen atoms, of one unit of
hexamethyldisilazane and two units of Phox, both ligands in a monodentate
mode.
;
_chemical_name_systematic
;\
Bis(4,4-dimethyl-2-phenyl-2-oxazoline-\k<i>N</i>)(hexamethyldisilylamido-\
\k<i>N</i>)lithium
;
_chemical_name_common     ?
_chemical_formula_moiety     'C28 H44 Li N3 O2 Si2'
_chemical_formula_sum     'C28 H44 Li N3 O2 Si2'
_chemical_formula_structural     '[Li(N(Si(CH3)3)2)(NC7H5OC4H8)2]'
_chemical_formula_iupac     '[Li (C6 H18 N Si2) (C11 H13 N O)2]'
_chemical_formula_weight     517.78
_chemical_melting_point     ?
_space_group_crystal_system     monoclinic
_space_group_name_H-M_alt     'C 2/c'
_space_group_name_Hall     '-C 2yc'
loop_
    _space_group_symop_operation_xyz
    'x, y, z'
    '-x, y, -z+1/2'
    'x+1/2, y+1/2, z'
    '-x+1/2, y+1/2, -z+1/2'
    '-x, -y, -z'
    'x, -y, z-1/2'
    '-x+1/2, -y+1/2, -z'
    'x+1/2, -y+1/2, z-1/2'
_cell_length_a     15.612(2)
_cell_length_b     12.7649(17)
_cell_length_c     17.180(4)
_cell_angle_alpha     90
_cell_angle_beta     116.243(5)
_cell_angle_gamma     90
_cell_volume     3070.9(9)
_cell_formula_units_Z     4
_cell_measurement_reflns_used     9967
_cell_measurement_theta_min     2.85
_cell_measurement_theta_max     27.66
_cell_measurement_temperature     100(2)
_exptl_crystal_description     parallelepiped
_exptl_crystal_colour     colourless
_exptl_crystal_size_max     0.497
_exptl_crystal_size_mid     0.436
_exptl_crystal_size_min     0.284
_exptl_crystal_density_diffrn     1.120
_exptl_crystal_F_000     1120
_exptl_absorpt_coefficient_mu     0.143
_exptl_absorpt_correction_type     multi-scan
_exptl_absorpt_process_details
;
(SADABS; Krause <i>et al.</i>,  2015)
;
_exptl_absorpt_correction_T_min     0.7088
_exptl_absorpt_correction_T_max     0.7456
_diffrn_ambient_temperature     100(2)
_diffrn_source     'fine-focus sealed tube'
_diffrn_radiation_type     MoK\a
_diffrn_radiation_wavelength     0.71073
_diffrn_radiation_monochromator     graphite
_diffrn_measurement_device_type     'Bruker D8 Venture/Photon 100 CMOS'
_diffrn_measurement_method     '\f and \w scans'
_diffrn_detector_area_resol_mean     10.4167
_diffrn_reflns_number     44358
_diffrn_reflns_av_R_equivalents     0.0781
_diffrn_reflns_av_unetI/netI     0.0294
_diffrn_reflns_theta_min     2.848
_diffrn_reflns_theta_max     27.499
_diffrn_reflns_theta_full     25.242
_diffrn_measured_fraction_theta_max     0.998
_diffrn_measured_fraction_theta_full     0.997
_diffrn_reflns_limit_h_min     -20
_diffrn_reflns_limit_h_max     20
_diffrn_reflns_limit_k_min     -16
_diffrn_reflns_limit_k_max     16
_diffrn_reflns_limit_l_min     -22
_diffrn_reflns_limit_l_max     22
_reflns_number_total     3522
_reflns_number_gt     2888
_reflns_threshold_expression     'I > 2\s(I)'
_refine_ls_structure_factor_coef     Fsqd
_refine_ls_matrix_type     full
_refine_ls_R_factor_all     0.0492
_refine_ls_R_factor_gt     0.0352
_refine_ls_wR_factor_gt     0.0865
_refine_ls_wR_factor_ref     0.0915
_refine_ls_goodness_of_fit_ref     1.039
_refine_ls_restrained_S_all     1.039
_refine_ls_number_reflns     3522
_refine_ls_number_parameters     252
_refine_ls_number_restraints     7
_refine_ls_hydrogen_treatment     refall
_refine_ls_weighting_scheme     calc
_refine_ls_weighting_details
              'w=1/[\s^2^(Fo^2^)+(0.0461P)^2^+1.6645P] where P=(Fo^2^+2Fc^2^)/3'
_atom_sites_solution_hydrogens     difmap
_atom_sites_solution_primary     direct
_atom_sites_solution_secondary     difmap
_refine_ls_shift/su_max     0.001
_refine_ls_shift/su_mean     0.000
_refine_diff_density_max     0.294
_refine_diff_density_min     -0.235
_refine_ls_extinction_method     none
_refine_ls_extinction_coef     .
loop_
    _atom_type_symbol
    _atom_type_description
    _atom_type_scat_dispersion_real
    _atom_type_scat_dispersion_imag
    _atom_type_scat_source
    'C' 'C' 0.0033 0.0016
                         'International Tables Vol C Tables 4.2.6.8 and 6.1.1.4'
    'H' 'H' 0.0000 0.0000
                         'International Tables Vol C Tables 4.2.6.8 and 6.1.1.4'
    'Li' 'Li' -0.0003 0.0001
                         'International Tables Vol C Tables 4.2.6.8 and 6.1.1.4'
    'N' 'N' 0.0061 0.0033
                         'International Tables Vol C Tables 4.2.6.8 and 6.1.1.4'
    'O' 'O' 0.0106 0.0060
                         'International Tables Vol C Tables 4.2.6.8 and 6.1.1.4'
    'Si' 'Si' 0.0817 0.0704
                         'International Tables Vol C Tables 4.2.6.8 and 6.1.1.4'
_computing_data_collection
;
APEX3 and SAINT (Bruker, 2015)
;
_computing_cell_refinement
;
APEX3 and SAINT (Bruker, 2015)
;
_computing_data_reduction
;
APEX3 and SAINT (Bruker, 2015)
;
_computing_structure_solution
;
<i>SHELXS2008</i> (Sheldrick 2008)
;
_computing_structure_refinement
;
<i>SHELXL2018/3</i> (Sheldrick, 2015)
;
_computing_molecular_graphics
;
DIAMOND (Brandenburg & Putz, 1999, v. 4.6.4)
and Mercury (Macrae <i>et al.</i>,  2020, v. 2023.3.1)
;
_computing_publication_material
;
WINGX (Farrugia, 2012)
;
loop_
    _atom_site_type_symbol
    _atom_site_label
    _atom_site_fract_x
    _atom_site_fract_y
    _atom_site_fract_z
    _atom_site_U_iso_or_equiv
    _atom_site_adp_type
    _atom_site_calc_flag
    _atom_site_occupancy
    _atom_site_disorder_assembly
    _atom_site_disorder_group
    Li Li 0.500000 0.4524(2) 0.250000 0.0204(6) Uani d 1 . .
    Si Si 0.57050(2) 0.24246(3) 0.21203(2) 0.01863(10) Uani d 1 . .
    N N1 0.500000 0.30027(11) 0.250000 0.0182(3) Uani d 1 . .
    N N2 0.37995(7) 0.54071(8) 0.16385(7) 0.0192(2) Uani d 1 . .
    O O8 0.28490(7) 0.67752(8) 0.09434(6) 0.0283(2) Uani d 1 . .
    C C1 0.50526(11) 0.15288(11) 0.11638(9) 0.0283(3) Uani d 1 . .
    C C2 0.66991(11) 0.15862(12) 0.29266(10) 0.0317(3) Uani d 1 . .
    C C3 0.62947(10) 0.34286(12) 0.17146(10) 0.0274(3) Uani d 1 . .
    C C4 0.31661(9) 0.50169(10) 0.07406(8) 0.0238(3) Uani d 1 . .
    C C5 0.37382(13) 0.44781(14) 0.03410(10) 0.0391(4) Uani d 1 . .
    C C6 0.24248(14) 0.43000(18) 0.08063(12) 0.0527(6) Uani d 1 . .
    C C7 0.27067(11) 0.60331(12) 0.02589(9) 0.0307(3) Uani d 1 . .
    C C9 0.35350(8) 0.63426(10) 0.16790(8) 0.0194(3) Uani d 1 . .
    C C10 0.38916(9) 0.70370(10) 0.24400(8) 0.0198(3) Uani d 1 . .
    C C11 0.38259(10) 0.81222(10) 0.23259(9) 0.0255(3) Uani d 1 . .
    C C12 0.41867(11) 0.87807(11) 0.30369(10) 0.0313(3) Uani d 1 . .
    C C13 0.46139(11) 0.83697(12) 0.38667(10) 0.0310(3) Uani d 1 . .
    C C14 0.46664(10) 0.72887(11) 0.39881(9) 0.0280(3) Uani d 1 . .
    C C15 0.43035(9) 0.66244(11) 0.32782(8) 0.0226(3) Uani d 1 . .
    H H1A 0.4564(12) 0.1901(13) 0.0681(10) 0.040(5) Uiso d 1 . .
    H H1B 0.5497(14) 0.1223(15) 0.0952(12) 0.049(5) Uiso d 1 . .
    H H1C 0.4750(13) 0.0932(15) 0.1312(12) 0.041(5) Uiso d 1 . .
    H H2A 0.6467(14) 0.0989(15) 0.3147(12) 0.046(5) Uiso d 1 . .
    H H2B 0.7134(16) 0.1985(18) 0.3410(15) 0.064(6) Uiso d 1 . .
    H H2C 0.7052(15) 0.1233(16) 0.2666(13) 0.054(6) Uiso d 1 . .
    H H3A 0.6706(14) 0.3083(15) 0.1489(12) 0.051(5) Uiso d 1 . .
    H H3B 0.5826(14) 0.3873(15) 0.1232(13) 0.048(5) Uiso d 1 . .
    H H3C 0.6702(15) 0.3943(16) 0.2176(13) 0.052(5) Uiso d 1 . .
    H H5A 0.4240(14) 0.4948(15) 0.0334(12) 0.049(5) Uiso d 1 . .
    H H5B 0.3314(14) 0.4287(16) -0.0254(14) 0.054(6) Uiso d 1 . .
    H H5C 0.4050(15) 0.3855(17) 0.0682(14) 0.058(6) Uiso d 1 . .
    H H6A 0.2020(15) 0.4040(16) 0.0223(11) 0.064(6) Uiso d 1 . .
    H H6B 0.2736(14) 0.3696(14) 0.1122(13) 0.060(6) Uiso d 1 . .
    H H6C 0.204(2) 0.465(2) 0.110(2) 0.101(10) Uiso d 1 . .
    H H7A 0.3021(13) 0.6319(14) -0.0113(12) 0.041(5) Uiso d 1 . .
    H H7B 0.2033(10) 0.5970(14) -0.0090(11) 0.041(5) Uiso d 1 . .
    H H11 0.3552(12) 0.8399(12) 0.1757(9) 0.033(4) Uiso d 1 . .
    H H12 0.4131(12) 0.9517(14) 0.2954(11) 0.038(5) Uiso d 1 . .
    H H13 0.4891(13) 0.8821(14) 0.4369(12) 0.040(5) Uiso d 1 . .
    H H14 0.4949(11) 0.7004(12) 0.4566(9) 0.030(4) Uiso d 1 . .
    H H15 0.4321(11) 0.5886(10) 0.3360(10) 0.026(4) Uiso d 1 . .
loop_
    _atom_site_aniso_label
    _atom_site_aniso_U_11
    _atom_site_aniso_U_22
    _atom_site_aniso_U_33
    _atom_site_aniso_U_12
    _atom_site_aniso_U_13
    _atom_site_aniso_U_23
    Li 0.0169(14) 0.0193(14) 0.0197(14) 0.000 0.0033(11) 0.000
    Si 0.01801(18) 0.01873(17) 0.01628(17) 0.00254(12) 0.00498(13) -0.00047(12)
    N1 0.0188(7) 0.0169(7) 0.0171(7) 0.000 0.0061(6) 0.000
    N2 0.0158(5) 0.0211(5) 0.0162(5) -0.0006(4) 0.0028(4) 0.0025(4)
    O8 0.0283(5) 0.0300(5) 0.0190(4) 0.0125(4) 0.0035(4) 0.0056(4)
    C1 0.0322(8) 0.0261(7) 0.0221(7) 0.0030(6) 0.0079(6) -0.0048(5)
    C2 0.0260(7) 0.0296(7) 0.0302(8) 0.0092(6) 0.0040(6) 0.0017(6)
    C3 0.0243(7) 0.0325(7) 0.0284(7) 0.0003(6) 0.0146(6) -0.0001(6)
    C4 0.0207(6) 0.0236(6) 0.0170(6) -0.0013(5) -0.0007(5) 0.0030(5)
    C5 0.0380(9) 0.0391(9) 0.0242(7) 0.0102(7) -0.0007(7) -0.0097(6)
    C6 0.0419(10) 0.0597(12) 0.0316(9) -0.0306(9) -0.0064(8) 0.0109(8)
    C7 0.0322(8) 0.0314(7) 0.0196(6) 0.0088(6) 0.0034(6) 0.0033(5)
    C9 0.0143(6) 0.0238(6) 0.0183(6) 0.0030(5) 0.0057(5) 0.0061(5)
    C10 0.0168(6) 0.0234(6) 0.0208(6) 0.0043(5) 0.0096(5) 0.0028(5)
    C11 0.0271(7) 0.0250(7) 0.0246(7) 0.0072(5) 0.0116(6) 0.0062(5)
    C12 0.0388(8) 0.0220(7) 0.0345(8) 0.0056(6) 0.0176(7) 0.0010(6)
    C13 0.0351(8) 0.0325(7) 0.0277(7) 0.0027(6) 0.0159(6) -0.0065(6)
    C14 0.0322(7) 0.0336(7) 0.0204(6) 0.0070(6) 0.0137(6) 0.0024(5)
    C15 0.0234(6) 0.0240(6) 0.0219(6) 0.0061(5) 0.0116(5) 0.0045(5)
_geom_special_details
;
 All esds (except the esd in the dihedral angle between two l.s. planes)
 are estimated using the full covariance matrix.  The cell esds are taken
 into account individually in the estimation of esds in distances, angles
 and torsion angles; correlations between esds in cell parameters are only
 used when they are defined by crystal symmetry.  An approximate (isotropic)
 treatment of cell esds is used for estimating esds involving l.s. planes.
;
loop_
    _geom_bond_atom_site_label_1
    _geom_bond_atom_site_label_2
    _geom_bond_site_symmetry_2
    _geom_bond_distance
    _geom_bond_publ_flag
    Li N1 . 1.942(3) ?
    Li N2 . 2.1263(18) ?
    Li N2 2_655 2.1264(18) ?
    Li Si 2_655 3.074(3) ?
    Si N1 . 1.6782(7) ?
    Si C3 . 1.8824(15) ?
    Si C1 . 1.8881(14) ?
    Si C2 . 1.8900(14) ?
    N2 C9 . 1.2756(16) ?
    N2 C4 . 1.5022(16) ?
    O8 C9 . 1.3610(15) ?
    O8 C7 . 1.4486(17) ?
    C1 H1A . 0.968(14) ?
    C1 H1B . 1.00(2) ?
    C1 H1C . 0.988(19) ?
    C2 H2A . 0.99(2) ?
    C2 H2B . 0.95(2) ?
    C2 H2C . 0.96(2) ?
    C3 H3A . 0.99(2) ?
    C3 H3B . 1.00(2) ?
    C3 H3C . 1.01(2) ?
    C4 C5 . 1.511(2) ?
    C4 C6 . 1.518(2) ?
    C4 C7 . 1.5353(18) ?
    C5 H5A . 0.99(2) ?
    C5 H5B . 0.97(2) ?
    C5 H5C . 0.98(2) ?
    C6 H6A . 0.976(15) ?
    C6 H6B . 0.945(15) ?
    C6 H6C . 1.04(3) ?
    C7 H7A . 1.029(19) ?
    C7 H7B . 0.956(14) ?
    C9 C10 . 1.4700(18) ?
    C10 C15 . 1.3950(18) ?
    C10 C11 . 1.3964(18) ?
    C11 C12 . 1.381(2) ?
    C11 H11 . 0.944(13) ?
    C12 C13 . 1.383(2) ?
    C12 H12 . 0.949(18) ?
    C13 C14 . 1.392(2) ?
    C13 H13 . 0.967(18) ?
    C14 C15 . 1.3843(19) ?
    C14 H14 . 0.963(13) ?
    C15 H15 . 0.952(13) ?
loop_
    _geom_angle_atom_site_label_1
    _geom_angle_atom_site_label_2
    _geom_angle_atom_site_label_3
    _geom_angle_site_symmetry_1
    _geom_angle_site_symmetry_3
    _geom_angle
    _geom_angle_publ_flag
    N1 Li N2 . . 122.02(7) ?
    N1 Li N2 . 2_655 122.02(7) ?
    N2 Li N2 . 2_655 115.95(14) ?
    N1 Li Si . 2_655 29.36(3) ?
    N2 Li Si . 2_655 108.77(5) ?
    N2 Li Si 2_655 2_655 127.05(6) ?
    N1 Si C3 . . 110.90(7) ?
    N1 Si C1 . . 114.23(6) ?
    C3 Si C1 . . 104.72(7) ?
    N1 Si C2 . . 115.55(6) ?
    C3 Si C2 . . 106.22(7) ?
    C1 Si C2 . . 104.31(7) ?
    Si N1 Si . 2_655 127.83(9) ?
    Si N1 Li . . 116.09(4) ?
    Si N1 Li 2_655 . 116.09(4) ?
    C9 N2 C4 . . 106.52(10) ?
    C9 N2 Li . . 131.72(11) ?
    C4 N2 Li . . 121.09(9) ?
    C9 O8 C7 . . 105.29(10) ?
    Si C1 H1A . . 111.5(11) ?
    Si C1 H1B . . 111.1(11) ?
    H1A C1 H1B . . 107.0(15) ?
    Si C1 H1C . . 112.2(10) ?
    H1A C1 H1C . . 108.4(15) ?
    H1B C1 H1C . . 106.4(15) ?
    Si C2 H2A . . 113.3(11) ?
    Si C2 H2B . . 111.9(13) ?
    H2A C2 H2B . . 108.5(17) ?
    Si C2 H2C . . 112.2(12) ?
    H2A C2 H2C . . 101.5(16) ?
    H2B C2 H2C . . 108.8(18) ?
    Si C3 H3A . . 110.5(11) ?
    Si C3 H3B . . 113.2(11) ?
    H3A C3 H3B . . 106.9(15) ?
    Si C3 H3C . . 113.2(11) ?
    H3A C3 H3C . . 107.8(16) ?
    H3B C3 H3C . . 104.9(15) ?
    N2 C4 C5 . . 111.37(11) ?
    N2 C4 C6 . . 107.51(12) ?
    C5 C4 C6 . . 112.48(16) ?
    N2 C4 C7 . . 102.23(10) ?
    C5 C4 C7 . . 111.64(12) ?
    C6 C4 C7 . . 111.07(14) ?
    C4 C5 H5A . . 111.0(11) ?
    C4 C5 H5B . . 109.1(12) ?
    H5A C5 H5B . . 108.4(16) ?
    C4 C5 H5C . . 109.6(12) ?
    H5A C5 H5C . . 108.2(16) ?
    H5B C5 H5C . . 110.6(16) ?
    C4 C6 H6A . . 107.3(13) ?
    C4 C6 H6B . . 108.6(13) ?
    H6A C6 H6B . . 104.3(17) ?
    C4 C6 H6C . . 113.5(16) ?
    H6A C6 H6C . . 113(2) ?
    H6B C6 H6C . . 109(2) ?
    O8 C7 C4 . . 104.34(10) ?
    O8 C7 H7A . . 109.1(10) ?
    C4 C7 H7A . . 113.4(10) ?
    O8 C7 H7B . . 107.2(11) ?
    C4 C7 H7B . . 112.9(11) ?
    H7A C7 H7B . . 109.6(15) ?
    N2 C9 O8 . . 118.04(11) ?
    N2 C9 C10 . . 127.49(11) ?
    O8 C9 C10 . . 114.47(11) ?
    C15 C10 C11 . . 119.42(12) ?
    C15 C10 C9 . . 120.72(11) ?
    C11 C10 C9 . . 119.86(11) ?
    C12 C11 C10 . . 120.24(13) ?
    C12 C11 H11 . . 120.5(10) ?
    C10 C11 H11 . . 119.2(10) ?
    C11 C12 C13 . . 120.21(13) ?
    C11 C12 H12 . . 119.8(11) ?
    C13 C12 H12 . . 120.0(11) ?
    C12 C13 C14 . . 120.00(14) ?
    C12 C13 H13 . . 121.0(11) ?
    C14 C13 H13 . . 118.9(11) ?
    C15 C14 C13 . . 120.07(13) ?
    C15 C14 H14 . . 120.0(10) ?
    C13 C14 H14 . . 119.9(10) ?
    C14 C15 C10 . . 120.03(12) ?
    C14 C15 H15 . . 120.2(9) ?
    C10 C15 H15 . . 119.8(9) ?
loop_
    _geom_torsion_atom_site_label_1
    _geom_torsion_atom_site_label_2
    _geom_torsion_atom_site_label_3
    _geom_torsion_atom_site_label_4
    _geom_torsion_site_symmetry_1
    _geom_torsion_site_symmetry_2
    _geom_torsion_site_symmetry_3
    _geom_torsion_site_symmetry_4
    _geom_torsion
    _geom_torsion_publ_flag
    C3 Si N1 Si . . . 2_655 176.77(5) ?
    C1 Si N1 Si . . . 2_655 58.73(6) ?
    C2 Si N1 Si . . . 2_655 -62.30(6) ?
    C3 Si N1 Li . . . . -3.23(5) ?
    C1 Si N1 Li . . . . -121.27(6) ?
    C2 Si N1 Li . . . . 117.70(6) ?
    C9 N2 C4 C5 . . . . 133.79(13) ?
    Li N2 C4 C5 . . . . -37.89(15) ?
    C9 N2 C4 C6 . . . . -102.56(15) ?
    Li N2 C4 C6 . . . . 85.76(15) ?
    C9 N2 C4 C7 . . . . 14.45(14) ?
    Li N2 C4 C7 . . . . -157.23(10) ?
    C9 O8 C7 C4 . . . . 16.31(14) ?
    N2 C4 C7 O8 . . . . -18.50(14) ?
    C5 C4 C7 O8 . . . . -137.66(13) ?
    C6 C4 C7 O8 . . . . 95.91(15) ?
    C4 N2 C9 O8 . . . . -4.81(15) ?
    Li N2 C9 O8 . . . . 165.63(9) ?
    C4 N2 C9 C10 . . . . 175.66(12) ?
    Li N2 C9 C10 . . . . -13.9(2) ?
    C7 O8 C9 N2 . . . . -7.87(16) ?
    C7 O8 C9 C10 . . . . 171.71(11) ?
    N2 C9 C10 C15 . . . . -24.5(2) ?
    O8 C9 C10 C15 . . . . 155.95(12) ?
    N2 C9 C10 C11 . . . . 154.97(13) ?
    O8 C9 C10 C11 . . . . -24.56(17) ?
    C15 C10 C11 C12 . . . . 1.6(2) ?
    C9 C10 C11 C12 . . . . -177.93(13) ?
    C10 C11 C12 C13 . . . . -0.1(2) ?
    C11 C12 C13 C14 . . . . -1.1(2) ?
    C12 C13 C14 C15 . . . . 0.9(2) ?
    C13 C14 C15 C10 . . . . 0.5(2) ?
    C11 C10 C15 C14 . . . . -1.77(19) ?
    C9 C10 C15 C14 . . . . 177.72(12) ?
_shelx_space_group_comment
;
The symmetry employed for this shelxl refinement is uniquely defined
by the following loop, which should always be used as a source of
symmetry information in preference to the above space-group names.
They are only intended as comments.
;
_shelx_estimated_absorpt_T_min     ?
_shelx_estimated_absorpt_T_max     ?
_shelx_hkl_file
;
   4   0  -4  763.72   38.77
   4   0  -4  811.24   38.89
   4   0  -4  777.24   38.77
  -4   0   4  774.96   38.76
  -4   0   4  827.92   38.90
  -4   0   4  777.97   38.76
   6   0  -6    1.15    0.53
   6   0  -6    1.15    0.52
  -6   0   6    1.17    0.48
  -6   0   6    1.01    0.53
   8   0  -8   54.56    3.13
   8   0  -8   55.00    3.09
   8   0  -8   55.16    3.48
  -8   0   8   51.96    3.42
  -8   0   8   54.39    3.04
  -8   0   8   59.38    3.10
  10   0 -10  109.32    6.36
  10   0 -10  102.94    5.96
  10   0 -10  113.82    6.01
 -10   0  10  117.12    5.95
 -10   0  10  121.19    5.94
  12   0 -12    1.20    1.04
  12   0 -12    0.09    0.91
  12   0 -12    1.14    1.58
 -12   0  12    0.57    0.90
 -12   0  12    1.33    0.86
 -12   0  12   -1.48    1.24
  14   0 -14    2.31    1.29
  14   0 -14    1.59    1.94
  14   0 -14    3.15    1.27
 -14   0  14    4.71    1.21
 -14   0  14    3.95    1.15
 -14   0  14    5.29    1.57
  16   0 -16    3.15    1.56
  16   0 -16    4.34    1.57
 -16   0  16    3.55    1.79
 -16   0  16    2.62    1.38
 -16   0  16    2.56    0.78
  18   0 -18   16.35    2.23
  18   0 -18   11.80    2.24
  18   0 -18   13.76    2.74
 -18   0  18   11.51    1.81
 -18   0  18   11.58    1.95
 -18   0  18   16.21    2.87
 -17   1  17    1.06    1.59
 -17   1  17   -0.89    0.80
 -17   1  17    2.23    1.85
 -17   1  17    0.44    1.48
  17  -1 -17    0.68    1.72
  17  -1 -17   -3.77    1.55
 -15   1  15   -0.25    1.18
 -15   1  15    0.35    1.47
  15  -1 -15    0.78    1.34
  15  -1 -15    1.84    1.40
 -13   1  13   12.09    1.46
 -13   1  13   13.71    1.80
 -13   1  13   14.92    1.57
  13  -1 -13   12.11    2.10
  13  -1 -13   10.25    1.55
  13  -1 -13   18.16    2.08
 -11   1  11    0.17    0.81
 -11   1  11   -0.93    0.87
  11  -1 -11   -0.31    0.85
  11  -1 -11    1.61    1.38
  11  -1 -11    0.13    0.89
  -9   1   9  236.68   12.12
  -9   1   9  241.84   12.11
   9  -1  -9  236.77   12.33
   9  -1  -9  236.24   12.15
   9  -1  -9  249.83   12.16
  -7   1   7   19.03    1.38
  -7   1   7   17.79    1.42
   7  -1  -7   16.40    1.38
   7  -1  -7   14.38    1.71
   7  -1  -7   18.43    1.42
  -5   1   5   67.71    3.68
  -5   1   5   67.57    3.57
  -5   1   5   62.87    3.56
   5  -1  -5   70.53    3.69
   5  -1  -5   67.44    3.59
   5  -1  -5   71.52    3.60
  -3   1   3   10.23    0.88
  -3   1   3   11.12    0.90
  -3   1   3    9.93    0.62
   3  -1  -3   10.95    0.94
   3  -1  -3    9.28    0.93
   3  -1  -3    9.06    0.93
   3   1  -3   10.50    1.32
   3   1  -3    9.29    0.78
   3   1  -3    9.41    0.79
  -3  -1   3   11.71    0.72
  -3  -1   3    9.24    0.76
  -3  -1   3    9.09    0.74
  -3  -1   3    8.34    1.30
   5   1  -5   78.31    4.11
   5   1  -5   70.10    3.77
   5   1  -5   67.33    3.75
  -5  -1   5   69.66    3.73
  -5  -1   5   69.45    3.74
  -5  -1   5   83.08    4.14
   7   1  -7   17.22    1.31
   7   1  -7   16.79    2.01
   7   1  -7   15.00    1.32
  -7  -1   7   15.99    1.26
  -7  -1   7   17.50    1.23
  -7  -1   7   15.94    1.82
   9   1  -9  245.69   12.50
   9   1  -9  233.50   12.11
   9   1  -9  246.13   12.13
  -9  -1   9  243.23   12.05
  -9  -1   9  234.31   12.48
  -9  -1   9  239.10   12.06
  11   1 -11   -0.26    0.87
  11   1 -11    0.66    0.88
  11   1 -11   -2.68    1.41
 -11  -1  11   -0.75    0.72
 -11  -1  11    0.39    1.20
 -11  -1  11    0.23    0.70
 -11  -1  11   -0.20    0.54
  13   1 -13   11.66    1.49
  13   1 -13   10.83    2.21
  13   1 -13   10.26    1.44
 -13  -1  13   10.63    1.25
 -13  -1  13   12.29    1.86
 -13  -1  13   11.86    1.22
 -13  -1  13   11.70    1.31
  15   1 -15    1.50    1.35
  15   1 -15   -4.24    1.84
  15   1 -15   -1.39    1.20
 -15  -1  15   -1.16    1.50
 -15  -1  15   -1.52    1.07
 -15  -1  15   -0.35    0.99
 -15  -1  15    0.29    0.61
  17   1 -17   -0.63    2.07
  17   1 -17   -1.82    1.59
  17   1 -17    0.41    1.65
 -17  -1  17    2.52    2.18
 -17  -1  17   -1.07    1.31
 -18   2  18   12.91    2.66
 -16   2  16   -0.60    1.38
 -16   2  16   -0.02    1.64
 -16   2  16    1.92    1.43
  16  -2 -16    4.48    1.72
  16  -2 -16    2.19    1.56
 -14   2  14   24.17    2.78
 -14   2  14   34.17    2.58
  14  -2 -14   27.31    2.64
  14  -2 -14   25.09    2.50
 -12   2  12    7.43    1.26
 -12   2  12    7.46    1.20
  12  -2 -12    9.01    1.39
  12  -2 -12    6.57    1.27
  12  -2 -12    9.84    1.69
 -10   2  10   32.00    2.25
 -10   2  10   33.28    2.27
  10  -2 -10   31.73    2.31
  10  -2 -10   33.42    2.29
  10  -2 -10   33.37    2.56
  -8   2   8    2.94    0.75
  -8   2   8    2.88    0.79
   8  -2  -8    2.66    0.76
   8  -2  -8    2.51    0.91
   8  -2  -8    3.02    0.77
  -6   2   6   42.75    2.45
  -6   2   6   40.06    2.41
   6  -2  -6   40.67    2.46
   6  -2  -6   51.10    2.52
   6  -2  -6   39.52    2.52
  -4   2   4  481.18   24.51
  -4   2   4  506.12   24.43
  -4   2   4  502.57   24.52
   4  -2  -4  508.94   24.52
   4  -2  -4  501.42   24.48
   4  -2  -4  481.85   24.51
  -2   2   2  197.64    9.61
  -2   2   2  196.55    9.61
   2  -2  -2  186.24    9.60
   2  -2  -2  194.52    9.61
   0   2   0  583.08   30.17
   0  -2   0  634.13   30.18
   0  -2   0  625.75   30.19
   2   2  -2  194.80    9.70
   2   2  -2  185.68    9.70
   2   2  -2  188.06    9.77
   2   2  -2  205.19    9.93
   2   2  -2  197.72    9.84
  -2  -2   2  180.00    9.83
  -2  -2   2  202.06    9.95
  -2  -2   2  212.76    9.98
  -2  -2   2  210.76    9.79
  -2  -2   2  194.90    9.83
   4   2  -4  476.36   24.28
   4   2  -4  509.56   24.56
   4   2  -4  478.75   24.43
   4   2  -4  470.24   24.29
   4   2  -4  508.22   24.30
  -4  -2   4  480.21   24.27
  -4  -2   4  534.86   24.58
  -4  -2   4  495.75   24.27
  -4  -2   4  490.63   24.29
   6   2  -6   36.18    3.02
   6   2  -6   43.10    2.44
   6   2  -6   44.17    2.47
  -6  -2   6   45.15    2.40
  -6  -2   6   51.69    3.08
  -6  -2   6   44.64    2.40
  -6  -2   6   47.30    2.39
   8   2  -8    1.81    0.62
   8   2  -8    2.74    0.67
   8   2  -8    0.95    1.19
  -8  -2   8    2.12    0.47
  -8  -2   8    2.17    1.24
  -8  -2   8    1.39    0.50
  -8  -2   8    2.49    0.98
  -8  -2   8    2.26    0.56
  10   2 -10   32.45    2.28
  10   2 -10   33.58    3.15
  10   2 -10   33.98    1.79
  10   2 -10   32.21    2.22
 -10  -2  10   34.97    2.12
 -10  -2  10   34.75    1.97
 -10  -2  10   30.27    2.65
 -10  -2  10   34.35    2.94
 -10  -2  10   35.01    2.09
  12   2 -12    6.01    1.22
  12   2 -12    7.37    1.20
  12   2 -12    6.10    1.94
 -12  -2  12    6.54    0.76
 -12  -2  12    7.39    1.02
 -12  -2  12    6.33    0.93
 -12  -2  12    7.18    1.52
  14   2 -14   21.60    2.85
  14   2 -14   35.91    2.64
  14   2 -14   25.45    3.47
  14   2 -14   34.61    2.64
 -14  -2  14   32.10    3.08
 -14  -2  14   26.07    2.19
 -14  -2  14   31.11    2.29
  16   2 -16    1.07    1.47
  16   2 -16   -3.11    2.52
  16   2 -16    3.69    1.50
  16   2 -16    3.42    2.02
 -16  -2  16    1.49    1.06
 -16  -2  16    0.22    1.87
 -16  -2  16    1.59    1.16
  18   2 -18   21.11    3.18
 -18  -2  18   12.28    2.84
 -17   3  17    3.47    1.76
 -17   3  17    0.85    1.85
 -17   3  17    2.51    1.79
  17  -3 -17    4.98    1.92
  17  -3 -17    2.69    1.89
 -15   3  15   -0.70    1.46
 -15   3  15    0.47    1.24
 -15   3  15   -0.89    1.35
  15  -3 -15    0.91    1.40
  15  -3 -15    1.76    1.52
 -13   3  13    6.97    1.40
 -13   3  13    6.60    1.24
  13  -3 -13    8.85    1.50
 -11   3  11    7.30    1.14
 -11   3  11    7.07    1.20
  11  -3 -11    7.37    1.36
  11  -3 -11    8.82    1.28
  11  -3 -11    6.01    1.18
  -9   3   9   30.22    2.14
  -9   3   9   30.43    2.19
   9  -3  -9   31.40    2.20
   9  -3  -9   30.45    2.11
   9  -3  -9   29.35    2.12
  -7   3   7  120.76    6.14
  -7   3   7  118.05    6.16
  -7   3   7  118.50    5.92
   7  -3  -7  120.19    6.16
   7  -3  -7  111.96    6.09
   7  -3  -7  120.87    6.15
  -5   3   5    0.04    0.56
  -5   3   5    0.79    0.53
  -5   3   5    0.50    0.35
   5  -3  -5    0.60    0.52
   5  -3  -5    0.99    0.55
   5  -3  -5    0.03    0.43
  -3   3   3  105.68    5.45
  -3   3   3  114.56    5.47
   3  -3  -3  105.05    5.44
   3  -3  -3  104.98    5.44
  -1   3   1   48.95    2.56
  -1   3   1   47.57    2.55
   1  -3  -1   51.80    2.65
   1  -3  -1   48.77    2.53
   1  -3  -1   48.98    2.53
   1   3  -1   46.30    2.67
   1   3  -1   48.86    2.50
   1   3  -1   51.37    2.67
   1   3  -1   52.87    2.75
   1   3  -1   50.33    2.86
  -1  -3   1   51.36    2.89
  -1  -3   1   51.28    2.67
  -1  -3   1   51.44    2.74
  -1  -3   1   44.33    2.74
   3   3  -3  108.29    5.26
   3   3  -3  103.12    5.38
   3   3  -3  103.27    5.36
   3   3  -3  102.65    5.63
   3   3  -3  112.71    5.50
   3   3  -3   99.86    5.26
  -3  -3   3  105.00    5.61
  -3  -3   3  110.25    5.70
  -3  -3   3  111.40    5.39
  -3  -3   3  101.72    5.43
  -3  -3   3  105.90    5.49
   5   3  -5   -0.96    0.99
   5   3  -5    0.34    0.39
   5   3  -5    0.21    0.37
   5   3  -5    0.87    0.37
  -5  -3   5    1.55    1.30
  -5  -3   5   -0.59    0.98
  -5  -3   5   -0.06    0.71
  -5  -3   5    1.20    0.26
  -5  -3   5    0.88    0.28
   7   3  -7  111.24    6.46
   7   3  -7  117.46    6.23
   7   3  -7  114.23    5.96
   7   3  -7  121.34    5.97
  -7  -3   7  122.57    6.22
  -7  -3   7  115.11    5.88
  -7  -3   7  114.11    5.88
  -7  -3   7  117.17    6.47
   9   3  -9   25.28    1.89
   9   3  -9   29.52    2.91
   9   3  -9   25.08    2.28
   9   3  -9   30.32    1.94
  -9  -3   9   36.25    2.81
  -9  -3   9   28.29    1.75
  -9  -3   9   28.15    1.74
  -9  -3   9   29.12    2.29
  11   3 -11    5.80    1.09
  11   3 -11    7.78    0.84
  11   3 -11   10.78    2.17
  11   3 -11    7.11    1.10
  11   3 -11    9.76    1.70
 -11  -3  11    8.76    0.93
 -11  -3  11    8.95    0.93
 -11  -3  11    9.01    1.55
 -11  -3  11   12.42    2.11
  13   3 -13    4.78    1.64
  13   3 -13    6.80    1.25
  13   3 -13    6.30    2.15
  13   3 -13    4.65    1.26
 -13  -3  13    7.81    0.97
 -13  -3  13    5.23    1.63
 -13  -3  13    5.66    0.95
  15   3 -15   -2.65    1.24
  15   3 -15   -1.48    1.17
  15   3 -15    0.10    2.53
  15   3 -15    0.20    1.75
 -15  -3  15    0.39    1.76
 -15  -3  15   -0.44    0.84
 -15  -3  15   -0.81    0.90
 -15  -3  15   -4.04    3.36
  17   3 -17    8.99    2.44
  17   3 -17    2.40    1.70
  17   3 -17    3.79    1.72
 -17  -3  17    3.43    1.10
 -17  -3  17    4.63    2.55
 -17  -3  17    3.73    1.18
 -17  -3  17   -2.72    4.46
 -17  -3  17    8.92    2.52
 -16   4  16    2.24    1.78
 -16   4  16    4.17    1.63
 -16   4  16    1.62    1.58
  16  -4 -16    3.66    1.69
  16  -4 -16   -1.39    1.63
 -14   4  14   98.99    5.87
 -14   4  14   95.85    5.77
 -14   4  14  105.64    5.88
  14  -4 -14   94.53    5.90
  14  -4 -14  110.82    5.94
 -12   4  12    0.04    1.04
 -12   4  12    0.91    1.00
  12  -4 -12    1.64    1.10
 -10   4  10  104.15    5.81
 -10   4  10  107.59    5.77
  10  -4 -10  103.65    5.77
  10  -4 -10  108.98    5.70
  10  -4 -10  108.26    5.78
  -8   4   8   58.76    3.10
  -8   4   8   47.95    2.99
  -8   4   8   49.02    2.69
   8  -4  -8   55.14    3.02
   8  -4  -8   48.17    2.97
   8  -4  -8   48.34    2.84
  -6   4   6    6.34    0.84
  -6   4   6    6.43    0.88
   6  -4  -6    5.77    0.87
   6  -4  -6    6.19    0.85
  -4   4   4    1.30    0.53
  -4   4   4    0.94    0.50
   4  -4  -4    1.54    0.52
  -2   4   2   41.35    2.23
  -2   4   2   41.43    2.24
   2  -4  -2   41.13    2.20
   2  -4  -2   42.03    2.17
   2  -4  -2   39.57    2.20
   0   4   0  111.65    5.52
   0   4   0  108.15    5.46
   0   4   0  109.89    5.46
   0   4   0  104.33    5.58
   0  -4   0  105.00    5.41
   0  -4   0  107.28    5.41
   0  -4   0  114.45    5.61
   0  -4   0  115.89    5.65
   0  -4   0  109.17    5.64
   2   4  -2   36.96    2.43
   2   4  -2   39.53    2.01
   2   4  -2   40.43    2.26
   2   4  -2   37.84    2.35
   2   4  -2   38.24    2.20
   2   4  -2   38.72    2.23
   2   4  -2   36.19    2.38
   2   4  -2   42.04    2.59
   2   4  -2   39.23    2.01
  -2  -4   2   41.19    2.27
  -2  -4   2   41.31    2.54
  -2  -4   2   41.24    2.55
  -2  -4   2   40.69    2.34
  -2  -4   2   38.25    2.35
   4   4  -4    2.07    0.34
   4   4  -4    1.07    0.71
   4   4  -4    0.67    0.75
   4   4  -4    1.87    0.56
   4   4  -4    1.77    0.33
  -4  -4   4    1.02    1.05
  -4  -4   4    2.01    1.17
  -4  -4   4    2.44    0.62
   6   4  -6    5.23    1.09
   6   4  -6    4.46    0.58
   6   4  -6    4.78    1.55
   6   4  -6    4.24    0.65
   6   4  -6    3.84    0.56
  -6  -4   6    3.19    1.46
  -6  -4   6    5.67    0.44
  -6  -4   6    4.34    1.03
  -6  -4   6    4.41    0.44
  -6  -4   6    7.05    1.78
   8   4  -8   48.76    2.71
   8   4  -8   52.13    2.73
   8   4  -8   44.39    3.15
   8   4  -8   47.55    3.47
  -8  -4   8   47.12    3.14
  -8  -4   8   48.12    3.58
  -8  -4   8   48.87    2.98
  -8  -4   8   45.47    3.83
  -8  -4   8   49.74    2.53
  -8  -4   8   46.48    2.53
  10   4 -10  110.47    5.73
  10   4 -10  109.17    6.56
  10   4 -10  109.78    5.75
 -10  -4  10  107.80    6.98
 -10  -4  10  123.55    6.19
 -10  -4  10  104.11    5.52
 -10  -4  10  104.84    5.53
 -10  -4  10  106.21    6.51
 -10  -4  10  103.40    6.01
  12   4 -12   -0.02    0.89
  12   4 -12   -1.32    1.41
  12   4 -12    0.29    0.51
  12   4 -12    1.86    0.97
  12   4 -12    1.12    1.96
 -12  -4  12    0.36    0.57
 -12  -4  12   -1.19    0.59
 -12  -4  12    0.33    1.39
 -12  -4  12    3.82    1.99
 -12  -4  12    0.01    1.36
 -12  -4  12    2.81    2.79
  14   4 -14  105.46    5.61
  14   4 -14  116.01    6.34
  14   4 -14  104.02    5.59
  14   4 -14   88.59    6.46
 -14  -4  14   79.91    7.63
 -14  -4  14   87.94    5.94
 -14  -4  14  102.31    6.05
 -14  -4  14   94.72    5.15
 -14  -4  14  100.49    5.19
  16   4 -16    4.75    1.48
  16   4 -16    5.53    2.30
  16   4 -16    2.55    3.06
  16   4 -16    5.25    1.59
 -16  -4  16    3.22    4.06
 -16  -4  16    3.08    0.93
 -16  -4  16    5.68    2.26
 -16  -4  16    3.22    0.88
 -16  -4  16    0.69    2.08
 -17   5  17   12.27    2.20
 -17   5  17    9.48    2.07
 -17   5  17    9.68    2.31
  17  -5 -17    9.95    1.98
  17  -5 -17    2.57    2.12
 -15   5  15    6.33    1.59
 -15   5  15    4.30    1.56
 -15   5  15    6.07    1.68
  15  -5 -15    4.72    1.63
  15  -5 -15    6.43    1.72
 -13   5  13    0.73    1.22
 -13   5  13    0.14    1.13
  13  -5 -13    4.00    1.35
  13  -5 -13    1.41    1.29
 -11   5  11   32.33    2.49
 -11   5  11   32.36    2.47
  11  -5 -11   29.75    2.51
  11  -5 -11   28.74    2.51
  -9   5   9    7.53    0.91
  -9   5   9    5.28    1.08
  -9   5   9    6.05    1.04
   9  -5  -9   10.19    1.22
   9  -5  -9    6.33    1.09
  -7   5   7    8.46    1.02
  -7   5   7    7.99    0.80
  -7   5   7    9.08    1.07
   7  -5  -7   10.20    1.19
   7  -5  -7    8.15    0.99
  -5   5   5  343.07   17.06
  -5   5   5  342.16   17.01
  -5   5   5  338.16   17.07
   5  -5  -5  343.40   17.04
   5  -5  -5  345.97   17.04
  -3   5   3    6.55    0.69
  -3   5   3    5.84    0.69
   3  -5  -3    6.32    0.67
   3  -5  -3    5.94    0.64
   3  -5  -3    5.01    0.57
  -1   5   1  244.96   11.70
  -1   5   1  238.19   11.69
  -1   5   1  233.30   11.69
   1  -5  -1  237.24   11.78
   1  -5  -1  233.59   11.65
   1  -5  -1  232.52   11.65
   1  -5  -1  228.39   11.83
   1  -5  -1  237.78   11.80
   1   5  -1  247.47   12.36
   1   5  -1  239.00   12.41
   1   5  -1  245.01   12.30
   1   5  -1  240.57   12.44
   1   5  -1  237.91   12.17
   1   5  -1  247.29   12.52
   1   5  -1  252.13   12.39
   1   5  -1  240.14   12.18
  -1  -5   1  244.59   12.46
  -1  -5   1  243.02   12.38
  -1  -5   1  262.41   12.31
  -1  -5   1  262.75   12.43
   3   5  -3    8.61    0.60
   3   5  -3    6.13    1.02
   3   5  -3    6.60    1.36
   3   5  -3    8.48    1.11
   3   5  -3    7.08    0.59
  -3  -5   3    6.28    0.91
  -3  -5   3    6.56    1.04
   5   5  -5  339.85   17.19
   5   5  -5  318.52   16.92
   5   5  -5  332.14   16.93
   5   5  -5  361.31   17.47
   5   5  -5  393.26   17.31
   5   5  -5  340.54   17.05
  -5  -5   5  336.15   17.54
  -5  -5   5  342.50   17.21
  -5  -5   5  345.15   17.45
  -5  -5   5  322.83   17.08
   7   5  -7    9.16    1.35
   7   5  -7    8.24    0.92
   7   5  -7    9.48    1.72
   7   5  -7    9.33    0.95
   7   5  -7    7.95    1.00
  -7  -5   7    8.22    1.73
  -7  -5   7    7.18    1.85
  -7  -5   7    8.51    1.06
  -7  -5   7    9.92    1.33
   9   5  -9    9.45    2.05
   9   5  -9    5.28    1.39
   9   5  -9    5.08    0.81
   9   5  -9    6.23    0.85
  -9  -5   9    9.10    1.46
  -9  -5   9    6.58    0.53
  -9  -5   9    5.86    0.50
  -9  -5   9    7.74    1.94
  -9  -5   9    9.63    2.41
  -9  -5   9    7.50    1.18
  11   5 -11   31.85    2.09
  11   5 -11   29.35    2.67
  11   5 -11   23.19    1.98
  11   5 -11   26.44    1.85
  11   5 -11   26.29    3.20
 -11  -5  11   25.39    4.18
 -11  -5  11   26.29    2.53
 -11  -5  11   26.56    1.49
 -11  -5  11   19.27    3.12
 -11  -5  11   21.51    2.73
 -11  -5  11   26.19    1.53
  13   5 -13    1.01    1.01
  13   5 -13    0.54    0.64
  13   5 -13   -0.57    2.27
  13   5 -13    1.03    1.03
 -13  -5  13    0.71    0.52
 -13  -5  13    2.58    3.12
 -13  -5  13    2.47    1.59
 -13  -5  13    0.88    0.47
 -13  -5  13    0.15    1.58
  15   5 -15    1.15    2.70
  15   5 -15    5.57    2.31
  15   5 -15    6.23    1.47
  15   5 -15    5.63    1.47
 -15  -5  15    4.08    3.79
 -15  -5  15    7.92    2.07
 -15  -5  15    3.70    0.66
 -15  -5  15    3.34    0.59
 -15  -5  15    2.87    2.06
  17   5 -17    8.85    2.02
  17   5 -17   12.70    2.90
  17   5 -17    9.47    1.96
 -17  -5  17    9.93    2.62
 -17  -5  17   13.22    2.81
 -17  -5  17    8.66    4.35
 -16   6  16    2.80    1.50
 -16   6  16    0.51    1.69
 -16   6  16   -1.15    1.76
  16  -6 -16   -0.21    1.77
  16  -6 -16    1.33    1.76
 -14   6  14   46.90    3.50
 -14   6  14   46.47    3.65
 -14   6  14   40.96    3.24
  14  -6 -14   44.28    3.52
  14  -6 -14   47.31    3.47
 -12   6  12    2.11    1.24
 -12   6  12   -0.79    1.18
  12  -6 -12    0.49    1.15
 -10   6  10   53.39    2.94
 -10   6  10   46.19    3.83
 -10   6  10   44.56    3.35
  10  -6 -10   57.03    3.33
  10  -6 -10   58.25    3.32
  -8   6   8    7.58    1.12
  -8   6   8    7.03    1.05
  -8   6   8   10.05    1.12
   8  -6  -8    9.34    1.16
   8  -6  -8    8.25    1.14
  -6   6   6   54.53    3.10
  -6   6   6   53.26    3.04
  -6   6   6   54.82    3.12
   6  -6  -6   53.85    3.07
   6  -6  -6   54.68    3.07
  -4   6   4    7.62    0.85
  -4   6   4    8.33    0.90
   4  -6  -4    7.95    0.85
   4  -6  -4    9.05    1.01
  -2   6   2    4.03    0.52
  -2   6   2    4.72    0.63
   2  -6  -2    2.46    0.71
   2  -6  -2    3.63    0.50
   2  -6  -2    4.80    0.81
   0   6   0  100.89    5.28
   0   6   0   91.10    5.00
   0   6   0   90.34    5.16
   0   6   0   93.42    4.99
   0   6   0  106.90    5.10
   0  -6   0   95.40    4.88
   0  -6   0  105.48    5.29
   0  -6   0  109.45    5.32
   0  -6   0   98.00    5.20
   2   6  -2    4.13    1.03
   2   6  -2    3.86    0.43
   2   6  -2    3.43    0.82
   2   6  -2    4.74    0.95
   2   6  -2    2.51    1.22
   2   6  -2    3.72    0.40
  -2  -6   2    2.62    0.71
  -2  -6   2    4.89    0.99
  -2  -6   2    2.51    0.99
  -2  -6   2    0.97    1.19
   4   6  -4    5.27    0.89
   4   6  -4    8.06    1.53
   4   6  -4    8.13    0.71
   4   6  -4    7.83    1.14
   4   6  -4    6.60    1.22
   4   6  -4    8.34    0.70
  -4  -6   4    8.57    1.23
  -4  -6   4   10.47    1.59
  -4  -6   4    7.65    1.51
  -4  -6   4    7.60    1.07
   6   6  -6   54.51    3.44
   6   6  -6   48.83    3.63
   6   6  -6   55.80    2.87
   6   6  -6   53.53    3.06
   6   6  -6   54.83    2.87
   6   6  -6   56.42    3.36
  -6  -6   6   52.51    3.80
  -6  -6   6   55.60    3.30
  -6  -6   6   48.46    3.73
  -6  -6   6   55.61    3.15
   8   6  -8    8.50    0.95
   8   6  -8    7.97    1.44
   8   6  -8    8.89    1.95
   8   6  -8    8.78    1.03
   8   6  -8    8.32    0.87
   8   6  -8    6.67    1.36
  -8  -6   8    9.31    1.21
  -8  -6   8    4.33    1.95
  -8  -6   8    8.99    2.24
  -8  -6   8   10.84    1.52
  10   6 -10   60.99    3.18
  10   6 -10   46.97    3.78
  10   6 -10   56.99    4.26
  10   6 -10   54.14    3.13
 -10  -6  10   56.70    3.55
 -10  -6  10   46.25    3.76
 -10  -6  10   54.23    5.00
 -10  -6  10   51.32    4.25
  12   6 -12    0.59    0.76
  12   6 -12   -0.19    0.83
  12   6 -12    1.25    0.98
 -12  -6  12    1.57    1.32
 -12  -6  12    0.52    1.60
 -12  -6  12    3.19    2.90
 -12  -6  12   -0.52    2.19
  14   6 -14   39.10    4.01
  14   6 -14   36.84    4.76
  14   6 -14   47.06    3.17
  14   6 -14   40.24    2.60
  14   6 -14   45.20    3.11
 -14  -6  14   39.79    5.97
 -14  -6  14   39.13    3.82
 -14  -6  14   47.51    3.72
  16   6 -16    2.62    2.41
  16   6 -16   -1.23    1.34
  16   6 -16    0.50    1.54
 -16  -6  16   -2.32    2.11
 -16  -6  16   -2.24    4.20
 -16  -6  16    2.02    2.12
 -15   7  15   34.09    3.09
 -15   7  15   42.62    3.52
 -15   7  15   39.68    3.60
  15  -7 -15   38.89    3.66
  15  -7 -15   39.73    3.62
 -13   7  13   31.93    2.79
 -13   7  13   27.55    2.89
  13  -7 -13   31.02    2.76
  13  -7 -13   27.03    2.91
 -11   7  11    0.07    1.10
 -11   7  11    0.81    0.68
  11  -7 -11   -1.20    1.04
  11  -7 -11   -0.41    0.99
  -9   7   9    0.67    0.69
  -9   7   9   -0.12    0.97
  -9   7   9    0.50    0.95
   9  -7  -9    0.52    1.02
   9  -7  -9   -0.63    0.97
  -7   7   7   32.69    2.16
  -7   7   7   32.65    2.33
  -7   7   7   32.24    2.28
   7  -7  -7   32.50    2.18
   7  -7  -7   32.01    2.22
  -5   7   5  115.29    6.06
  -5   7   5  113.79    6.04
   5  -7  -5  117.45    5.99
   5  -7  -5  115.29    5.98
  -3   7   3    3.54    0.66
  -3   7   3    4.16    0.70
   3  -7  -3    3.58    0.63
   3  -7  -3    3.43    0.85
   3  -7  -3    3.88    0.59
   3  -7  -3    4.06    0.60
  -1   7   1   88.68    4.44
  -1   7   1   81.20    4.41
  -1   7   1   89.41    4.45
   1  -7  -1   84.61    4.70
   1  -7  -1   83.05    4.30
   1  -7  -1   89.19    4.72
   1  -7  -1   81.99    4.30
   1  -7  -1   85.71    4.61
   1  -7  -1   86.29    4.62
   1   7  -1   86.83    4.60
   1   7  -1   83.13    4.71
   1   7  -1   88.55    4.44
   1   7  -1   86.10    5.00
   1   7  -1   96.78    4.91
   1   7  -1   82.37    4.42
  -1  -7   1   88.93    4.81
  -1  -7   1   82.33    4.81
  -1  -7   1   87.16    4.87
   3   7  -3    2.87    0.99
   3   7  -3    3.37    0.75
   3   7  -3    3.62    0.87
   3   7  -3    4.60    1.29
   3   7  -3    3.58    1.36
   3   7  -3    3.10    0.44
   3   7  -3    2.98    1.03
   3   7  -3    2.62    0.41
  -3  -7   3    3.31    0.99
  -3  -7   3    4.29    0.85
  -3  -7   3    2.93    1.20
  -3  -7   3    3.61    1.08
   5   7  -5  109.68    5.56
   5   7  -5  101.93    5.80
   5   7  -5  110.93    5.85
   5   7  -5  112.13    5.99
   5   7  -5  105.94    6.25
   5   7  -5  113.08    5.57
   5   7  -5  114.70    6.12
  -5  -7   5  103.05    6.07
  -5  -7   5  112.39    5.93
  -5  -7   5  110.75    6.32
  -5  -7   5  116.54    6.45
   7   7  -7   33.08    1.91
   7   7  -7   25.92    2.53
   7   7  -7   33.04    2.16
   7   7  -7   28.70    3.12
   7   7  -7   33.48    1.89
   7   7  -7   31.24    2.50
  -7  -7   7   31.53    2.99
  -7  -7   7   30.65    3.32
  -7  -7   7   30.53    2.45
   9   7  -9    1.03    0.67
   9   7  -9    0.03    0.61
   9   7  -9    0.62    1.35
   9   7  -9    0.29    1.27
   9   7  -9    0.90    0.71
   9   7  -9    0.52    1.61
  -9  -7   9    0.26    1.83
  -9  -7   9    1.83    2.14
  -9  -7   9    2.05    1.28
  -9  -7   9    0.38    1.01
  11   7 -11    0.32    0.84
  11   7 -11   -0.38    0.83
  11   7 -11   -0.74    0.81
 -11  -7  11    0.83    2.24
 -11  -7  11   -0.22    1.22
 -11  -7  11   -2.20    2.29
 -11  -7  11   -0.14    1.57
  13   7 -13   33.05    3.68
  13   7 -13   31.94    2.42
  13   7 -13   35.09    2.62
  13   7 -13   34.29    2.57
  13   7 -13   31.09    4.38
 -13  -7  13   31.24    3.24
 -13  -7  13   33.95    3.35
 -13  -7  13   30.19    5.16
  15   7 -15   38.81    3.22
  15   7 -15   44.73    3.12
  15   7 -15   38.56    4.13
  15   7 -15   36.51    2.55
  15   7 -15   37.95    4.88
 -15  -7  15   35.91    5.47
 -15  -7  15   31.38    3.84
 -15  -7  15   31.31    3.60
 -14   8  14    0.14    1.59
 -14   8  14   -0.42    1.15
 -14   8  14   -0.50    1.55
  14  -8 -14   -0.56    1.58
  14  -8 -14   -1.94    1.49
 -12   8  12    4.21    1.44
 -12   8  12    5.21    1.40
  12  -8 -12    4.67    1.49
  12  -8 -12    4.91    1.46
 -10   8  10    4.24    1.26
 -10   8  10    3.42    0.91
  10  -8 -10    4.88    1.18
  10  -8 -10    5.05    1.25
  -8   8   8   20.98    1.98
  -8   8   8   22.38    2.10
  -8   8   8   23.39    1.90
   8  -8  -8   24.45    2.04
   8  -8  -8   23.40    2.00
  -6   8   6    3.94    0.90
  -6   8   6    4.01    0.91
  -6   8   6    3.37    0.91
   6  -8  -6    4.20    0.84
   6  -8  -6    4.16    0.82
  -4   8   4    4.88    0.83
  -4   8   4    5.84    0.88
   4  -8  -4    4.57    0.69
   4  -8  -4    5.58    1.06
   4  -8  -4    5.06    0.72
  -2   8   2    2.29    0.60
  -2   8   2    3.16    0.65
   2  -8  -2    3.09    0.99
   2  -8  -2    2.53    0.46
   2  -8  -2    2.84    0.90
   2  -8  -2    1.77    0.79
   2  -8  -2    2.96    0.46
   2  -8  -2    2.33    1.06
   0   8   0    2.25    0.51
   0   8   0    2.80    0.89
   0   8   0    2.63    0.65
   0   8   0    2.16    0.52
   0  -8   0    3.45    1.06
   0  -8   0    3.55    1.00
   0  -8   0    2.58    0.98
   0  -8   0    2.63    0.86
   2   8  -2    4.15    0.94
   2   8  -2    3.82    0.49
   2   8  -2    2.09    1.03
   2   8  -2    2.45    1.16
   2   8  -2    3.26    1.30
   2   8  -2    3.23    0.51
  -2  -8   2    4.71    1.33
  -2  -8   2    3.86    1.10
  -2  -8   2    2.93    1.07
   4   8  -4    6.44    0.77
   4   8  -4    5.21    1.10
   4   8  -4    8.90    1.69
   4   8  -4    7.12    1.57
   4   8  -4    5.64    0.60
   4   8  -4    6.60    1.40
   4   8  -4    6.84    1.00
   4   8  -4    7.62    1.31
  -4  -8   4    6.61    1.17
  -4  -8   4    5.83    1.32
  -4  -8   4    7.43    1.75
   6   8  -6    4.25    1.22
   6   8  -6    5.36    0.97
   6   8  -6    1.74    0.92
   6   8  -6    9.29    1.88
   6   8  -6    3.44    0.57
   6   8  -6    4.37    1.33
   6   8  -6    4.18    0.58
  -6  -8   6    3.53    1.78
  -6  -8   6    1.05    1.67
  -6  -8   6    3.08    1.16
   8   8  -8   22.50    2.85
   8   8  -8   21.62    1.60
   8   8  -8   20.45    1.89
   8   8  -8   23.57    2.49
   8   8  -8   18.00    2.32
   8   8  -8   23.18    1.59
  -8  -8   8   24.23    2.51
  -8  -8   8   20.08    2.98
  -8  -8   8   22.36    3.09
  10   8 -10    4.00    0.90
  10   8 -10    4.21    0.87
 -10  -8  10    4.49    1.29
 -10  -8  10    3.28    1.55
 -10  -8  10    6.17    2.35
 -10  -8  10    3.68    2.55
  12   8 -12    2.49    2.50
  12   8 -12    6.59    1.15
  12   8 -12    4.05    1.15
  12   8 -12    3.22    1.96
  12   8 -12    3.32    1.73
  12   8 -12    4.34    1.07
 -12  -8  12    5.94    1.59
 -12  -8  12    8.18    3.05
 -12  -8  12    5.36    2.57
 -12  -8  12    5.75    1.92
  14   8 -14   -2.07    1.01
  14   8 -14   -1.59    2.21
  14   8 -14   -0.37    2.08
  14   8 -14   -3.03    2.85
  14   8 -14    0.71    1.26
  14   8 -14    0.84    1.12
 -14  -8  14    4.94    1.81
 -14  -8  14    2.61    3.35
 -14  -8  14    0.42    2.07
 -15   9  15    3.52    1.82
 -15   9  15    5.27    1.95
 -15   9  15   10.05    1.49
  15  -9 -15    6.97    2.02
  15  -9 -15    7.08    2.00
 -13   9  13   27.73    2.25
 -13   9  13   29.27    3.01
 -13   9  13   25.27    2.78
  13  -9 -13   30.22    3.08
  13  -9 -13   32.07    3.08
 -11   9  11    3.03    1.40
 -11   9  11    5.14    1.40
 -11   9  11    1.81    0.94
  11  -9 -11    5.23    1.39
  11  -9 -11    3.90    2.08
  -9   9   9   90.74    5.09
  -9   9   9   86.22    5.07
  -9   9   9   87.73    4.90
   9  -9  -9   88.61    4.96
   9  -9  -9   83.48    4.97
  -7   9   7    0.04    0.92
  -7   9   7    0.14    0.94
  -7   9   7   -2.49    0.89
   7  -9  -7   -0.39    0.83
   7  -9  -7    0.25    0.82
  -5   9   5   86.32    4.53
  -5   9   5   77.00    4.07
  -5   9   5   82.20    4.42
  -5   9   5   76.26    4.38
   5  -9  -5   75.81    4.24
   5  -9  -5   77.41    4.56
   5  -9  -5   77.81    4.25
  -3   9   3   37.63    2.19
  -3   9   3   37.95    2.39
  -3   9   3   38.12    2.37
   3  -9  -3   37.36    2.80
   3  -9  -3   41.65    2.71
   3  -9  -3   39.09    2.19
   3  -9  -3   38.36    2.19
  -1   9   1   20.85    1.53
  -1   9   1   21.07    1.57
  -1   9   1   22.97    1.58
   1  -9  -1   22.85    2.11
   1  -9  -1   23.06    1.92
   1  -9  -1   23.71    2.16
   1  -9  -1   21.85    1.97
   1   9  -1   22.61    1.50
   1   9  -1   24.73    2.04
   1   9  -1   21.90    2.46
   1   9  -1   22.35    1.46
  -1  -9   1   20.37    2.21
  -1  -9   1   24.35    2.13
  -1  -9   1   21.31    2.07
   3   9  -3   37.99    2.82
   3   9  -3   43.77    3.39
   3   9  -3   38.94    2.17
   3   9  -3   37.88    2.60
   3   9  -3   38.20    2.19
   3   9  -3   40.09    2.68
   3   9  -3   38.28    3.18
  -3  -9   3   36.41    3.15
  -3  -9   3   37.57    2.91
  -3  -9   3   40.28    2.98
   5   9  -5   76.34    4.75
   5   9  -5   82.45    4.59
   5   9  -5   81.45    4.56
   5   9  -5   77.89    4.46
   5   9  -5   70.58    4.04
   5   9  -5   76.37    4.07
   5   9  -5   80.56    5.12
   5   9  -5   82.36    4.80
  -5  -9   5   79.97    4.78
  -5  -9   5   77.56    4.59
  -5  -9   5   76.50    5.03
   7   9  -7   -0.03    0.55
   7   9  -7   -1.70    1.59
   7   9  -7    0.14    0.55
   7   9  -7   -0.68    1.81
   7   9  -7    0.06    0.96
   7   9  -7   -1.48    1.17
  -7  -9   7    0.31    1.86
  -7  -9   7   -0.21    1.79
  -7  -9   7   -1.50    1.22
   9   9  -9   81.73    4.74
   9   9  -9   86.37    4.51
   9   9  -9   82.63    4.51
  -9  -9   9   81.40    6.10
  -9  -9   9   84.48    6.03
  -9  -9   9   86.32    5.18
  11   9 -11    3.73    0.99
  11   9 -11    1.84    2.52
  11   9 -11    3.03    0.97
  11   9 -11    3.92    1.76
  11   9 -11    2.49    2.02
  11   9 -11    3.30    1.20
 -11  -9  11    4.05    1.90
 -11  -9  11    5.80    2.55
 -11  -9  11    5.18    2.62
  13   9 -13   28.11    3.58
  13   9 -13   28.94    2.45
  13   9 -13   25.23    4.11
  13   9 -13   23.36    3.10
  13   9 -13   29.43    2.65
  13   9 -13   28.13    2.48
 -13  -9  13   23.28    3.12
 -13  -9  13   34.25    5.41
 -13  -9  13   27.94    3.52
  15   9 -15    8.73    1.55
  15   9 -15    8.94    1.69
  15   9 -15    8.74    1.74
  15   9 -15    5.58    2.76
  15   9 -15    6.27    2.61
 -15  -9  15    7.76    2.18
 -15  -9  15   16.33    4.45
 -15  -9  15   11.95    2.76
 -14  10  14    1.54    1.84
 -14  10  14    4.12    1.87
 -14  10  14    4.28    1.10
  14 -10 -14    7.13    2.00
  14 -10 -14    5.12    1.98
 -12  10  12   17.48    2.15
 -12  10  12   14.50    1.49
 -12  10  12   16.83    2.02
 -12  10  12   12.43    1.88
  12 -10 -12   14.94    1.92
  12 -10 -12   12.63    1.93
 -10  10  10    2.13    1.32
 -10  10  10    0.23    1.05
 -10  10  10    1.09    1.25
  10 -10 -10    0.98    1.11
  -8  10   8   -0.87    1.01
  -8  10   8   -0.51    0.98
  -8  10   8   -0.39    0.99
   8 -10  -8   -0.37    0.92
   8 -10  -8    0.21    0.89
  -6  10   6    8.37    1.31
  -6  10   6    9.34    1.30
  -6  10   6    8.24    0.89
  -6  10   6    9.49    1.33
   6 -10  -6   10.76    1.12
   6 -10  -6    7.55    1.40
   6 -10  -6    9.54    1.12
  -4  10   4   94.08    4.79
  -4  10   4   95.64    5.07
  -4  10   4   96.57    5.05
   4 -10  -4   81.66    5.27
   4 -10  -4   94.23    4.85
   4 -10  -4   94.75    5.31
   4 -10  -4   91.99    4.85
  -2  10   2    9.70    1.05
  -2  10   2    8.37    1.03
  -2  10   2   10.27    1.15
   2 -10  -2    9.94    0.77
   2 -10  -2    7.68    1.29
   2 -10  -2    9.43    1.42
   2 -10  -2    9.00    0.76
   2 -10  -2   11.00    1.50
   2 -10  -2   13.81    1.72
   0  10   0   82.58    5.19
   0  10   0   85.31    4.44
   0  10   0   92.36    4.49
   0 -10   0   74.18    4.86
   0 -10   0   83.48    4.94
   0 -10   0   85.26    4.99
   2  10  -2    8.64    0.90
   2  10  -2    8.70    1.36
   2  10  -2    8.72    0.98
   2  10  -2    7.86    1.90
  -2 -10   2    9.92    1.69
  -2 -10   2    7.82    1.79
   4  10  -4   97.07    5.55
   4  10  -4   94.35    5.01
   4  10  -4   91.26    5.99
   4  10  -4   91.02    5.57
   4  10  -4   93.75    5.01
   4  10  -4  109.93    5.80
   4  10  -4  100.52    5.43
   4  10  -4   91.05    5.83
  -4 -10   4   95.36    5.96
  -4 -10   4  110.09    5.76
   6  10  -6    4.15    1.41
   6  10  -6    8.83    0.88
   6  10  -6    8.35    1.39
   6  10  -6    9.25    1.03
   6  10  -6   11.29    2.41
   6  10  -6    7.33    1.27
   6  10  -6   10.79    2.06
  -6 -10   6   12.52    2.47
  -6 -10   6    9.39    1.63
   8  10  -8    0.46    1.04
   8  10  -8   -0.32    0.62
   8  10  -8   -0.58    2.23
  -8 -10   8    2.58    2.12
  -8 -10   8   -2.40    1.40
  -8 -10   8   -1.21    2.16
  10  10 -10    0.68    2.48
  10  10 -10   -0.11    1.13
  10  10 -10    1.18    0.80
  10  10 -10    1.20    1.06
  10  10 -10    3.74    0.86
  10  10 -10    1.92    1.96
  10  10 -10    4.03    1.78
 -10 -10  10    3.49    2.59
 -10 -10  10    3.37    2.55
 -10 -10  10    3.36    1.84
  12  10 -12   14.55    2.43
  12  10 -12   13.86    1.54
  12  10 -12   12.99    1.79
  12  10 -12   14.16    1.49
  12  10 -12   14.23    3.50
  12  10 -12   16.64    2.74
 -12 -10  12   13.92    2.52
 -12 -10  12   16.39    3.74
  14  10 -14    2.21    1.42
  14  10 -14    3.31    1.34
  14  10 -14    3.36    2.54
  14  10 -14    2.84    2.65
  14  10 -14    5.12    1.49
 -14 -10  14    4.53    3.81
 -14 -10  14   -0.36    2.47
 -13  11  13   13.43    2.20
 -13  11  13   16.02    1.74
 -13  11  13   15.24    1.32
 -13  11  13   13.45    2.20
  13 -11 -13   14.42    2.18
  13 -11 -13   13.87    2.24
 -11  11  11   -2.08    1.14
 -11  11  11   -0.71    0.48
 -11  11  11    1.08    1.46
 -11  11  11   -2.35    1.30
  11 -11 -11   -1.05    1.27
  11 -11 -11   -0.44    1.28
  -9  11   9   60.67    3.63
  -9  11   9   82.64    4.62
  -9  11   9   80.45    4.53
  -9  11   9   75.33    4.47
   9 -11  -9   69.26    4.28
   9 -11  -9   76.12    4.29
   9 -11  -9   70.67    4.57
  -7  11   7    0.23    0.40
  -7  11   7    1.12    1.10
  -7  11   7    0.34    1.08
  -7  11   7    1.48    1.19
   7 -11  -7    0.49    0.89
   7 -11  -7   -0.64    0.81
   7 -11  -7   -0.46    1.26
  -5  11   5   64.83    3.78
  -5  11   5   55.30    3.26
  -5  11   5   65.34    3.76
  -5  11   5   63.32    3.99
   5 -11  -5   63.66    3.46
   5 -11  -5   62.83    4.09
   5 -11  -5   61.98    3.46
   5 -11  -5   62.17    4.05
  -3  11   3   11.48    1.28
  -3  11   3   12.99    1.25
  -3  11   3   12.32    1.31
   3 -11  -3   11.36    1.72
   3 -11  -3   12.51    1.63
   3 -11  -3   12.98    1.02
   3 -11  -3   13.62    1.03
   3 -11  -3   13.78    1.91
  -1  11   1   77.27    4.02
  -1  11   1   72.73    3.96
   1 -11  -1   74.39    4.55
   1 -11  -1   63.09    4.56
   1 -11  -1   73.06    4.38
   1 -11  -1   69.41    4.38
   1  11  -1   76.78    3.85
   1  11  -1   76.33    3.90
   1  11  -1   71.70    4.28
   1  11  -1   69.33    4.74
  -1 -11   1   70.67    4.58
  -1 -11   1   69.36    4.55
  -1 -11   1   57.12    4.45
   3  11  -3   11.51    1.48
   3  11  -3   13.06    2.25
   3  11  -3   10.74    1.22
   3  11  -3   12.25    1.18
   3  11  -3   13.71    1.76
  -3 -11   3   11.78    2.15
  -3 -11   3    8.43    1.71
  -3 -11   3   11.79    1.79
   5  11  -5   63.31    3.33
   5  11  -5   59.38    3.33
   5  11  -5   55.42    3.83
   5  11  -5   62.12    4.08
  -5 -11   5   62.11    4.77
  -5 -11   5   61.86    4.27
   7  11  -7    0.39    0.62
   7  11  -7    0.01    2.16
   7  11  -7    0.28    1.21
   7  11  -7   -0.15    0.61
   7  11  -7   -2.28    1.48
  -7 -11   7    1.66    1.45
  -7 -11   7    2.30    2.15
   9  11  -9   72.68    4.02
   9  11  -9   73.92    4.57
   9  11  -9   68.75    5.04
   9  11  -9   76.03    4.49
   9  11  -9   73.66    4.75
   9  11  -9   69.71    5.00
   9  11  -9   74.74    4.05
   9  11  -9   66.11    5.73
  -9 -11   9   69.99    5.76
  -9 -11   9   76.74    4.97
  11  11 -11   -1.02    1.82
  11  11 -11   -1.51    1.99
  11  11 -11    0.80    1.74
  11  11 -11   -2.63    1.10
  11  11 -11   -1.69    0.93
  11  11 -11    1.70    1.46
 -11 -11  11   -1.31    1.96
 -11 -11  11    2.63    2.82
 -11 -11  11   -0.69    2.79
  13  11 -13   16.20    1.76
  13  11 -13    8.67    2.91
  13  11 -13   20.92    2.88
  13  11 -13   13.71    2.04
  13  11 -13   14.60    1.69
 -13 -11  13   19.66    4.52
 -13 -11  13    9.60    2.85
 -12  12  12    0.44    1.75
 -12  12  12   -0.82    1.79
 -12  12  12    2.10    1.50
  12 -12 -12    2.61    1.71
  12 -12 -12   -2.16    1.61
 -10  12  10    2.54    1.59
 -10  12  10   -0.77    1.42
  10 -12 -10    1.57    1.28
  10 -12 -10    1.17    1.66
  -8  12   8    2.41    1.39
  -8  12   8    1.80    1.32
   8 -12  -8    2.24    1.04
   8 -12  -8    2.37    1.63
   8 -12  -8    2.28    1.11
  -6  12   6   -0.24    1.08
  -6  12   6   -1.51    1.05
   6 -12  -6   -0.65    0.74
   6 -12  -6    0.35    1.37
   6 -12  -6   -0.03    0.79
   6 -12  -6   -0.70    1.38
  -4  12   4   25.84    2.18
  -4  12   4   23.75    2.12
   4 -12  -4   24.15    2.75
   4 -12  -4   19.66    2.59
   4 -12  -4   21.00    1.52
   4 -12  -4   23.64    2.60
   4 -12  -4   24.44    1.56
  -2  12   2    4.47    1.01
  -2  12   2    4.03    0.99
   2 -12  -2    6.72    1.45
   2 -12  -2    5.29    1.60
   2 -12  -2    6.13    1.75
   0  12   0   26.60    1.89
   0  12   0   24.87    1.94
   0  12   0   17.71    3.04
   0 -12   0   21.52    2.57
   0 -12   0   30.10    2.74
   0 -12   0   27.08    2.87
   2  12  -2    5.42    2.02
   2  12  -2    3.63    0.81
   2  12  -2    3.82    1.36
   2  12  -2    4.06    0.76
  -2 -12   2    2.29    1.48
  -2 -12   2    1.85    1.63
  -2 -12   2    6.60    1.90
   4  12  -4   22.41    1.65
   4  12  -4   23.00    2.43
   4  12  -4   20.13    1.67
  -4 -12   4   22.93    2.82
  -4 -12   4   22.06    2.92
   6  12  -6    1.02    0.68
   6  12  -6   -0.80    0.64
   6  12  -6   -1.67    1.39
   6  12  -6   -0.02    1.20
   6  12  -6    0.82    1.32
  -6 -12   6    2.19    2.20
   8  12  -8    1.12    1.29
   8  12  -8    1.59    1.75
   8  12  -8    0.36    1.61
   8  12  -8    0.66    0.79
   8  12  -8    1.96    0.78
   8  12  -8   -0.51    2.01
   8  12  -8    4.13    1.42
  -8 -12   8    2.38    2.62
  -8 -12   8    2.14    1.68
  10  12 -10    1.66    2.30
  10  12 -10    1.36    1.34
  10  12 -10    1.47    1.83
  10  12 -10    1.28    0.90
  10  12 -10    2.11    1.53
  10  12 -10   -2.28    1.84
  10  12 -10    1.58    0.95
 -10 -12  10    4.55    2.10
 -10 -12  10    2.27    2.87
  12  12 -12   -0.26    1.14
  12  12 -12   -0.29    2.05
  12  12 -12    0.56    2.67
  12  12 -12    2.65    1.75
  12  12 -12   -3.43    2.34
  12  12 -12   -1.85    1.10
 -12 -12  12    5.48    2.61
 -11  13  11    2.07    1.67
 -11  13  11    2.90    1.79
 -11  13  11    3.76    1.85
  11 -13 -11   -0.76    1.99
  11 -13 -11    1.87    1.53
  11 -13 -11    3.30    1.57
  -9  13   9    7.41    1.81
  -9  13   9    8.31    1.76
  -9  13   9    4.62    1.52
   9 -13  -9    6.16    1.37
   9 -13  -9    5.29    1.94
   9 -13  -9    3.62    2.00
   9 -13  -9    6.32    1.38
  -7  13   7    0.80    1.24
  -7  13   7    0.71    1.29
  -7  13   7    0.87    1.49
   7 -13  -7    1.62    0.94
   7 -13  -7   -0.62    1.52
   7 -13  -7    2.17    1.68
   7 -13  -7   -2.18    0.84
  -5  13   5   27.06    2.38
  -5  13   5   24.80    2.64
  -5  13   5   21.23    2.35
   5 -13  -5   21.75    2.61
   5 -13  -5   21.85    2.65
   5 -13  -5   24.97    1.68
   5 -13  -5   21.58    1.63
   5 -13  -5   24.89    2.87
  -3  13   3   10.30    1.43
  -3  13   3   11.19    1.78
  -3  13   3   11.95    1.42
   3 -13  -3   15.94    2.31
   3 -13  -3   10.86    1.90
   3 -13  -3   11.89    1.93
  -1  13   1    1.31    0.96
  -1  13   1    0.05    1.74
  -1  13   1    1.32    1.32
  -1  13   1    0.27    0.84
   1 -13  -1    0.40    1.56
   1 -13  -1   -0.99    1.63
   1  13  -1    0.53    0.82
   1  13  -1   -1.76    1.75
   1  13  -1   -0.30    0.76
  -1 -13   1    1.21    1.63
  -1 -13   1    0.02    1.61
   3  13  -3   12.54    1.69
   3  13  -3   11.05    1.15
   3  13  -3   12.79    2.54
   3  13  -3   11.60    1.36
   3  13  -3    9.12    1.74
  -3 -13   3    8.53    2.30
  -3 -13   3    8.13    1.96
   5  13  -5   22.83    1.79
   5  13  -5   23.56    2.69
   5  13  -5   23.26    1.84
   5  13  -5   22.17    2.52
   5  13  -5   21.72    2.49
  -5 -13   5   25.68    3.79
  -5 -13   5   24.74    3.15
   7  13  -7    0.68    0.79
   7  13  -7    0.52    1.45
   7  13  -7   -1.01    1.52
   7  13  -7   -0.45    1.91
   7  13  -7    1.29    0.80
   7  13  -7    0.12    1.44
   7  13  -7   -1.94    1.53
  -7 -13   7   -0.71    2.47
   9  13  -9    3.90    2.27
   9  13  -9    5.73    1.08
   9  13  -9    9.81    2.56
   9  13  -9    3.69    1.61
   9  13  -9    6.89    1.14
   9  13  -9    7.80    1.84
   9  13  -9    4.87    2.01
  11  13 -11    1.54    1.80
  11  13 -11    1.79    1.14
  11  13 -11   -1.86    2.80
  11  13 -11    2.56    2.58
  11  13 -11    3.30    1.18
  11  13 -11    2.49    1.62
  11  13 -11    0.81    3.75
 -11 -13  11    2.50    2.59
  -8  14   8    2.84    1.76
  -8  14   8    5.06    1.66
  -8  14   8    2.23    1.68
   8 -14  -8    1.84    2.40
   8 -14  -8    4.20    2.01
   8 -14  -8    4.46    1.18
   8 -14  -8    2.34    2.08
   8 -14  -8    4.25    1.15
  -6  14   6    1.10    1.34
  -6  14   6    1.94    1.69
  -6  14   6    4.13    1.37
   6 -14  -6    0.52    1.79
   6 -14  -6   -0.78    1.76
   6 -14  -6    1.34    0.72
   6 -14  -6    1.62    0.75
   6 -14  -6    3.11    2.23
  -4  14   4    3.20    1.60
  -4  14   4    1.97    1.28
  -4  14   4    4.72    1.34
   4 -14  -4    4.88    1.69
   4 -14  -4    3.78    2.05
   4 -14  -4    2.65    1.79
  -2  14   2    5.94    1.19
  -2  14   2    4.25    2.13
  -2  14   2    1.47    1.13
  -2  14   2    3.57    1.67
   2 -14  -2    2.50    1.94
   2 -14  -2    2.67    1.85
   0  14   0   12.89    1.99
   0  14   0   16.87    1.82
   0  14   0   17.33    2.61
   0  14   0   17.34    1.94
   0 -14   0   14.53    2.31
   0 -14   0   11.48    2.25
   2  14  -2    3.88    0.95
   2  14  -2    3.19    1.01
   2  14  -2    3.02    1.51
   2  14  -2    4.69    2.22
   2  14  -2    2.88    1.56
  -2 -14   2    4.78    2.01
  -2 -14   2    1.36    1.89
   4  14  -4    3.80    0.92
   4  14  -4    4.83    0.99
   4  14  -4    3.97    1.54
   4  14  -4    2.80    1.61
   4  14  -4    5.69    1.73
  -4 -14   4    3.56    2.08
   6  14  -6    1.00    1.49
   6  14  -6    0.58    1.89
   6  14  -6    2.98    1.74
   6  14  -6    2.34    0.88
   6  14  -6    2.57    0.93
   6  14  -6   -1.12    1.61
   8  14  -8    1.19    1.74
   8  14  -8    2.82    1.75
   8  14  -8    4.12    2.38
   8  14  -8    4.25    1.08
   8  14  -8    4.39    1.01
   8  14  -8    1.30    2.02
  -7  15   7   -1.66    1.59
  -7  15   7    0.31    1.93
  -7  15   7    0.61    1.69
   7 -15  -7    0.16    0.73
   7 -15  -7    1.27    2.46
   7 -15  -7   -0.20    1.98
   7 -15  -7    0.87    0.67
   7 -15  -7    0.97    2.05
  -5  15   5    0.22    1.75
  -5  15   5    2.19    1.48
  -5  15   5    2.72    1.54
   5 -15  -5    1.43    1.98
   5 -15  -5    4.29    1.94
   5 -15  -5    5.49    2.30
  -3  15   3   -1.24    1.63
  -3  15   3    1.39    2.14
  -3  15   3    2.07    1.30
  -3  15   3    0.80    1.25
   3 -15  -3    2.62    2.02
   3 -15  -3    4.36    1.83
   3 -15  -3    4.10    2.19
  -1  15   1   -2.30    1.61
  -1  15   1   -1.18    1.10
  -1  15   1    2.53    2.16
  -1  15   1   -1.03    1.02
   1 -15  -1   -1.48    1.86
   1 -15  -1   -0.16    2.07
   1  15  -1   -0.31    0.98
   1  15  -1   -0.78    1.60
   1  15  -1    1.44    1.68
   1  15  -1    0.43    0.99
   1  15  -1    0.20    2.19
  -1 -15   1   -1.16    1.93
  -1 -15   1   -0.53    1.96
   3  15  -3    1.18    1.64
   3  15  -3    1.24    0.93
   3  15  -3    1.96    1.01
   3  15  -3    0.72    1.58
  -3 -15   3    1.95    2.28
   5  15  -5    1.63    2.04
   5  15  -5    6.56    1.75
   5  15  -5   -1.10    1.80
   5  15  -5    2.86    1.08
   5  15  -5    3.51    1.91
   5  15  -5    3.14    1.00
   7  15  -7   -2.06    1.92
   7  15  -7    0.73    1.04
   7  15  -7   -1.29    1.02
   7  15  -7   -3.22    2.10
   7  15  -7    2.53    2.03
  -4  16   4    7.41    2.69
  -4  16   4    4.76    2.05
  -4  16   4    2.41    1.66
  -4  16   4    3.29    1.62
   4 -16  -4    1.58    2.22
   4 -16  -4    3.04    2.19
   4 -16  -4    2.86    2.23
  -2  16   2    9.59    2.27
  -2  16   2   10.04    1.71
  -2  16   2    9.03    2.67
  -2  16   2   11.93    1.71
   2 -16  -2    6.92    2.39
   2 -16  -2   11.36    2.70
   0  16   0    6.59    1.44
   0  16   0    9.03    2.70
   0  16   0    4.06    1.33
   0  16   0    1.61    1.96
   0 -16   0    9.11    2.55
   0 -16   0    0.66    2.31
   2  16  -2    9.01    1.47
   2  16  -2   10.42    1.45
   2  16  -2    9.58    2.15
   2  16  -2   14.04    2.37
  -2 -16   2    8.92    2.79
  -2 -16   2   10.44    2.48
   4  16  -4    1.08    1.19
   4  16  -4    1.95    1.95
   4  16  -4    4.29    1.18
   4  16  -4    3.44    2.22
   4  16  -4    3.23    1.93
  -4 -16   4    2.77    2.62
  -4 -16   3   -5.32    2.40
   4  16  -3    1.11    1.16
   4  16  -3    2.37    1.82
   4  16  -3    0.06    1.14
   4  16  -3    0.77    1.95
  -2 -16   1    0.62    2.34
  -2 -16   1   -1.31    2.11
   2  16  -1   -1.93    1.14
   2  16  -1    4.86    1.87
   2  16  -1   -0.40    1.20
   2  16  -1   -1.26    1.82
   0 -16  -1    4.73    2.43
   0 -16  -1    5.96    2.53
   0  16   1    5.99    1.47
   0  16   1    4.83    2.01
   0  16   1    5.25    2.41
   0  16   1    5.04    1.48
   2 -16  -3    2.85    2.29
   2 -16  -3   -2.03    2.23
  -2  16   3    4.40    2.27
  -2  16   3    1.02    2.08
  -2  16   3   -0.20    1.40
  -2  16   3    1.98    1.53
   4 -16  -5   -1.38    2.07
   4 -16  -5   -2.72    2.05
   4 -16  -5    2.83    2.36
  -4  16   5   -1.85    1.67
  -4  16   5   -2.43    1.61
  -4  16   5    4.83    2.39
  -4  16   5   -2.51    1.89
   7  15  -6    0.62    1.98
   7  15  -6   -0.44    1.82
   7  15  -6    0.29    1.05
   7  15  -6    0.57    1.09
   7  15  -6   -3.48    2.13
   7  15  -6    0.63    1.70
  -5 -15   4    8.20    2.98
  -5 -15   4    9.46    2.72
   5  15  -4    7.37    1.26
   5  15  -4    7.39    1.23
   5  15  -4    5.97    1.78
   5  15  -4   10.08    2.24
  -3 -15   2    0.79    1.95
  -3 -15   2   -0.89    2.02
   3  15  -2    2.34    1.59
   3  15  -2   -0.46    0.95
   3  15  -2   -1.51    1.01
  -1 -15   0    3.66    2.14
  -1 -15   0    9.83    2.33
   1  15   0    8.30    2.38
   1  15   0    7.65    1.29
   1  15   0    8.96    1.41
   1 -15  -2    8.89    2.30
   1 -15  -2   11.13    2.50
  -1  15   2   14.02    2.44
  -1  15   2    9.76    1.50
  -1  15   2   10.96    2.07
  -1  15   2   11.12    1.64
   3 -15  -4    2.22    1.80
   3 -15  -4    1.44    2.19
   3 -15  -4   -2.40    1.82
  -3  15   4   -2.85    1.33
  -3  15   4    0.38    1.32
  -3  15   4    1.73    2.10
  -3  15   4    1.85    1.73
   5 -15  -6   16.49    2.75
   5 -15  -6   13.62    2.38
   5 -15  -6   14.76    1.07
   5 -15  -6   17.49    2.83
  -5  15   6   14.30    2.28
  -5  15   6   15.11    2.04
  -5  15   6   15.92    2.11
   7 -15  -8   -2.89    2.12
   7 -15  -8    0.49    0.91
   7 -15  -8    5.05    2.23
   7 -15  -8   -2.62    0.91
   7 -15  -8    0.65    2.41
  -7  15   8    0.65    1.71
  -7  15   8    5.58    1.87
  -7  15   8    0.24    1.92
  10  14  -9    0.44    1.94
  10  14  -9    2.02    1.24
  10  14  -9   -1.42    1.75
  10  14  -9    0.63    1.15
  -8 -14   7   31.35    4.33
   8  14  -7   24.48    2.89
   8  14  -7   27.82    2.30
   8  14  -7   26.64    3.37
   8  14  -7   28.24    2.29
  -6 -14   5    2.55    2.76
  -6 -14   5    2.20    2.22
   6  14  -5    1.33    0.92
   6  14  -5    1.51    1.36
   6  14  -5   -2.53    1.60
   6  14  -5   -2.23    1.68
   6  14  -5   -1.16    0.91
  -4 -14   3   18.53    2.91
  -4 -14   3   16.42    2.67
   4  14  -3   13.83    1.38
   4  14  -3   12.76    2.15
   4  14  -3   15.00    1.76
   4  14  -3   12.95    1.89
  -2 -14   1   12.61    2.21
  -2 -14   1   11.56    2.32
  -2 -14   1   12.70    2.38
   2  14  -1    7.98    2.27
   2  14  -1    9.63    1.25
   2  14  -1    9.72    1.32
   2  14  -1    8.61    1.67
   0 -14  -1   25.21    3.27
   0 -14  -1   29.35    3.46
   0  14   1   30.95    2.47
   0  14   1   28.96    2.34
   0  14   1   28.09    3.36
   2 -14  -3    2.06    1.93
   2 -14  -3   -2.70    1.68
  -2  14   3    1.44    1.45
  -2  14   3    1.12    1.06
  -2  14   3    1.60    1.16
  -2  14   3    1.27    1.84
   4 -14  -5   29.23    1.67
   4 -14  -5   28.02    3.16
   4 -14  -5   27.66    1.63
   4 -14  -5   28.21    3.14
   4 -14  -5   28.97    3.39
  -4  14   5   29.62    2.70
  -4  14   5   28.41    2.65
  -4  14   5   26.22    3.21
   6 -14  -7    3.18    1.89
   6 -14  -7    2.38    0.94
   6 -14  -7   -0.23    2.24
   6 -14  -7    3.93    1.97
   6 -14  -7    4.03    0.99
  -6  14   7    1.31    1.61
  -6  14   7    1.29    1.34
  -6  14   7    5.39    1.50
   8 -14  -9   20.22    2.73
   8 -14  -9   13.49    1.70
   8 -14  -9   22.99    2.28
   8 -14  -9   19.11    2.57
  -8  14   9   20.24    2.28
  -8  14   9   19.94    2.40
  -8  14   9   18.52    2.34
 -11 -13  10   -0.78    3.29
 -11 -13  10    7.57    2.59
  11  13 -10   -0.75    2.11
  11  13 -10   -0.96    1.47
  11  13 -10   -0.55    1.85
  11  13 -10    0.49    1.13
  11  13 -10    0.68    2.32
  11  13 -10   -3.35    2.52
  11  13 -10   -1.11    1.10
  -9 -13   8    1.65    1.91
  -9 -13   8    5.82    3.15
   9  13  -8    3.68    1.01
   9  13  -8    2.44    1.52
   9  13  -8    4.22    1.96
   9  13  -8    2.92    0.99
   9  13  -8    1.09    2.05
  -7 -13   6    2.26    2.65
   7  13  -6   -0.16    0.87
   7  13  -6   -0.86    1.52
   7  13  -6   -0.14    1.27
   7  13  -6    1.44    1.49
   7  13  -6   -0.22    1.88
   7  13  -6    1.22    0.82
  -5 -13   4    7.17    2.20
  -5 -13   4    9.48    2.65
   5  13  -4    7.23    1.52
   5  13  -4   12.40    1.96
   5  13  -4    8.63    1.14
   5  13  -4    9.71    1.10
  -3 -13   2    7.05    2.24
  -3 -13   2    8.72    1.93
  -3 -13   2    5.08    1.85
   3  13  -2    7.05    1.44
   3  13  -2    7.38    1.02
   3  13  -2    6.20    1.02
   3  13  -2    5.76    2.04
   3  13  -2    4.86    1.65
  -1 -13   0   10.72    2.00
  -1 -13   0    9.76    2.08
  -1 -13   0   12.81    2.15
   1  13   0   12.10    1.35
   1  13   0   13.30    2.21
   1  13   0   11.33    1.27
   1 -13  -2   12.28    2.03
   1 -13  -2   10.96    2.06
  -1  13   2   13.17    1.46
  -1  13   2   13.57    1.45
  -1  13   2   14.69    2.23
   3 -13  -4   -0.21    0.42
   3 -13  -4   -0.79    1.66
   3 -13  -4    0.11    0.36
   3 -13  -4   -0.31    1.36
   3 -13  -4    0.63    1.53
  -3  13   4   -0.12    1.01
  -3  13   4   -1.31    0.96
   5 -13  -6    0.51    1.65
   5 -13  -6    0.69    1.42
   5 -13  -6    2.22    1.92
   5 -13  -6    3.11    0.82
   5 -13  -6    1.72    0.78
  -5  13   6    1.54    1.30
  -5  13   6    2.50    1.51
  -5  13   6    3.63    1.27
   7 -13  -8   13.33    2.10
   7 -13  -8    9.32    1.37
   7 -13  -8   12.33    1.41
   7 -13  -8   12.49    2.16
  -7  13   8   13.92    1.78
  -7  13   8   14.40    1.89
  -7  13   8   10.79    1.81
   9 -13 -10    5.39    1.86
   9 -13 -10    6.07    1.42
  -9  13  10    6.22    1.77
  -9  13  10    4.33    1.71
  -9  13  10    3.24    1.59
 -12 -12  11    6.98    3.45
 -12 -12  11   -1.39    2.28
  12  12 -11    1.62    1.18
  12  12 -11   -0.80    1.65
  12  12 -11    1.47    2.17
  12  12 -11    0.86    2.66
  12  12 -11    2.91    2.24
  12  12 -11    1.42    1.30
  12  12 -11   -0.14    1.14
 -10 -12   9    6.01    3.02
 -10 -12   9    9.17    2.16
  10  12  -9    4.22    1.04
  10  12  -9    5.09    1.50
  10  12  -9    6.80    2.49
  10  12  -9    7.85    2.11
  10  12  -9    3.01    1.07
  10  12  -9    5.74    2.01
  -8 -12   7   13.67    2.11
  -8 -12   7   13.41    3.03
   8  12  -7   13.36    2.44
   8  12  -7   12.65    2.08
   8  12  -7   10.82    2.14
   8  12  -7   15.09    1.59
   8  12  -7   13.06    1.53
   8  12  -7   10.89    1.78
  -6 -12   5    1.78    1.79
  -6 -12   5    1.66    2.18
   6  12  -5    2.87    1.58
   6  12  -5    3.91    1.54
   6  12  -5    4.06    0.84
   6  12  -5    2.83    0.77
   6  12  -5    3.35    1.18
  -4 -12   3   22.32    3.17
  -4 -12   3   22.11    2.73
   4  12  -3   23.75    2.36
   4  12  -3   23.55    1.81
   4  12  -3   22.66    1.76
  -2 -12   1    7.07    1.91
  -2 -12   1    6.64    1.71
  -2 -12   1    8.00    1.82
   2  12  -1    6.15    1.92
   2  12  -1    4.19    1.28
   2  12  -1    5.20    0.88
   2  12  -1    8.16    1.02
   0 -12  -1   24.17    2.72
   0 -12  -1   22.67    2.59
   0 -12  -1   23.76    2.63
   0  12   1   20.72    1.92
   0  12   1   19.83    2.77
   0  12   1   22.19    1.86
   2 -12  -3    2.70    1.56
   2 -12  -3    2.07    0.37
   2 -12  -3    2.00    0.38
   2 -12  -3    0.31    1.28
   2 -12  -3    1.76    1.45
  -2  12   3    0.97    0.90
  -2  12   3    3.33    1.04
   4 -12  -5   22.59    2.87
   4 -12  -5   23.23    2.54
   4 -12  -5   24.74    2.72
   4 -12  -5   25.47    1.74
   4 -12  -5   23.99    1.70
  -4  12   5   19.70    2.13
  -4  12   5   19.06    2.18
   6 -12  -7    2.60    1.64
   6 -12  -7    2.04    0.93
   6 -12  -7    1.13    1.42
   6 -12  -7    0.69    0.89
  -6  12   7    0.27    1.20
  -6  12   7    1.69    1.19
   8 -12  -9    1.33    1.13
   8 -12  -9    2.63    1.64
   8 -12  -9    1.14    1.12
  -8  12   9    1.80    1.34
  -8  12   9    4.53    1.44
  10 -12 -11    4.05    1.40
  10 -12 -11   -1.34    1.66
  10 -12 -11    0.46    1.38
 -10  12  11   -1.76    1.59
 -10  12  11    2.70    1.54
  12 -12 -13    1.18    1.77
  12 -12 -13   -3.61    1.87
  12 -12 -13    3.19    1.70
 -12  12  13    0.44    1.33
 -12  12  13    0.65    1.65
 -13 -11  12   -1.67    2.41
 -13 -11  12    0.74    3.56
 -13 -11  12    7.19    3.53
  13  11 -12    1.55    1.17
  13  11 -12    1.88    2.27
  13  11 -12   -6.05    2.35
  13  11 -12    1.23    1.52
 -11 -11  10    2.89    2.72
 -11 -11  10    1.58    2.87
 -11 -11  10   -0.63    2.00
  11  11 -10    4.48    2.04
  11  11 -10   -0.82    0.90
  11  11 -10    0.06    1.13
  11  11 -10    0.49    0.94
  11  11 -10    2.02    2.25
  11  11 -10   -3.46    1.53
  -9 -11   8   24.13    3.72
  -9 -11   8   20.51    2.57
   9  11  -8   21.11    2.53
   9  11  -8   22.21    2.47
   9  11  -8   20.63    2.34
   9  11  -8   26.26    1.88
   9  11  -8   18.55    2.73
   9  11  -8   23.02    1.86
  -7 -11   6    0.58    1.98
  -7 -11   6    1.58    1.40
   7  11  -6   -1.32    1.66
   7  11  -6   -0.29    1.04
   7  11  -6    0.59    0.65
   7  11  -6   -0.21    0.69
   7  11  -6   -0.48    1.19
  -5 -11   4   17.30    2.19
  -5 -11   4   15.40    2.57
  -5 -11   4   16.08    2.18
   5  11  -4   14.54    1.36
   5  11  -4   15.55    1.44
   5  11  -4   16.75    1.91
   5  11  -4   17.79    1.97
  -3 -11   2    1.71    1.75
  -3 -11   2    0.69    1.53
  -3 -11   2    3.84    1.41
   3  11  -2    3.21    1.28
   3  11  -2    3.02    1.07
   3  11  -2    1.33    1.63
   3  11  -2    3.81    0.78
   3  11  -2    3.09    0.70
  -1 -11   0    0.29    1.35
  -1 -11   0   -0.87    1.44
  -1 -11   0   -0.93    1.30
   1  11   0    1.02    0.67
   1  11   0   -0.43    0.67
   1  11   0   -1.05    1.34
   1  11   0    0.13    1.09
   1 -11  -2    2.26    1.23
   1 -11  -2    2.57    1.45
   1 -11  -2    0.77    1.33
   1 -11  -2    4.20    1.29
  -1  11   2    1.54    0.78
  -1  11   2    1.93    0.84
   3 -11  -4    2.94    1.21
   3 -11  -4    1.89    0.63
   3 -11  -4    1.92    0.63
   3 -11  -4    5.75    1.61
   3 -11  -4    2.93    1.43
  -3  11   4    2.45    0.94
  -3  11   4    2.55    0.91
   5 -11  -6    1.21    0.79
   5 -11  -6    1.75    1.24
   5 -11  -6    0.78    0.77
  -5  11   6    1.06    1.03
  -5  11   6    1.25    0.99
   7 -11  -8   23.63    2.02
   7 -11  -8   18.11    2.00
   7 -11  -8   20.00    2.32
  -7  11   8   20.05    2.25
  -7  11   8   19.53    2.30
  -7  11   8   19.61    2.29
   9 -11 -10    0.27    1.16
   9 -11 -10    0.85    1.43
   9 -11 -10    0.09    1.14
  -9  11  10    0.13    1.16
  -9  11  10    3.59    1.31
  -9  11  10    1.94    1.40
  11 -11 -12    3.01    1.57
  11 -11 -12    2.08    1.42
 -11  11  12    2.23    1.22
 -11  11  12   -0.02    1.45
 -11  11  12    4.07    1.71
  13 -11 -14    0.50    1.84
  13 -11 -14    0.68    1.79
 -13  11  14    1.94    1.20
 -14 -10  13   22.02    3.18
 -14 -10  13   19.47    3.91
 -14 -10  13   19.10    4.49
  14  10 -13   22.29    2.26
  14  10 -13   29.24    2.63
  14  10 -13   29.42    2.61
  14  10 -13   26.75    3.16
  14  10 -13   21.84    3.27
 -12 -10  11    4.43    2.95
 -12 -10  11    7.41    2.99
 -12 -10  11    3.64    2.15
  12  10 -11    3.72    1.43
  12  10 -11    1.98    2.03
  12  10 -11    4.86    1.13
  12  10 -11    3.12    2.28
  12  10 -11    3.84    1.13
 -10 -10   9   11.82    2.13
 -10 -10   9   14.48    3.01
 -10 -10   9   12.78    2.93
  10  10  -9    9.91    2.23
  10  10  -9   12.31    1.27
  10  10  -9   12.49    2.12
  10  10  -9   10.66    1.41
  -8 -10   7   11.67    2.52
  -8 -10   7    9.99    2.28
  -8 -10   7    3.15    1.48
   8  10  -7    9.88    1.39
   8  10  -7    4.86    0.83
   8  10  -7    6.14    0.89
  -6 -10   5   -0.60    1.79
  -6 -10   5   -0.38    1.20
  -6 -10   5   -0.64    1.45
   6  10  -5    1.40    1.27
   6  10  -5    0.87    0.60
   6  10  -5    1.48    0.63
   6  10  -5    0.17    1.19
   6  10  -5    0.03    1.57
   6  10  -5    3.24    0.99
  -4 -10   3    0.66    1.37
  -4 -10   3   -0.90    1.61
  -4 -10   3    1.28    1.00
   4  10  -3    0.53    0.55
   4  10  -3    0.23    0.58
   4  10  -3    0.29    1.11
   4  10  -3    1.20    0.93
   4  10  -3    1.68    1.26
  -2 -10   1    6.54    1.50
  -2 -10   1    7.25    1.60
  -2 -10   1    4.43    1.65
   2  10  -1    5.96    0.81
   2  10  -1    5.69    1.71
   2  10  -1    5.45    1.23
   2  10  -1    5.93    0.78
   0 -10  -1   19.68    2.31
   0 -10  -1   17.37    1.91
   0 -10  -1   17.29    2.16
   0 -10  -1   14.22    2.08
   0  10   1   19.18    1.49
   0  10   1   19.62    1.55
   2 -10  -3   -0.10    1.05
   2 -10  -3    1.26    1.18
   2 -10  -3    0.24    0.51
   2 -10  -3   -1.40    0.92
   2 -10  -3    0.37    0.49
   2 -10  -3    1.78    1.36
  -2  10   3    0.60    0.70
  -2  10   3    0.78    0.80
   4 -10  -5    0.76    0.67
   4 -10  -5    0.51    0.66
   4 -10  -5    0.06    1.11
  -4  10   5    1.29    0.91
  -4  10   5    1.20    0.86
   6 -10  -7   25.87    2.42
   6 -10  -7   28.06    2.09
   6 -10  -7   23.44    2.04
  -6  10   7   26.48    2.30
  -6  10   7   29.49    2.24
  -6  10   7   25.97    2.28
   8 -10  -9    3.27    1.12
   8 -10  -9    1.91    1.04
  -8  10   9    2.28    1.16
  -8  10   9    0.21    1.04
  -8  10   9    1.36    1.17
  10 -10 -11   45.61    3.23
 -10  10  11   44.04    3.35
 -10  10  11   43.45    3.05
 -10  10  11   42.55    2.34
 -10  10  11   48.13    3.38
  12 -10 -13   -0.82    1.55
  12 -10 -13    1.04    1.57
 -12  10  13   -0.52    1.58
 -12  10  13    1.11    0.64
 -12  10  13   -0.10    1.04
 -12  10  13    1.45    1.45
  14 -10 -15    4.26    2.04
  14 -10 -15    2.17    1.92
 -14  10  15    8.51    1.34
 -15  -9  14    3.67    1.88
 -15  -9  14    7.50    3.90
 -15  -9  14   -0.63    2.32
  15   9 -14    4.32    1.53
  15   9 -14    4.58    2.44
  15   9 -14    4.22    1.41
  15   9 -14    3.09    2.59
  15   9 -14    5.01    1.39
 -13  -9  12    0.37    2.64
 -13  -9  12    1.61    3.05
 -13  -9  12   -3.65    1.87
  13   9 -12    0.83    2.09
  13   9 -12    2.69    2.02
  13   9 -12    0.28    1.12
  13   9 -12    0.28    1.05
  13   9 -12   -1.00    1.18
 -11  -9  10    0.20    2.50
 -11  -9  10    0.31    1.67
 -11  -9  10   -1.46    2.33
  11   9 -10   -0.42    1.76
  11   9 -10   -0.34    2.29
  11   9 -10    1.00    0.86
  11   9 -10    1.10    1.57
  11   9 -10    1.08    0.90
  -9  -9   8    3.62    1.52
  -9  -9   8    1.16    2.16
  -9  -9   8    2.68    2.27
   9   9  -8    3.34    0.83
   9   9  -8    3.94    1.03
   9   9  -8    6.51    2.31
   9   9  -8    3.94    0.83
  -7  -9   6   22.42    3.20
  -7  -9   6   22.82    3.12
  -7  -9   6   21.10    2.43
   7   9  -6   21.13    2.59
   7   9  -6   26.28    2.40
   7   9  -6   26.63    1.69
   7   9  -6   23.32    2.09
   7   9  -6   19.82    2.34
   7   9  -6   25.14    1.64
  -5  -9   4    4.24    1.43
  -5  -9   4    5.57    1.81
  -5  -9   4    6.75    1.22
   5   9  -4    5.93    0.71
   5   9  -4    6.64    1.24
   5   9  -4    5.11    1.53
   5   9  -4    6.55    1.44
   5   9  -4    5.71    0.69
   5   9  -4    5.66    1.03
  -3  -9   2   -0.73    0.78
  -3  -9   2    0.66    1.31
  -3  -9   2   -0.09    1.15
  -3  -9   2    0.32    1.06
   3   9  -2   -0.24    0.48
   3   9  -2   -0.63    1.35
   3   9  -2   -0.16    0.45
   3   9  -2    0.21    0.92
   3   9  -2   -0.85    0.76
  -1  -9   0    1.70    1.14
  -1  -9   0    2.53    1.18
  -1  -9   0    2.49    1.18
   1   9   0    2.95    0.95
   1   9   0    2.52    1.25
   1   9   0    2.24    0.57
   1   9   0    2.08    0.60
   1  -9  -2   14.21    1.86
   1  -9  -2   10.98    1.57
   1  -9  -2   11.82    0.95
   1  -9  -2   13.40    0.95
   1  -9  -2   16.35    1.73
   1  -9  -2   12.16    1.37
  -1   9   2   11.73    1.24
  -1   9   2   12.97    1.28
   3  -9  -4   -0.70    0.53
   3  -9  -4    0.36    0.54
   3  -9  -4   -0.49    0.87
   3  -9  -4   -0.20    0.70
  -3   9   4   -0.49    0.70
  -3   9   4    0.44    0.71
   5  -9  -6    7.08    1.26
   5  -9  -6    4.58    0.90
   5  -9  -6    5.54    0.92
  -5   9   6    4.57    1.00
  -5   9   6    5.32    0.56
  -5   9   6    7.06    1.10
   7  -9  -8    3.64    1.03
   7  -9  -8    2.49    0.98
  -7   9   8    4.50    1.15
  -7   9   8    1.82    1.05
  -7   9   8    2.53    1.00
   9  -9 -10    0.61    1.06
   9  -9 -10    1.33    1.11
  -9   9  10   -0.47    0.90
  -9   9  10    0.30    0.51
  -9   9  10    2.16    1.20
  -9   9  10    0.71    1.14
  11  -9 -12   16.31    1.89
  11  -9 -12   14.83    1.79
 -11   9  12   16.26    1.90
 -11   9  12   13.37    1.39
 -11   9  12   17.12    2.00
 -11   9  12   13.21    1.40
  13  -9 -14   -1.34    1.53
  13  -9 -14    1.37    1.61
 -13   9  14   -0.75    1.66
 -13   9  14   -0.10    0.91
 -13   9  14   -0.74    1.49
 -16  -8  15    3.06    4.33
 -16  -8  15    5.62    2.11
 -16  -8  15    3.35    2.21
  16   8 -15    1.62    2.65
  16   8 -15    8.41    2.53
  16   8 -15    3.22    1.22
  16   8 -15    2.75    1.63
  16   8 -15    7.89    1.63
 -14  -8  13   18.85    2.21
 -14  -8  13   19.89    3.58
 -14  -8  13   14.38    2.64
 -14  -8  13   18.52    4.13
  14   8 -13   17.59    2.60
  14   8 -13   22.20    2.34
  14   8 -13   17.97    2.82
  14   8 -13   16.62    1.69
  14   8 -13   19.91    2.17
 -12  -8  11   12.14    2.98
 -12  -8  11    9.24    2.94
 -12  -8  11   12.08    1.69
 -12  -8  11    8.72    2.01
  12   8 -11   11.17    1.34
  12   8 -11   10.55    2.20
  12   8 -11   10.89    1.34
  12   8 -11   10.92    2.96
  12   8 -11   11.70    2.06
 -10  -8   9   25.00    3.35
 -10  -8   9   26.62    3.86
 -10  -8   9   25.44    2.83
  10   8  -9   24.44    1.89
  10   8  -9   26.81    1.93
  10   8  -9   22.62    1.93
  -8  -8   7   11.69    2.34
  -8  -8   7   10.52    1.61
  -8  -8   7    5.80    2.13
   8   8  -7    8.30    1.09
   8   8  -7   12.27    2.34
   8   8  -7   11.13    1.82
   8   8  -7    9.13    0.94
   8   8  -7   11.67    1.70
   8   8  -7    8.49    0.93
  -6  -8   5    3.06    1.63
  -6  -8   5    1.65    1.71
  -6  -8   5    4.42    1.15
  -6  -8   5    4.75    1.36
   6   8  -5    2.87    0.59
   6   8  -5    3.58    0.85
   6   8  -5    3.46    1.66
   6   8  -5    4.15    1.26
   6   8  -5    4.49    1.34
  -4  -8   3    0.67    1.08
  -4  -8   3   -0.56    0.80
  -4  -8   3    3.13    1.45
   4   8  -3    0.51    0.85
   4   8  -3   -1.21    0.96
   4   8  -3    0.84    1.32
   4   8  -3   -0.07    0.41
   4   8  -3   -0.45    0.69
   4   8  -3   -0.22    0.44
   4   8  -3   -0.56    1.11
  -2  -8   1    0.58    0.96
  -2  -8   1   -0.45    0.96
  -2  -8   1    0.74    0.66
  -2  -8   1   -0.44    1.12
   2   8  -1    0.56    0.78
   2   8  -1   -0.05    0.41
   2   8  -1    0.35    0.46
   2   8  -1   -0.72    1.03
   0  -8  -1    0.99    0.94
   0  -8  -1    0.28    0.29
   0  -8  -1    0.32    0.30
   0  -8  -1   -0.23    0.94
   0  -8  -1    0.90    0.81
   0  -8  -1    0.51    0.92
   0   8   1    0.32    0.53
   0   8   1   -0.27    0.46
   0   8   1   -0.10    0.73
   2  -8  -3   78.29    4.32
   2  -8  -3   79.56    4.08
   2  -8  -3   71.75    4.23
   2  -8  -3   76.99    4.07
  -2   8   3   80.31    4.19
  -2   8   3   81.55    4.01
  -2   8   3   78.51    4.17
   4  -8  -5    3.84    0.55
   4  -8  -5    2.25    0.88
   4  -8  -5    2.83    0.70
   4  -8  -5    3.38    0.71
  -4   8   5    4.37    0.52
  -4   8   5    3.43    0.80
  -4   8   5    2.26    0.73
   6  -8  -7   38.10    2.45
   6  -8  -7   40.41    2.49
  -6   8   7   34.22    2.52
  -6   8   7   37.46    2.53
   8  -8  -9    0.34    1.00
   8  -8  -9   -0.40    0.92
  -8   8   9    0.15    0.79
  -8   8   9   -1.39    0.92
  -8   8   9    0.97    1.01
  10  -8 -11   87.85    4.90
 -10   8  11   82.08    4.45
 -10   8  11   81.86    4.89
 -10   8  11   81.98    4.56
  12  -8 -13    1.77    1.41
  12  -8 -13    5.29    1.46
 -12   8  13    0.47    0.85
 -12   8  13    1.54    1.41
 -12   8  13    1.29    1.31
 -12   8  13   -0.39    0.73
  14  -8 -15    8.40    1.90
  14  -8 -15    9.30    1.99
 -14   8  15    8.34    1.41
 -14   8  15   11.97    2.08
 -14   8  15    9.10    1.93
 -15  -7  14    3.03    2.10
 -15  -7  14    0.83    1.70
 -15  -7  14   -0.26    3.71
  15   7 -14    0.61    0.96
  15   7 -14    1.41    2.13
  15   7 -14    1.22    1.35
  15   7 -14   -2.42    1.18
 -13  -7  12    2.10    1.77
 -13  -7  12   -1.45    2.31
 -13  -7  12   -1.32    1.35
 -13  -7  12    1.34    2.93
  13   7 -12    1.10    1.68
  13   7 -12   -0.03    0.97
  13   7 -12   -4.15    2.36
  13   7 -12   -0.03    1.71
  13   7 -12    0.72    1.05
  13   7 -12   -1.01    0.87
 -11  -7  10    2.29    1.17
 -11  -7  10    0.64    2.35
 -11  -7  10    1.96    2.11
 -11  -7  10    1.55    1.50
  11   7 -10    1.10    0.84
  11   7 -10    0.64    0.80
  11   7 -10   -0.28    1.37
  11   7 -10   -0.80    1.23
  -9  -7   8   -0.78    1.98
  -9  -7   8    1.02    0.94
  -9  -7   8    1.40    1.29
  -9  -7   8   -0.07    1.77
   9   7  -8    1.02    0.67
   9   7  -8    0.45    0.65
   9   7  -8    0.09    0.66
   9   7  -8    1.04    1.67
   9   7  -8    0.38    1.20
   9   7  -8    0.65    1.34
  -7  -7   6   47.69    4.08
  -7  -7   6   55.73    4.05
  -7  -7   6   56.74    3.53
   7   7  -6   58.67    3.17
   7   7  -6   56.75    3.93
   7   7  -6   55.86    2.98
   7   7  -6   50.16    2.95
   7   7  -6   59.17    3.55
   7   7  -6   48.33    3.51
  -5  -7   4    0.35    1.37
  -5  -7   4    1.16    1.01
  -5  -7   4    0.24    1.21
  -5  -7   4    0.54    0.81
   5   7  -4    1.14    1.31
   5   7  -4    0.53    0.42
   5   7  -4    0.72    1.03
   5   7  -4    1.07    0.98
   5   7  -4   -0.13    0.61
  -3  -7   2    7.35    1.22
  -3  -7   2    5.48    1.04
  -3  -7   2    3.55    0.81
  -3  -7   2    4.24    1.30
   3   7  -2    5.21    0.95
   3   7  -2    8.12    1.26
   3   7  -2    5.25    0.81
   3   7  -2    5.54    1.32
   3   7  -2    5.40    0.57
   3   7  -2    5.22    0.59
   3   7  -2    8.32    1.37
   3   7  -2    3.93    1.02
  -1  -7   0   28.73    2.15
  -1  -7   0   26.25    2.04
  -1  -7   0   26.08    1.36
  -1  -7   0   25.43    1.36
  -1  -7   0   22.56    2.01
   1   7   0   26.56    1.60
   1   7   0   25.19    1.86
   1   7   0   26.87    1.58
   1  -7  -2   -0.28    0.74
   1  -7  -2    0.47    0.40
   1  -7  -2    0.24    0.40
   1  -7  -2   -0.21    0.86
   1  -7  -2    0.52    0.75
   1  -7  -2    0.15    0.91
  -1   7   2    0.38    0.52
  -1   7   2    0.82    0.56
  -1   7   2    1.35    0.43
   3  -7  -4    6.89    0.77
   3  -7  -4    5.22    0.91
   3  -7  -4    6.78    0.78
   3  -7  -4    6.21    0.87
  -3   7   4    7.27    0.61
  -3   7   4    5.73    0.79
  -3   7   4    7.12    0.83
   5  -7  -6    4.91    0.82
   5  -7  -6    4.71    0.85
  -5   7   6    4.09    0.86
  -5   7   6    4.40    0.90
   7  -7  -8    3.62    0.94
   7  -7  -8    6.15    1.04
  -7   7   8    4.64    1.02
  -7   7   8    4.78    0.85
  -7   7   8    5.05    0.99
   9  -7 -10    1.50    1.06
   9  -7 -10   -0.78    0.96
  -9   7  10   -1.03    0.96
  -9   7  10   -0.42    0.67
  11  -7 -12    2.16    1.23
 -11   7  12    3.12    1.27
 -11   7  12    2.25    0.70
 -11   7  12    2.95    0.89
  13  -7 -14    2.48    1.48
  13  -7 -14    1.65    1.50
 -13   7  14   -0.15    1.02
 -13   7  14    0.88    1.37
 -13   7  14    0.62    1.49
  15  -7 -16    2.41    1.89
  15  -7 -16    3.37    1.81
 -15   7  16    3.44    1.97
 -15   7  16    0.90    1.76
 -15   7  16   -0.40    1.31
 -16  -6  15    5.85    4.21
 -16  -6  15    1.74    2.22
 -16  -6  15    3.97    2.06
  16   6 -15    3.35    1.45
  16   6 -15    4.55    0.79
  16   6 -15    4.57    2.40
  16   6 -15    3.31    1.60
 -14  -6  13   29.08    4.23
 -14  -6  13   24.64    2.98
 -14  -6  13   22.41    2.77
 -14  -6  13   24.27    4.31
  14   6 -13   25.30    2.38
  14   6 -13   23.06    1.91
  14   6 -13   27.55    3.41
  14   6 -13   22.91    2.33
  14   6 -13   21.18    3.54
 -12  -6  11    8.94    1.56
 -12  -6  11   13.97    2.76
 -12  -6  11   10.82    2.97
 -12  -6  11   10.23    1.87
  12   6 -11   12.27    1.31
  12   6 -11    9.83    1.96
  12   6 -11   13.55    1.40
 -10  -6   9   -0.08    1.21
 -10  -6   9    0.79    1.02
 -10  -6   9    2.16    2.20
 -10  -6   9   -0.54    1.80
  10   6  -9    0.88    0.76
  10   6  -9    0.16    0.68
  10   6  -9    0.73    1.40
  10   6  -9    1.39    1.86
  -8  -6   7    1.15    1.93
  -8  -6   7    0.04    1.61
  -8  -6   7    4.25    0.93
  -8  -6   7    3.62    1.20
   8   6  -7    0.74    0.64
   8   6  -7    1.79    1.17
   8   6  -7    2.79    1.20
   8   6  -7    2.63    1.68
   8   6  -7    2.86    0.62
   8   6  -7    1.98    0.62
  -6  -6   5    0.33    0.96
  -6  -6   5    1.04    1.26
  -6  -6   5    0.95    0.90
  -6  -6   5    0.61    1.35
   6   6  -5    1.08    0.63
   6   6  -5    1.07    0.45
   6   6  -5    1.76    1.04
   6   6  -5    0.81    0.91
   6   6  -5    1.19    0.47
   6   6  -5    1.46    1.31
  -4  -6   3   75.17    4.49
  -4  -6   3   74.77    4.53
  -4  -6   3   69.96    4.26
  -4  -6   3   77.10    4.12
   4   6  -3   71.72    4.29
   4   6  -3   71.01    4.43
   4   6  -3   73.71    3.83
   4   6  -3   76.39    4.00
   4   6  -3   81.14    4.26
  -2  -6   1    0.47    0.87
  -2  -6   1    0.34    1.10
  -2  -6   1    1.09    0.63
  -2  -6   1    1.04    0.93
   2   6  -1    3.93    0.91
   2   6  -1    2.70    0.44
   2   6  -1    2.83    1.14
   2   6  -1    2.06    0.74
   2   6  -1    2.25    0.44
   0  -6  -1   27.62    1.96
   0  -6  -1   23.93    1.44
   0  -6  -1   28.65    1.94
   0  -6  -1   23.47    1.92
   0  -6  -1   27.86    1.77
   0  -6  -1   24.76    1.45
   0   6   1   24.47    1.54
   0   6   1   28.00    1.58
   0   6   1   23.44    1.72
   2  -6  -3    5.67    0.84
   2  -6  -3    5.13    0.64
   2  -6  -3    6.10    0.67
  -2   6   3    6.83    0.75
  -2   6   3    5.66    0.60
   4  -6  -5    3.84    0.73
   4  -6  -5    3.52    0.56
   4  -6  -5    4.52    0.73
  -4   6   5    3.68    0.75
  -4   6   5    4.05    0.76
   6  -6  -7   -0.99    0.64
   6  -6  -7    0.68    0.71
  -6   6   7    0.39    0.71
  -6   6   7    0.11    0.71
   8  -6  -9    2.62    0.90
   8  -6  -9    1.47    0.91
  -8   6   9    3.67    0.97
  -8   6   9    2.59    0.65
  -8   6   9    1.24    0.89
  10  -6 -11    0.92    1.09
  10  -6 -11    1.83    1.10
 -10   6  11    0.79    0.56
 -10   6  11    1.61    1.03
  12  -6 -13   18.31    1.97
  12  -6 -13   18.02    1.97
 -12   6  13   16.95    1.90
 -12   6  13   22.31    2.45
 -12   6  13   17.30    1.94
  14  -6 -15   13.37    2.02
  14  -6 -15   11.33    1.96
 -14   6  15   12.55    1.90
 -14   6  15   13.30    2.02
 -14   6  15    8.66    1.54
  16  -6 -17    4.07    1.95
  16  -6 -17    2.10    1.80
 -16   6  17    2.48    2.03
 -16   6  17    3.26    1.64
 -16   6  17    3.19    1.88
 -17  -5  16    0.49    4.09
 -17  -5  16    3.47    2.50
 -17  -5  16    1.07    2.20
 -17  -5  16    0.45    0.75
 -17  -5  16    0.98    0.66
  17   5 -16    3.02    2.48
  17   5 -16   -1.92    1.64
  17   5 -16   -0.25    1.58
 -15  -5  14    2.04    1.73
 -15  -5  14    5.53    2.00
 -15  -5  14   -1.31    3.41
 -15  -5  14    4.43    0.78
 -15  -5  14    3.80    0.74
  15   5 -14    3.31    1.92
  15   5 -14    4.90    1.41
  15   5 -14    3.37    0.68
  15   5 -14    5.61    1.39
 -13  -5  12    0.54    1.60
 -13  -5  12   -2.22    1.28
 -13  -5  12    0.28    0.60
 -13  -5  12   -0.13    2.72
 -13  -5  12    0.25    2.19
 -13  -5  12    0.59    0.56
  13   5 -12    0.53    1.01
  13   5 -12   -0.37    0.65
  13   5 -12    1.81    0.99
 -11  -5  10    3.19    1.94
 -11  -5  10    0.37    1.35
 -11  -5  10   -0.16    1.16
 -11  -5  10    0.92    0.50
 -11  -5  10    0.26    0.45
 -11  -5  10    1.51    2.44
  11   5 -10    0.86    0.86
  11   5 -10    0.26    1.31
  11   5 -10    1.66    1.96
  11   5 -10   -0.34    0.78
  -9  -5   8   -0.44    0.84
  -9  -5   8    1.15    0.38
  -9  -5   8    4.48    2.09
  -9  -5   8    0.12    1.11
  -9  -5   8    0.28    1.61
  -9  -5   8    0.71    0.36
   9   5  -8    1.87    1.17
   9   5  -8    0.93    0.68
   9   5  -8    0.47    0.60
   9   5  -8   -0.97    1.51
  -7  -5   6    6.49    0.90
  -7  -5   6    6.21    0.53
  -7  -5   6    9.56    1.70
  -7  -5   6    6.55    0.53
  -7  -5   6    6.39    1.13
  -7  -5   6    8.26    1.78
   7   5  -6    7.79    0.91
   7   5  -6    6.17    0.72
   7   5  -6    8.25    1.28
   7   5  -6    7.74    1.54
   7   5  -6    7.76    0.90
  -5  -5   4   11.74    1.39
  -5  -5   4   13.37    2.25
  -5  -5   4    9.26    1.20
  -5  -5   4    9.76    1.39
   5   5  -4   13.49    1.77
   5   5  -4   11.29    1.39
   5   5  -4   17.80    1.68
   5   5  -4   11.87    0.94
  -3  -5   2   -1.55    1.12
  -3  -5   2    0.87    0.75
  -3  -5   2    1.52    1.05
   3   5  -2    1.94    0.56
   3   5  -2    3.08    0.95
   3   5  -2    1.79    0.77
   3   5  -2    1.83    0.34
   3   5  -2    1.76    0.35
  -1  -5   0   67.34    3.56
  -1  -5   0   69.83    3.57
  -1  -5   0   79.09    3.93
  -1  -5   0   68.83    3.69
  -1  -5   0   68.79    3.92
  -1  -5   0   75.46    3.90
   1   5   0   71.15    3.64
   1   5   0   77.72    3.92
   1   5   0   66.67    3.62
   1   5   0   67.94    3.77
   1  -5  -2    5.71    0.67
   1  -5  -2    6.15    0.78
   1  -5  -2    5.66    0.76
   1  -5  -2    6.07    0.69
  -1   5   2    5.78    0.57
  -1   5   2    5.44    0.61
  -1   5   2    5.37    0.59
   3  -5  -4   23.89    1.50
   3  -5  -4   20.67    1.49
  -3   5   4   23.92    1.59
  -3   5   4   23.31    1.50
   5  -5  -6   66.74    3.63
   5  -5  -6   62.92    3.37
   5  -5  -6   63.54    3.64
  -5   5   6   71.89    3.70
  -5   5   6   69.17    3.67
   7  -5  -8   21.12    1.83
   7  -5  -8   21.86    1.49
  -7   5   8   21.19    1.83
  -7   5   8   26.03    1.54
  -7   5   8   23.91    1.75
   9  -5 -10   -0.72    0.89
   9  -5 -10    1.57    0.74
   9  -5 -10    0.30    0.94
  -9   5  10    1.75    0.91
  -9   5  10    2.09    0.91
  -9   5  10    0.63    0.47
  11  -5 -12   -0.04    1.08
  11  -5 -12    0.88    0.94
  11  -5 -12    1.16    0.95
 -11   5  12    3.03    1.12
 -11   5  12    1.31    1.14
 -11   5  12    1.01    0.95
  13  -5 -14   -0.44    1.30
  13  -5 -14    1.99    1.31
 -13   5  14    1.84    1.34
 -13   5  14    0.77    1.14
 -13   5  14    0.19    1.20
  15  -5 -16    0.15    1.61
  15  -5 -16    2.54    1.65
 -15   5  16   -1.18    1.37
 -15   5  16    0.37    1.45
 -15   5  16    0.54    1.60
 -18  -4  17    0.67    2.35
 -18  -4  17    0.13    2.44
  18   4 -17    2.10    1.92
  18   4 -17    1.79    2.55
 -16  -4  15   -1.18    2.11
 -16  -4  15    6.28    1.06
 -16  -4  15    3.52    0.94
 -16  -4  15    1.31    3.89
 -16  -4  15    2.90    1.94
  16   4 -15    3.80    2.20
  16   4 -15    4.99    1.48
  16   4 -15    7.89    1.62
 -14  -4  13    5.70    0.95
 -14  -4  13    1.95    3.08
 -14  -4  13    7.06    1.88
 -14  -4  13    5.23    0.90
 -14  -4  13    6.22    1.76
 -14  -4  13    4.89    2.25
  14   4 -13    5.39    1.21
  14   4 -13    5.99    0.65
  14   4 -13    6.42    1.32
 -12  -4  11    0.33    0.63
 -12  -4  11    1.42    1.99
 -12  -4  11    1.76    1.27
 -12  -4  11    1.49    0.65
 -12  -4  11    2.37    1.44
  12   4 -11   -0.97    1.81
  12   4 -11    0.13    0.87
  12   4 -11    0.36    0.87
  12   4 -11    0.83    1.33
 -10  -4   9    0.96    0.52
 -10  -4   9    1.90    1.16
 -10  -4   9   -0.07    1.53
 -10  -4   9    3.51    1.08
 -10  -4   9    0.94    0.52
  10   4  -9    1.78    1.21
  10   4  -9    2.38    1.65
  10   4  -9    1.67    0.72
  10   4  -9    1.83    0.73
  -8  -4   7   20.85    2.00
  -8  -4   7   21.36    1.30
  -8  -4   7   21.70    1.74
  -8  -4   7   20.20    2.41
  -8  -4   7   20.31    1.30
   8   4  -7   22.02    1.51
   8   4  -7   19.90    2.24
   8   4  -7   20.23    1.48
   8   4  -7   21.46    1.91
  -6  -4   5   63.46    3.21
  -6  -4   5   55.45    2.91
  -6  -4   5   49.43    3.28
  -6  -4   5   55.75    3.81
  -6  -4   5   59.09    2.92
   6   4  -5   60.05    3.04
   6   4  -5   63.37    3.82
   6   4  -5   53.41    3.03
   6   4  -5   53.01    3.35
   6   4  -5   55.51    3.02
  -4  -4   3  333.42   16.11
  -4  -4   3  319.68   16.09
  -4  -4   3  315.28   15.89
  -4  -4   3  304.12   15.66
  -4  -4   3  307.47   15.66
  -4  -4   3  327.55   15.80
   4   4  -3  317.96   15.90
   4   4  -3  304.84   16.05
   4   4  -3  310.76   15.79
   4   4  -3  349.16   15.98
   4   4  -3  303.05   15.72
   4   4  -3  332.13   15.73
  -2  -4   1    0.92    0.71
  -2  -4   1    0.69    0.20
  -2  -4   1    0.07    0.48
  -2  -4   1    0.16    0.67
  -2  -4   1   -0.26    0.80
  -2  -4   1    0.68    0.20
  -2  -4   1    0.29    0.60
   2   4  -1    0.69    0.60
   2   4  -1    1.40    0.55
   2   4  -1    0.85    0.30
   2   4  -1    0.70    0.70
   2   4  -1    0.65    0.28
   2   4  -1    1.11    0.73
   2   4  -1    0.47    0.65
   0  -4  -1   60.59    3.12
   0  -4  -1   64.02    3.25
   0  -4  -1   60.36    3.29
   0  -4  -1   59.95    3.12
   0   4   1   62.40    3.16
   0   4   1   63.38    3.16
   0   4   1   58.05    3.24
   2  -4  -3    2.72    0.52
   2  -4  -3    3.83    0.56
  -2   4   3    2.44    0.53
  -2   4   3    3.03    0.53
   4  -4  -5  169.46    8.56
   4  -4  -5  165.59    8.56
  -4   4   5  173.91    8.59
  -4   4   5  169.88    8.57
   6  -4  -7    1.10    0.55
   6  -4  -7   -0.12    0.64
   6  -4  -7    1.17    0.70
  -6   4   7    0.68    0.68
  -6   4   7    0.89    0.67
   8  -4  -9    0.73    0.81
   8  -4  -9    1.65    0.79
   8  -4  -9    0.72    0.77
  -8   4   9    0.25    0.80
  -8   4   9    1.11    0.77
  -8   4   9    0.88    0.40
  10  -4 -11   24.37    2.21
  10  -4 -11   23.12    2.12
  10  -4 -11   27.62    2.15
 -10   4  11   29.06    2.19
 -10   4  11   30.62    2.24
  12  -4 -13    3.99    1.30
  12  -4 -13    3.10    1.22
 -12   4  13    1.66    0.96
 -12   4  13    4.83    1.24
 -12   4  13    6.28    1.33
  14  -4 -15    0.50    1.35
  14  -4 -15    0.21    1.30
 -14   4  15    0.09    1.28
 -14   4  15    0.10    1.34
 -14   4  15    0.19    1.26
  16  -4 -17   -0.97    1.78
  16  -4 -17    0.71    1.74
 -16   4  17   -1.94    1.74
 -16   4  17    2.31    1.57
 -16   4  17    2.03    1.65
 -17  -3  16    0.70    1.05
 -17  -3  16    0.63    1.12
 -17  -3  16   -1.33    2.13
  17   3 -16   -1.21    2.07
  17   3 -16   -1.04    1.55
  17   3 -16   -0.54    1.54
 -15  -3  14   19.16    1.85
 -15  -3  14   19.84    1.95
 -15  -3  14   20.96    2.50
  15   3 -14   17.16    1.94
  15   3 -14   18.39    2.00
 -13  -3  12   14.27    2.59
 -13  -3  12   15.82    1.56
 -13  -3  12   15.79    1.54
  13   3 -12   17.44    1.64
  13   3 -12   16.88    1.87
  13   3 -12   14.00    2.00
  13   3 -12   12.96    2.49
  13   3 -12   15.18    1.04
 -11  -3  10   14.91    1.90
 -11  -3  10   15.48    1.41
 -11  -3  10   16.59    1.47
 -11  -3  10   16.33    2.48
  11   3 -10   19.66    1.70
  11   3 -10   18.27    2.52
  11   3 -10   16.01    1.86
  11   3 -10   16.34    1.68
  -9  -3   8    3.72    0.64
  -9  -3   8    4.91    1.56
  -9  -3   8    4.51    0.64
   9   3  -8    4.75    0.80
   9   3  -8    4.12    0.75
   9   3  -8    6.33    1.61
   9   3  -8    7.34    1.20
  -7  -3   6   86.77    4.62
  -7  -3   6   73.85    3.91
  -7  -3   6   75.60    3.91
   7   3  -6   72.67    4.53
   7   3  -6   74.01    3.99
   7   3  -6   73.19    3.98
   7   3  -6   75.46    4.24
  -5  -3   4   27.16    1.48
  -5  -3   4   26.73    1.66
  -5  -3   4   25.90    1.47
  -5  -3   4   26.56    2.10
   5   3  -4   26.44    1.55
   5   3  -4   24.96    1.86
   5   3  -4   27.53    2.08
   5   3  -4   27.17    1.51
   5   3  -4   27.62    1.55
  -3  -3   2   15.53    1.11
  -3  -3   2   17.24    0.97
  -3  -3   2   19.00    1.68
  -3  -3   2   16.80    0.96
  -3  -3   2   16.78    1.36
   3   3  -2   15.62    1.37
   3   3  -2   17.38    1.59
   3   3  -2   20.30    1.14
   3   3  -2   16.71    1.03
   3   3  -2   17.66    1.30
  -1  -3   0   93.25    4.89
  -1  -3   0  100.19    5.06
  -1  -3   0  112.92    5.09
  -1  -3   0   95.25    4.95
  -1  -3   0   98.27    5.13
  -1  -3   0   90.41    4.88
   1   3   0  106.99    5.06
   1   3   0   96.30    4.91
   1   3   0   91.62    4.90
   1   3   0   94.33    4.99
   1   3   0  102.64    5.07
   1  -3  -2    4.73    0.55
   1  -3  -2    5.98    0.69
  -1   3   2    5.53    0.58
  -1   3   2    5.34    0.40
  -1   3   2    6.35    0.72
   3  -3  -4  183.39    9.14
   3  -3  -4  179.19    9.13
  -3   3   4  180.63    9.14
  -3   3   4  187.38    9.15
   5  -3  -6   20.26    1.48
   5  -3  -6   23.08    1.57
   5  -3  -6   22.50    1.52
  -5   3   6   22.84    1.55
  -5   3   6   23.99    1.55
   7  -3  -8   69.25    3.63
   7  -3  -8   61.04    3.58
   7  -3  -8   64.47    3.61
  -7   3   8   66.55    3.58
  -7   3   8   62.89    3.58
  -7   3   8   65.28    3.30
   9  -3 -10   23.33    1.95
   9  -3 -10   22.35    2.06
   9  -3 -10   25.97    1.99
  -9   3  10   24.60    1.95
  -9   3  10   24.79    1.91
  11  -3 -12   16.58    1.69
  11  -3 -12   16.41    2.08
 -11   3  12   16.59    1.86
 -11   3  12   15.92    1.85
 -11   3  12   15.78    1.88
  13  -3 -14    0.48    1.45
  13  -3 -14   -1.08    1.21
 -13   3  14    0.63    1.23
 -13   3  14    0.69    1.21
  15  -3 -16    0.56    1.51
  15  -3 -16   -1.37    1.48
 -15   3  16    0.98    1.36
 -15   3  16    0.95    1.45
 -15   3  16   -1.49    1.32
  17  -3 -18   -1.19    1.87
  17  -3 -18    0.56    1.80
 -17   3  18   -1.00    1.82
 -17   3  18   -1.63    1.70
 -17   3  18    2.88    1.66
 -18  -2  17    6.45    2.45
 -18  -2  17    1.22    1.38
  18   2 -17    0.44    2.29
  18   2 -17   -2.67    1.82
  18   2 -17    2.14    1.79
 -16  -2  15    0.83    1.78
 -16  -2  15    0.63    1.12
 -16  -2  15    1.18    1.08
  16   2 -15   -2.13    1.35
  16   2 -15    1.17    1.40
  16   2 -15    2.59    1.87
 -14  -2  13    3.14    1.57
 -14  -2  13    1.31    0.88
 -14  -2  13    0.85    0.95
  14   2 -13    0.11    1.15
  14   2 -13    1.02    1.50
  14   2 -13    0.75    2.00
  14   2 -13   -1.83    1.05
 -12  -2  11    4.25    0.89
 -12  -2  11    1.96    1.70
 -12  -2  11    6.17    0.99
 -12  -2  11    7.28    1.50
  12   2 -11    4.10    0.46
  12   2 -11    3.48    1.84
  12   2 -11    4.06    1.06
  12   2 -11    3.00    1.02
  12   2 -11    2.84    1.38
 -10  -2   9   25.11    1.45
 -10  -2   9   26.00    1.72
 -10  -2   9   23.65    2.57
 -10  -2   9   24.33    1.74
  10   2  -9   24.69    1.90
  10   2  -9   25.01    1.84
  10   2  -9   26.95    2.23
  10   2  -9   23.50    2.49
  -8  -2   7    0.57    0.54
  -8  -2   7   -0.44    1.11
  -8  -2   7   -0.03    0.31
  -8  -2   7   -0.22    0.47
   8   2  -7    0.29    0.57
   8   2  -7    2.32    0.87
   8   2  -7   -0.65    0.57
   8   2  -7   -0.67    1.13
  -6  -2   5  127.89    6.29
  -6  -2   5  129.75    6.71
  -6  -2   5  122.08    6.28
   6   2  -5  120.15    6.31
   6   2  -5  119.80    6.32
   6   2  -5  127.70    6.67
   6   2  -5  125.92    6.49
  -4  -2   3  172.35    9.00
  -4  -2   3  197.75    9.32
  -4  -2   3  184.86    9.01
   4   2  -3  192.08    9.16
   4   2  -3  185.70    8.98
   4   2  -3  179.24    9.02
   4   2  -3  163.53    9.01
   4   2  -3  178.77    9.28
  -2  -2   1   20.90    1.51
  -2  -2   1   18.36    1.11
  -2  -2   1   22.38    1.15
  -2  -2   1   21.53    1.12
   2   2  -1   20.72    1.37
   2   2  -1   19.81    1.15
   2   2  -1   20.07    1.15
   2   2  -1   20.47    1.34
   2   2  -1   18.94    1.14
   2   2  -1   21.44    1.53
   0  -2  -1   57.58    2.96
   0  -2  -1   62.86    3.00
   0  -2  -1   56.37    2.96
   0   2   1   58.88    2.98
   0   2   1   58.70    2.98
   2  -2  -3  200.19    9.97
   2  -2  -3  200.28    9.97
  -2   2   3  197.63    9.97
  -2   2   3  205.02    9.98
   4  -2  -5    4.64    0.67
   4  -2  -5    3.65    0.62
   4  -2  -5    4.09    0.63
  -4   2   5    3.79    0.60
  -4   2   5    4.45    0.64
   6  -2  -7   33.60    2.15
   6  -2  -7   39.47    2.21
   6  -2  -7   31.81    2.29
  -6   2   7   38.01    2.21
  -6   2   7   35.44    1.83
  -6   2   7   38.19    2.15
   8  -2  -9   -0.13    0.66
   8  -2  -9    0.57    0.69
   8  -2  -9   -0.42    0.82
  -8   2   9    0.14    0.62
  -8   2   9   -0.28    0.66
  10  -2 -11   47.47    2.96
  10  -2 -11   45.31    3.21
  10  -2 -11   47.96    2.98
 -10   2  11   46.86    2.86
 -10   2  11   45.35    2.85
 -10   2  11   44.26    2.99
  12  -2 -13    1.25    1.06
  12  -2 -13   -0.59    1.40
  12  -2 -13    1.57    1.09
 -12   2  13    1.03    0.99
 -12   2  13    1.61    0.99
 -12   2  13    0.43    1.18
  14  -2 -15    2.41    1.35
  14  -2 -15    3.00    1.38
  14  -2 -15   -0.70    1.64
 -14   2  15    2.37    1.37
 -14   2  15    1.51    1.25
  16  -2 -17   -0.58    1.70
  16  -2 -17   -1.18    1.64
 -16   2  17    2.35    1.71
 -16   2  17   -1.28    1.35
 -16   2  17    0.47    1.58
 -17  -1  16    2.11    1.38
 -17  -1  16    1.94    2.00
  17   1 -16   -0.01    1.51
  17   1 -16    4.05    1.67
  17   1 -16    3.40    2.08
 -15  -1  14   -0.09    0.99
 -15  -1  14   -0.02    1.03
 -15  -1  14   -0.57    1.48
  15   1 -14    0.65    1.56
  15   1 -14    3.43    1.32
  15   1 -14    1.19    1.31
 -13  -1  12    1.13    0.49
 -13  -1  12    0.92    0.93
 -13  -1  12    1.13    1.64
 -13  -1  12    0.59    0.81
 -13  -1  12    1.25    1.37
  13   1 -12    0.13    0.99
  13   1 -12    2.19    1.81
  13   1 -12    1.08    1.07
 -11  -1  10    0.82    0.69
 -11  -1  10    0.17    0.43
 -11  -1  10    0.31    0.71
 -11  -1  10    2.03    1.46
  11   1 -10    0.79    0.83
  11   1 -10    0.41    0.79
  11   1 -10    0.03    1.44
  -9  -1   8   20.79    1.29
  -9  -1   8   20.10    2.18
  -9  -1   8   23.19    1.62
  -9  -1   8   22.69    1.55
   9   1  -8   24.78    1.70
   9   1  -8   19.74    1.61
   9   1  -8   19.86    2.07
  -7  -1   6  106.55    5.56
  -7  -1   6  104.79    5.92
  -7  -1   6  109.43    5.58
   7   1  -6  112.20    5.61
   7   1  -6  109.53    5.94
   7   1  -6  110.15    5.60
  -5  -1   4   14.80    1.44
  -5  -1   4   14.41    0.83
  -5  -1   4   14.47    1.03
  -5  -1   4   14.75    1.03
   5   1  -4   14.33    1.07
   5   1  -4   14.63    1.08
   5   1  -4   14.44    1.41
  -3  -1   2   59.33    2.99
  -3  -1   2   58.08    3.00
  -3  -1   2   57.28    3.22
   3   1  -2   53.78    3.00
   3   1  -2   65.27    3.10
   3   1  -2   64.30    3.02
   3   1  -2   54.17    3.18
   3   1  -2   56.43    2.90
   1  -1  -2  280.55   12.99
   1  -1  -2  264.86   12.98
  -1   1   2  238.84   12.98
  -1   1   2  269.98   12.98
   3  -1  -4  513.53   25.02
   3  -1  -4  482.29   24.96
   3  -1  -4  520.47   24.98
  -3   1   4  498.61   24.97
  -3   1   4  520.35   24.97
   5  -1  -6  178.39    9.02
   5  -1  -6  180.67    9.12
   5  -1  -6  178.82    9.02
  -5   1   6  176.74    9.01
  -5   1   6  183.05    9.01
   7  -1  -8    3.76    0.73
   7  -1  -8    2.01    0.69
   7  -1  -8    1.94    1.02
  -7   1   8    3.19    0.70
  -7   1   8    2.82    0.65
   9  -1 -10    2.74    1.22
   9  -1 -10    3.66    0.87
   9  -1 -10    4.30    0.90
  -9   1  10    3.80    0.84
  -9   1  10    6.75    1.12
  -9   1  10    4.83    0.86
  11  -1 -12   -0.43    0.94
  11  -1 -12    1.56    1.45
  11  -1 -12    1.10    1.01
 -11   1  12    1.65    1.15
 -11   1  12    0.96    0.91
 -11   1  12    0.86    0.82
  13  -1 -14    4.03    1.22
  13  -1 -14    1.96    1.23
  13  -1 -14    5.22    1.82
 -13   1  14    2.10    1.09
 -13   1  14    1.18    1.12
 -13   1  14    2.44    1.34
  15  -1 -16    0.07    1.43
  15  -1 -16   -2.09    1.92
  15  -1 -16    0.02    1.43
 -15   1  16    0.22    1.62
 -15   1  16    1.38    1.32
  17  -1 -18    2.20    1.90
  17  -1 -18    2.24    1.85
 -17   1  18   -0.99    0.93
 -17   1  18   -1.65    1.42
 -17   1  18   -0.87    1.90
 -17   1  18    0.33    1.55
 -18   0  17   -1.29    1.65
 -18   0  17    0.65    1.46
 -18   0  17   -0.33    2.08
  18   0 -17    0.87    1.88
  18   0 -17    4.78    2.28
  18   0 -17    0.66    1.76
 -16   0  15   -0.39    0.55
 -16   0  15   -1.13    1.20
 -16   0  15   -0.18    1.68
  16   0 -15   -2.91    1.25
  16   0 -15   -0.31    1.34
 -14   0  13   -0.36    0.56
 -14   0  13   -0.30    0.95
 -14   0  13   -2.33    1.37
 -14   0  13   -0.76    1.01
  14   0 -13   -1.05    1.05
  14   0 -13   -0.92    1.08
 -12   0  11    0.21    0.87
 -12   0  11    0.34    0.81
 -12   0  11   -0.89    1.46
  12   0 -11    0.05    0.91
  12   0 -11   -0.70    0.91
  12   0 -11   -0.36    1.39
 -10   0   9    0.08    0.73
 -10   0   9   -0.08    0.67
 -10   0   9   -0.86    1.21
  10   0  -9    0.11    0.73
  10   0  -9    3.66    1.26
  10   0  -9    1.74    0.80
  -8   0   7    0.01    0.57
  -8   0   7    0.22    0.56
   8   0  -7   -0.06    0.19
   8   0  -7   -0.01    0.62
   8   0  -7    1.23    0.66
  -6   0   5   -0.18    0.46
  -6   0   5   -0.07    0.42
  -6   0   5   -0.74    0.78
   6   0  -5    0.35    0.80
   6   0  -5   -0.57    0.48
   6   0  -5    0.99    0.51
   4   0  -3   -0.06    0.43
  -2   0   1    0.73    0.22
  -2   0   1    0.94    0.22
   2   0  -1    1.39    0.33
   2   0  -3    0.08    0.30
   2   0  -3    0.05    0.29
   2   0  -3    0.03    0.50
  -2   0   3    0.29    0.28
  -2   0   3   -0.01    0.08
  -2   0   3    0.04    0.37
  -2   0   3   -0.15    0.26
   4   0  -5    0.34    0.40
   4   0  -5    0.32    0.72
   4   0  -5   -0.17    0.39
  -4   0   5   -0.21    0.37
  -4   0   5    1.06    0.41
   6   0  -7   -0.28    0.52
   6   0  -7   -0.28    0.50
  -6   0   7   -0.08    0.45
  -6   0   7   -0.38    0.49
   8   0  -9   -0.54    1.01
   8   0  -9   -0.37    0.61
   8   0  -9    0.41    0.62
  -8   0   9   -0.44    0.59
  -8   0   9    0.03    0.55
  -8   0   9   -0.13    0.79
  10   0 -11   -2.58    1.31
  10   0 -11   -0.02    0.81
  10   0 -11   -1.54    0.75
 -10   0  11   -0.85    0.98
 -10   0  11    0.93    0.73
 -10   0  11   -0.17    0.64
  12   0 -13   -0.92    0.96
  12   0 -13   -0.03    0.98
  12   0 -13    0.24    1.70
 -12   0  13   -0.22    0.83
 -12   0  13    0.39    1.26
 -12   0  13   -0.95    0.90
  14   0 -15   -0.20    1.21
  14   0 -15   -1.46    1.20
  14   0 -15   -1.72    1.85
 -14   0  15    0.38    1.04
 -14   0  15   -0.75    0.98
 -14   0  15    1.16    1.54
  16   0 -17    2.23    1.66
  16   0 -17    0.18    1.55
 -16   0  17    0.61    1.31
 -16   0  17    0.11    0.86
 -16   0  17    0.62    1.82
 -17   1  16    3.48    1.46
 -17   1  16    0.95    1.86
 -17   1  16    1.36    0.72
 -17   1  16    3.42    1.54
  17  -1 -16    0.23    1.52
  17  -1 -16    2.38    1.67
 -15   1  14   -1.24    1.12
 -15   1  14   -0.37    1.51
  15  -1 -14   -0.87    1.25
  15  -1 -14   -1.45    1.26
 -13   1  12    1.43    0.98
 -13   1  12    0.27    0.98
  13  -1 -12    0.72    1.05
  13  -1 -12   -0.26    1.02
 -11   1  10    1.27    0.91
 -11   1  10   -0.90    0.76
  11  -1 -10    0.71    0.86
  11  -1 -10    0.22    0.84
  11  -1 -10    1.15    1.23
  -9   1   8   20.16    1.68
  -9   1   8   21.16    1.95
  -9   1   8   20.35    1.60
   9  -1  -8   20.21    1.62
   9  -1  -8   21.19    1.68
   9  -1  -8   21.47    1.93
  -7   1   6  114.14    5.87
  -7   1   6  119.33    5.90
  -7   1   6  112.75    6.04
   7  -1  -6  106.30    5.88
   7  -1  -6  118.59    5.91
  -5   1   4   14.94    1.22
  -5   1   4   14.53    1.09
  -5   1   4   14.56    1.07
   5  -1  -4   14.04    0.85
   5  -1  -4   13.10    1.19
   5  -1  -4   13.89    1.15
   5  -1  -4   16.87    1.15
  -3   1   2   57.18    3.00
  -3   1   2   54.33    3.01
  -3   1   2   60.88    3.02
   3  -1  -2   58.33    3.02
   3  -1  -2   58.72    3.02
   3  -1  -2   58.74    2.94
   1   1  -2  285.66   14.40
   1   1  -2  289.48   14.42
   1   1  -2  318.85   14.56
   1   1  -2  302.85   14.45
   1   1  -2  273.73   14.49
  -1  -1   2  271.92   14.53
  -1  -1   2  307.06   14.44
   3   1  -4  554.30   24.89
   3   1  -4  457.49   24.65
   3   1  -4  500.82   24.63
   3   1  -4  474.77   24.66
  -3  -1   4  517.12   24.76
  -3  -1   4  467.66   24.64
  -3  -1   4  562.22   24.89
  -3  -1   4  479.99   24.64
   5   1  -6  168.49    8.94
   5   1  -6  179.66    9.21
   5   1  -6  179.40    8.95
   5   1  -6  182.52    8.83
  -5  -1   6  195.88    9.09
  -5  -1   6  170.30    8.91
  -5  -1   6  182.69    9.23
  -5  -1   6  173.63    8.92
   7   1  -8    3.46    0.66
   7   1  -8    2.61    0.66
   7   1  -8    1.91    1.28
  -7  -1   8    3.17    0.62
  -7  -1   8    3.65    0.89
  -7  -1   8    3.52    0.59
   9   1 -10    1.93    0.75
   9   1 -10    2.06    0.78
  -9  -1  10    3.33    0.67
  -9  -1  10    4.84    0.76
  -9  -1  10    3.31    1.11
  11   1 -12    0.14    1.48
  11   1 -12    1.02    0.89
  11   1 -12   -0.89    0.90
 -11  -1  12    1.50    1.24
 -11  -1  12    0.33    0.63
 -11  -1  12   -0.07    0.78
 -11  -1  12    0.45    0.70
  13   1 -14    1.88    1.99
  13   1 -14    2.60    1.12
  13   1 -14    2.37    1.17
 -13  -1  14    1.23    0.96
 -13  -1  14    3.27    0.92
 -13  -1  14    2.31    1.44
 -13  -1  14    2.47    0.79
  15   1 -16    1.54    1.38
  15   1 -16   -1.75    1.31
 -15  -1  16    0.08    1.09
 -15  -1  16   -0.47    1.03
 -15  -1  16   -2.74    1.55
 -15  -1  16   -0.98    0.75
  17   1 -18    0.93    2.20
  17   1 -18   -3.22    1.63
  17   1 -18   -1.45    1.76
 -17  -1  18   -0.62    0.68
 -17  -1  18   -6.11    4.11
 -17  -1  18    0.99    2.06
 -17  -1  18   -2.32    1.25
 -18   2  17   -1.13    1.62
 -18   2  17    2.10    1.89
 -18   2  17    2.37    2.07
  18  -2 -17    0.85    1.89
  18  -2 -17    5.22    1.90
 -16   2  15    2.35    1.41
 -16   2  15    3.53    1.66
 -16   2  15    1.63    1.47
  16  -2 -15   -0.73    1.52
  16  -2 -15   -0.37    1.41
 -14   2  13    0.62    1.10
 -14   2  13    0.12    0.98
  14  -2 -13    0.54    1.20
  14  -2 -13   -1.28    0.98
 -12   2  11    3.60    1.14
 -12   2  11    5.69    1.10
  12  -2 -11    3.57    1.08
  12  -2 -11    4.02    1.12
 -10   2   9   30.71    2.10
 -10   2   9   27.25    2.08
  10  -2  -9   29.31    2.30
  10  -2  -9   30.46    2.09
  10  -2  -9   28.52    2.15
  -8   2   7   -1.46    0.74
  -8   2   7    0.21    0.63
  -8   2   7    0.55    0.69
   8  -2  -7    0.33    0.76
   8  -2  -7    0.66    0.69
   8  -2  -7   -0.66    0.66
  -6   2   5  129.98    6.43
  -6   2   5  116.12    6.39
  -6   2   5  127.01    6.42
   6  -2  -5  126.67    6.42
   6  -2  -5  123.72    6.41
   6  -2  -5  129.04    6.41
  -4   2   3  191.42    8.94
  -4   2   3  183.08    9.01
  -4   2   3  175.58    8.94
  -4   2   3  173.32    9.00
   4  -2  -3  186.07    9.01
   4  -2  -3  171.72    8.99
  -2   2   1   17.56    1.13
  -2   2   1   19.62    1.16
  -2   2   1   18.59    1.12
   2  -2  -1   18.41    1.11
   2  -2  -1   18.82    1.11
   0   2  -1   59.32    3.10
   0   2  -1   56.56    3.04
   0   2  -1   53.16    3.05
   0   2  -1   60.49    3.05
   0   2  -1   62.10    3.06
   0  -2   1   62.51    3.06
   0  -2   1   60.13    3.05
   0  -2   1   61.61    3.06
   2   2  -3  207.22   10.53
   2   2  -3  213.36   10.37
   2   2  -3  189.57   10.25
   2   2  -3  205.73   10.41
   2   2  -3  209.92   10.40
   2   2  -3  195.09   10.25
   2   2  -3  208.12   10.59
  -2  -2   3  225.04   10.65
  -2  -2   3  227.15   10.56
  -2  -2   3  196.79   10.40
  -2  -2   3  213.16   10.36
  -2  -2   3  213.86   10.40
   4   2  -5    4.68    1.09
   4   2  -5    4.89    0.49
   4   2  -5    4.68    0.49
  -4  -2   5    4.18    0.49
  -4  -2   5    5.11    1.08
  -4  -2   5    3.36    0.51
  -4  -2   5    4.23    0.79
  -4  -2   5    6.57    1.33
  -4  -2   5    5.14    0.51
   6   2  -7   34.64    1.98
   6   2  -7   37.61    2.01
   6   2  -7   30.37    1.84
  -6  -2   7   32.60    2.27
  -6  -2   7   31.29    1.97
  -6  -2   7   40.80    1.93
  -6  -2   7   33.07    1.89
   8   2  -9    0.61    0.59
   8   2  -9   -0.19    0.59
   8   2  -9    0.34    1.15
   8   2  -9    0.19    0.29
  -8  -2   9   -0.55    0.85
  -8  -2   9   -0.01    0.46
  -8  -2   9   -0.26    0.44
  -8  -2   9   -1.28    1.18
  -8  -2   9    0.32    0.48
  10   2 -11   44.16    3.66
  10   2 -11   45.91    2.84
  10   2 -11   44.58    2.84
 -10  -2  11   47.33    2.67
 -10  -2  11   44.11    2.65
 -10  -2  11   46.08    2.69
 -10  -2  11   54.52    3.28
  12   2 -13    1.67    1.91
  12   2 -13    1.76    0.96
  12   2 -13    1.03    0.99
 -12  -2  13    0.56    1.37
 -12  -2  13    1.03    0.72
 -12  -2  13    1.65    0.69
 -12  -2  13    1.56    0.81
  14   2 -15    0.52    1.25
  14   2 -15    1.94    1.25
 -14  -2  15    2.01    1.66
 -14  -2  15    0.99    0.92
 -14  -2  15    1.76    0.90
 -14  -2  15    0.24    0.70
 -14  -2  15    3.18    3.16
  16   2 -17   -0.09    1.45
  16   2 -17    0.75    2.13
  16   2 -17   -3.96    2.52
  16   2 -17   -1.48    1.47
 -16  -2  17   -1.42    4.09
 -16  -2  17    1.18    1.08
 -16  -2  17   -1.66    2.04
 -16  -2  17    1.09    1.09
 -17   3  16    0.22    1.50
 -17   3  16    2.32    1.73
 -17   3  16    2.14    1.65
  17  -3 -16   -1.57    1.61
  17  -3 -16    1.05    1.77
 -15   3  14   18.26    2.22
 -15   3  14   17.53    1.99
  15  -3 -14   24.58    2.61
  15  -3 -14   20.18    2.19
 -13   3  12   14.60    1.66
 -13   3  12   16.22    1.76
  13  -3 -12   19.45    2.14
 -11   3  10   17.74    1.67
 -11   3  10   16.31    1.79
  11  -3 -10   14.93    1.72
  11  -3 -10   14.92    1.73
  -9   3   8    2.37    0.81
  -9   3   8    3.48    0.89
   9  -3  -8    3.60    0.88
   9  -3  -8    4.29    0.91
  -7   3   6   74.88    3.92
  -7   3   6   70.86    3.88
   7  -3  -6   69.67    3.88
   7  -3  -6   72.01    3.89
  -5   3   4   26.52    1.71
  -5   3   4   29.16    1.71
  -5   3   4   28.58    1.59
   5  -3  -4   27.52    1.71
   5  -3  -4   26.06    1.71
  -3   3   2   16.39    1.12
  -3   3   2   19.89    1.17
   3  -3  -2   15.85    1.10
   3  -3  -2   15.66    1.11
  -1   3   0  106.99    4.92
  -1   3   0   96.14    4.81
  -1   3   0   89.40    4.80
   1  -3   0   91.06    4.78
   1  -3   0   92.54    4.91
   1  -3   0   93.45    4.78
   1  -3   0   94.08    4.92
   1  -3   0  109.34    4.97
   1   3  -2    4.58    0.65
   1   3  -2    5.98    1.16
   1   3  -2    6.31    0.74
   1   3  -2    4.22    0.74
   1   3  -2    6.19    0.82
  -1  -3   2    3.58    0.78
  -1  -3   2    4.88    0.75
   3   3  -4  176.76    9.17
   3   3  -4  187.37    9.36
   3   3  -4  174.81    9.52
   3   3  -4  198.91    9.31
   3   3  -4  216.33    9.43
   3   3  -4  181.27    9.40
   3   3  -4  166.29    9.17
  -3  -3   4  190.54    9.35
  -3  -3   4  191.82    9.65
  -3  -3   4  182.29    9.38
  -3  -3   4  182.98    9.55
   5   3  -6   18.65    2.14
   5   3  -6   22.74    1.43
   5   3  -6   22.05    1.42
   5   3  -6   26.72    1.89
  -5  -3   6   27.73    1.79
  -5  -3   6   19.61    2.56
  -5  -3   6   25.67    1.83
  -5  -3   6   25.07    1.29
  -5  -3   6   23.60    1.30
  -5  -3   6   25.30    2.18
  -5  -3   6   30.07    1.59
   7   3  -8   65.23    4.11
   7   3  -8   65.38    3.45
   7   3  -8   63.72    3.45
   7   3  -8   63.51    3.38
  -7  -3   8   61.96    3.32
  -7  -3   8   62.88    3.44
  -7  -3   8   63.94    3.33
  -7  -3   8   71.13    3.82
  -7  -3   8   63.27    4.13
  -7  -3   8   65.91    3.75
  -7  -3   8   65.13    4.38
   9   3 -10   26.79    1.77
   9   3 -10   24.28    1.78
   9   3 -10   25.06    2.64
   9   3 -10   23.55    1.46
  -9  -3  10   23.63    1.53
  -9  -3  10   28.28    3.22
  -9  -3  10   22.30    2.74
  -9  -3  10   21.76    1.61
  -9  -3  10   21.67    2.12
  -9  -3  10   24.33    1.52
  11   3 -12   17.42    1.71
  11   3 -12   14.18    1.70
  11   3 -12   15.42    1.06
  11   3 -12   15.10    2.46
 -11  -3  12   22.27    3.70
 -11  -3  12   15.97    1.42
 -11  -3  12   16.06    1.40
 -11  -3  12   16.75    1.36
 -11  -3  12   18.30    2.19
  13   3 -14    1.35    1.05
  13   3 -14    1.40    1.74
  13   3 -14    3.10    1.11
 -13  -3  14    2.28    1.56
 -13  -3  14    1.30    0.79
 -13  -3  14    2.46    0.77
 -13  -3  14    2.13    3.04
  15   3 -16    0.48    1.29
  15   3 -16    2.80    2.02
  15   3 -16    0.14    1.33
  15   3 -16    1.52    2.48
 -15  -3  16    3.41    2.03
 -15  -3  16    3.06    2.01
 -15  -3  16    0.10    0.85
 -15  -3  16   -0.11    3.49
 -15  -3  16    1.05    0.92
  17   3 -18    1.78    1.79
  17   3 -18   -3.34    3.11
  17   3 -18   -2.80    1.72
  17   3 -18    3.13    2.31
 -17  -3  18   -0.45    0.99
 -17  -3  18   -0.76    2.24
 -17  -3  18    2.46    1.02
 -17  -3  18   -0.59    2.53
 -18   4  17    1.36    1.96
 -16   4  15    5.42    1.69
 -16   4  15    3.12    1.55
 -16   4  15    5.77    1.71
  16  -4 -15    7.70    1.81
  16  -4 -15    5.42    1.68
 -14   4  13    6.83    1.53
 -14   4  13    6.63    1.39
  14  -4 -13    5.14    1.71
  14  -4 -13    9.63    1.61
 -12   4  11    1.68    1.05
 -12   4  11    2.52    1.11
  12  -4 -11    0.88    1.11
  12  -4 -11    0.08    1.14
 -10   4   9    0.06    0.88
 -10   4   9    3.13    0.94
  10  -4  -9    1.22    0.85
  10  -4  -9    0.62    0.85
  -8   4   7   21.66    1.62
  -8   4   7   19.29    1.71
  -8   4   7   21.07    1.37
   8  -4  -7   21.24    1.70
   8  -4  -7   22.89    1.67
  -6   4   5   52.63    3.14
  -6   4   5   55.48    3.03
  -6   4   5   58.98    3.19
   6  -4  -5   57.73    3.16
   6  -4  -5   58.25    3.15
  -4   4   3  337.73   16.15
  -4   4   3  327.54   16.16
  -4   4   3  326.61   16.16
   4  -4  -3  323.27   16.14
   4  -4  -3  313.55   16.13
  -2   4   1    0.01    0.35
  -2   4   1    0.23    0.36
  -2   4   1    0.16    0.39
   2  -4  -1    0.08    0.30
   2  -4  -1    0.58    0.30
   0   4  -1   59.51    3.12
   0   4  -1   66.42    3.36
   0   4  -1   59.11    3.11
   0   4  -1   59.27    3.32
   0   4  -1   65.24    3.42
   0   4  -1   66.71    3.30
   0   4  -1   61.87    3.38
   0  -4   1   66.12    3.42
   0  -4   1   61.87    3.34
   0  -4   1   60.05    3.32
   0  -4   1   61.57    3.35
   2   4  -3    1.54    0.73
   2   4  -3    2.72    0.67
   2   4  -3    3.64    0.97
  -2  -4   3    2.44    0.71
  -2  -4   3    2.25    0.78
  -2  -4   3    4.04    1.13
   4   4  -5  168.73    9.05
   4   4  -5  158.42    8.67
   4   4  -5  162.11    8.53
   4   4  -5  160.40    8.53
   4   4  -5  196.13    8.90
  -4  -4   5  179.98    8.83
  -4  -4   5  172.58    9.23
  -4  -4   5  169.59    9.03
  -4  -4   5  185.86    8.78
   6   4  -7   -1.46    1.16
   6   4  -7    0.06    0.91
   6   4  -7    0.30    0.43
   6   4  -7    0.94    0.44
  -6  -4   7    0.44    0.74
  -6  -4   7    0.89    0.86
  -6  -4   7    1.08    1.29
  -6  -4   7    1.51    1.63
   8   4  -9    0.98    0.58
   8   4  -9    0.84    1.08
   8   4  -9    1.07    0.54
   8   4  -9   -1.09    1.48
   8   4  -9    0.69    0.61
  -8  -4   9    1.17    0.30
  -8  -4   9    1.75    1.06
  -8  -4   9    2.52    1.99
  -8  -4   9   -0.96    1.40
  -8  -4   9    0.55    0.95
  -8  -4   9    1.01    0.32
  10   4 -11   23.92    1.57
  10   4 -11   23.19    1.85
  10   4 -11   19.95    2.88
  10   4 -11   22.65    2.53
  10   4 -11   24.09    1.85
 -10  -4  11   23.45    1.45
 -10  -4  11   22.49    2.53
 -10  -4  11   27.45    3.74
 -10  -4  11   25.08    2.40
 -10  -4  11   17.20    2.79
 -10  -4  11   25.43    1.47
  12   4 -13    3.62    0.57
  12   4 -13    5.53    1.12
  12   4 -13    5.87    2.20
  12   4 -13    5.06    1.11
  12   4 -13    2.23    1.66
 -12  -4  13    4.18    0.65
 -12  -4  13    2.09    2.76
 -12  -4  13    2.39    1.50
 -12  -4  13    4.61    0.70
 -12  -4  13    1.43    1.54
  14   4 -15    0.91    2.44
  14   4 -15    0.03    1.18
  14   4 -15   -0.08    1.83
  14   4 -15    1.72    1.23
 -14  -4  15    0.85    0.63
 -14  -4  15    1.85    1.83
 -14  -4  15   -1.37    3.21
 -14  -4  15    0.06    0.67
 -14  -4  15    0.98    1.78
  16   4 -17    3.20    2.28
  16   4 -17   -0.74    1.45
  16   4 -17   -5.78    2.81
  16   4 -17   -1.55    1.52
 -16  -4  17    0.05    2.10
 -16  -4  17    0.20    0.71
 -16  -4  17   -0.10    4.08
 -16  -4  17   -0.64    0.74
 -16  -4  17   -2.82    2.18
 -17   5  16   -1.95    1.80
 -17   5  16   -1.01    1.66
 -17   5  16   -0.06    1.70
  17  -5 -16    4.77    1.86
  17  -5 -16    2.74    1.76
 -15   5  14    5.21    1.64
 -15   5  14    6.24    1.63
  15  -5 -14    4.09    1.56
  15  -5 -14    3.50    1.58
 -13   5  12    0.85    1.22
 -13   5  12    0.04    1.30
  13  -5 -12    1.39    1.20
  13  -5 -12    0.26    1.25
 -11   5  10    0.15    1.00
 -11   5  10    0.77    0.95
  11  -5 -10    1.48    1.02
  11  -5 -10   -0.26    0.95
  -9   5   8    0.15    0.77
  -9   5   8    0.98    0.53
  -9   5   8   -0.95    0.84
   9  -5  -8    0.80    0.81
   9  -5  -8    1.19    0.81
  -7   5   6    6.00    0.90
  -7   5   6    6.02    0.71
  -7   5   6    5.39    0.86
   7  -5  -6    6.18    0.86
   7  -5  -6    5.89    0.86
  -5   5   4   14.50    1.22
  -5   5   4   12.76    1.15
  -5   5   4   13.81    1.20
   5  -5  -4   10.48    1.11
   5  -5  -4   11.90    1.17
  -3   5   2    1.25    0.48
  -3   5   2    1.47    0.49
   3  -5  -2    1.72    0.44
  -1   5   0   70.16    3.62
  -1   5   0   68.78    3.61
  -1   5   0   75.21    3.72
  -1   5   0   70.80    3.81
   1  -5   0   69.44    3.79
   1  -5   0   68.53    3.82
   1  -5   0   71.13    3.84
   1  -5   0   73.97    3.83
   1  -5   0   71.73    3.54
   1  -5   0   71.64    3.54
   1   5  -2    6.66    1.05
   1   5  -2    5.50    1.18
   1   5  -2    5.89    0.76
   1   5  -2    5.43    0.82
   1   5  -2    6.33    0.83
   1   5  -2    6.32    0.43
   1   5  -2    6.05    0.43
   1   5  -2    4.11    0.82
  -1  -5   2    9.00    1.08
  -1  -5   2    5.52    0.87
  -1  -5   2    6.42    1.05
   3   5  -4   22.87    1.76
   3   5  -4   25.31    1.79
   3   5  -4   30.03    2.53
   3   5  -4   30.00    2.02
   3   5  -4   23.79    1.93
   3   5  -4   24.40    2.13
   3   5  -4   23.48    1.29
   3   5  -4   25.28    1.30
   3   5  -4   22.89    1.79
  -3  -5   4   22.94    1.75
  -3  -5   4   23.61    1.95
   5   5  -6   63.63    3.41
   5   5  -6   69.12    3.41
   5   5  -6   69.37    3.81
   5   5  -6   68.48    4.16
   5   5  -6   60.16    3.83
   5   5  -6   70.07    3.64
  -5  -5   6   63.62    4.12
  -5  -5   6   64.87    4.38
  -5  -5   6   67.87    3.72
  -5  -5   6   66.61    3.85
   7   5  -8   26.27    2.17
   7   5  -8   23.06    1.49
   7   5  -8   20.71    2.53
   7   5  -8   21.66    1.47
  -7  -5   8   23.85    2.05
  -7  -5   8   22.95    2.92
  -7  -5   8   24.10    1.96
  -7  -5   8   20.71    2.51
   9   5 -10   -0.37    0.63
   9   5 -10   -0.01    1.27
   9   5 -10   -0.64    1.65
   9   5 -10   -0.53    0.62
   9   5 -10    0.38    0.62
  -9  -5  10   -2.75    1.57
  -9  -5  10   -1.81    2.07
  -9  -5  10    0.98    1.16
  11   5 -12    0.84    0.64
  11   5 -12    0.74    0.86
  11   5 -12    2.08    1.87
  11   5 -12    0.84    1.45
  11   5 -12    1.22    0.82
 -11  -5  12    2.69    1.36
 -11  -5  12    1.62    1.42
 -11  -5  12   -1.33    2.35
  13   5 -14   -0.09    1.08
  13   5 -14    2.58    1.76
  13   5 -14    4.05    2.42
  13   5 -14    0.90    0.58
  13   5 -14    0.99    1.03
 -13  -5  14    0.52    1.78
 -13  -5  14   -1.58    1.63
 -13  -5  14    2.89    2.99
  15   5 -16   -0.36    1.31
  15   5 -16    3.18    1.37
  15   5 -16    0.04    2.06
  15   5 -16   -3.41    2.65
 -15  -5  16    1.31    2.00
 -15  -5  16    1.60    3.72
 -15  -5  16   -1.19    2.02
 -16   6  15    4.02    1.83
 -16   6  15    3.85    1.62
 -16   6  15    5.06    1.73
  16  -6 -15    4.27    1.83
  16  -6 -15    3.90    1.83
 -14   6  13   22.20    2.62
 -14   6  13   23.82    2.81
  14  -6 -13   23.95    2.37
  14  -6 -13   27.07    2.74
 -12   6  11   11.27    1.62
  12  -6 -11   14.81    1.66
 -10   6   9    0.25    0.62
 -10   6   9    0.47    0.98
 -10   6   9    0.83    0.89
  10  -6  -9    0.92    0.96
  10  -6  -9    0.81    0.99
  -8   6   7    2.88    0.71
  -8   6   7    2.60    0.84
   8  -6  -7    3.16    0.84
   8  -6  -7    3.65    0.88
  -6   6   5    1.68    0.63
  -6   6   5    1.77    0.67
  -6   6   5    1.72    0.73
   6  -6  -5    0.93    0.64
   6  -6  -5    1.03    0.66
  -4   6   3   86.08    4.29
  -4   6   3   79.39    4.32
  -4   6   3   78.43    4.26
   4  -6  -3   80.54    4.21
   4  -6  -3   79.31    4.20
  -2   6   1    2.12    0.49
  -2   6   1    2.90    0.53
   2  -6  -1    1.64    0.82
   2  -6  -1    2.18    0.39
   2  -6  -1    1.38    0.86
   2  -6  -1    2.86    0.38
   0   6  -1   24.25    1.63
   0   6  -1   21.82    1.92
   0   6  -1   27.32    1.39
   0   6  -1   25.50    1.75
   0   6  -1   26.05    1.37
   0  -6   1   23.67    1.89
   0  -6   1   19.16    1.90
   0  -6   1   21.12    1.93
   0  -6   1   26.74    1.76
   2   6  -3    6.52    0.95
   2   6  -3    4.45    1.35
   2   6  -3    5.31    0.48
   2   6  -3    4.69    1.09
   2   6  -3    5.15    0.88
   2   6  -3    5.98    1.02
   2   6  -3    5.56    0.93
  -2  -6   3    6.72    1.34
  -2  -6   3    6.18    1.08
  -2  -6   3    5.64    0.90
   4   6  -5    3.30    0.79
   4   6  -5    3.44    1.36
   4   6  -5    2.54    1.04
   4   6  -5    7.33    1.57
   4   6  -5    4.06    0.41
   4   6  -5    4.13    0.40
   4   6  -5    3.43    1.00
   4   6  -5    3.67    0.86
  -4  -6   5    4.06    1.48
  -4  -6   5    3.85    0.92
  -4  -6   5    3.41    1.41
   6   6  -7   -0.06    0.39
   6   6  -7   -0.86    0.93
   6   6  -7   -0.69    0.38
   6   6  -7   -0.57    0.64
   6   6  -7   -1.90    1.40
   6   6  -7    2.40    1.07
  -6  -6   7   -1.06    1.39
  -6  -6   7   -2.31    1.47
  -6  -6   7   -0.37    0.81
  -6  -6   7   -0.61    0.92
   8   6  -9    1.96    0.60
   8   6  -9    1.63    0.62
   8   6  -9    2.61    0.78
   8   6  -9    1.44    1.28
   8   6  -9    0.62    1.65
  -8  -6   9    2.63    1.77
  -8  -6   9    1.26    1.92
  -8  -6   9    4.26    1.13
  10   6 -11   -0.53    1.48
  10   6 -11    3.09    1.95
  10   6 -11    2.62    0.81
  10   6 -11    1.36    0.79
  10   6 -11    1.60    0.75
 -10  -6  11    1.20    2.39
 -10  -6  11    1.62    1.24
 -10  -6  11    2.34    1.39
 -10  -6  11    2.53    2.04
  12   6 -13   18.08    2.55
  12   6 -13   18.21    1.91
  12   6 -13   21.25    3.23
  12   6 -13   16.71    1.90
  12   6 -13   18.03    1.66
 -12  -6  13   15.06    2.10
 -12  -6  13   20.84    3.79
 -12  -6  13   16.16    2.30
  14   6 -15   13.14    1.41
  14   6 -15   12.64    3.22
  14   6 -15   11.16    1.58
  14   6 -15   11.88    1.64
  14   6 -15   11.79    2.46
 -14  -6  15   10.54    3.93
 -14  -6  15   13.35    2.20
 -14  -6  15   11.69    2.39
  16   6 -17    6.40    2.58
  16   6 -17    4.42    1.67
  16   6 -17   -4.49    3.43
  16   6 -17    3.30    1.70
 -16  -6  17    9.64    4.51
 -16  -6  17    2.90    2.38
 -16  -6  17    3.45    2.32
 -15   7  14   -1.21    1.56
 -15   7  14    0.25    1.48
  15  -7 -14   -0.47    1.51
  15  -7 -14   -0.63    1.56
 -13   7  12   -1.78    1.22
 -13   7  12   -0.16    1.27
  13  -7 -12    0.38    1.26
  13  -7 -12    0.14    1.32
 -11   7  10    0.36    0.72
 -11   7  10    0.82    1.15
  11  -7 -10    1.20    1.16
  11  -7 -10    1.65    1.10
  -9   7   8   -0.21    0.70
  -9   7   8    0.00    0.90
  -9   7   8    0.40    0.96
   9  -7  -8    0.66    0.93
   9  -7  -8    0.46    0.88
  -7   7   6   56.83    3.20
  -7   7   6   50.02    3.20
  -7   7   6   51.98    3.12
   7  -7  -6   54.52    3.12
   7  -7  -6   55.52    3.16
  -5   7   4   -0.22    0.69
  -5   7   4    1.27    0.69
  -5   7   4    0.11    0.62
   5  -7  -4    0.26    0.56
   5  -7  -4    0.18    0.55
  -3   7   2    5.48    0.73
  -3   7   2    4.94    0.67
   3  -7  -2    5.45    0.95
   3  -7  -2    6.16    0.96
   3  -7  -2    4.24    0.55
   3  -7  -2    5.63    0.59
  -1   7   0   26.47    1.54
  -1   7   0   25.18    1.51
  -1   7   0   22.41    1.65
  -1   7   0   26.68    1.92
   1  -7   0   25.40    1.89
   1  -7   0   23.43    1.94
   1  -7   0   25.02    1.88
   1  -7   0   24.46    1.85
   1   7  -2    0.97    0.68
   1   7  -2    0.75    0.33
   1   7  -2    0.19    0.78
   1   7  -2    0.10    0.30
   1   7  -2    1.28    0.93
   1   7  -2    1.93    0.89
   1   7  -2   -0.98    1.15
   1   7  -2   -0.56    0.98
  -1  -7   2   -0.44    0.88
  -1  -7   2    1.03    1.00
  -1  -7   2    0.40    0.88
   3   7  -4    7.28    1.17
   3   7  -4    4.97    1.18
   3   7  -4    9.13    1.63
   3   7  -4    7.78    1.46
   3   7  -4    6.66    0.95
   3   7  -4    7.82    1.07
   3   7  -4    5.83    0.97
   3   7  -4    6.45    0.61
  -3  -7   4    7.24    1.24
  -3  -7   4    6.35    1.03
  -3  -7   4    7.63    1.50
   5   7  -6    5.07    1.25
   5   7  -6    5.38    1.01
   5   7  -6    4.38    1.17
   5   7  -6    5.75    0.66
   5   7  -6    4.63    0.51
   5   7  -6    4.02    0.93
  -5  -7   6    3.47    1.07
  -5  -7   6    4.16    1.81
  -5  -7   6    4.10    1.60
   7   7  -8    3.56    1.82
   7   7  -8    5.02    0.95
   7   7  -8    3.75    0.63
   7   7  -8    4.78    0.62
   7   7  -8    6.11    1.40
   7   7  -8    3.53    1.30
  -7  -7   8    3.39    1.23
  -7  -7   8    4.80    2.04
  -7  -7   8    5.23    1.87
  -7  -7   8    3.51    1.06
   9   7 -10   -1.58    0.79
   9   7 -10    1.00    1.40
   9   7 -10   -0.14    0.63
   9   7 -10   -0.77    1.25
   9   7 -10   -0.27    0.61
  -9  -7  10   -0.77    1.85
  -9  -7  10   -2.29    1.28
  -9  -7  10    0.49    1.15
  -9  -7  10    0.73    2.16
  11   7 -12    3.07    0.93
  11   7 -12    4.02    0.95
  11   7 -12    3.66    0.91
  11   7 -12    4.51    2.44
  11   7 -12   -0.32    2.59
 -11  -7  12    3.64    2.55
 -11  -7  12    4.68    1.79
 -11  -7  12    2.35    1.43
  13   7 -14    0.47    1.07
  13   7 -14    2.57    2.67
  13   7 -14    1.89    1.12
  13   7 -14    0.34    1.85
  13   7 -14   -0.25    0.89
 -13  -7  14   -0.48    1.88
 -13  -7  14    2.29    1.74
 -13  -7  14    4.33    3.41
  15   7 -16    1.19    2.28
  15   7 -16    0.35    3.31
  15   7 -16   -1.52    1.28
  15   7 -16   -0.58    0.82
  15   7 -16   -0.17    1.43
 -15  -7  16   -0.77    2.14
 -15  -7  16    2.39    2.31
 -15  -7  16    6.02    4.22
 -16   8  15    4.85    1.75
 -16   8  15    2.56    1.79
 -16   8  15    2.14    1.58
  16  -8 -15    2.38    1.98
  16  -8 -15    2.79    2.00
 -14   8  13   19.78    2.31
 -14   8  13   21.11    2.30
  14  -8 -13   16.65    2.12
  14  -8 -13   24.31    2.81
 -12   8  11    5.99    1.41
 -12   8  11    9.59    1.65
  12  -8 -11   14.35    1.65
  12  -8 -11   11.14    1.67
 -10   8   9   23.89    2.41
 -10   8   9   27.67    2.27
 -10   8   9   25.60    2.04
  10  -8  -9   26.79    2.34
  10  -8  -9   27.10    2.27
  -8   8   7    9.87    1.19
  -8   8   7   11.93    1.36
  -8   8   7    9.62    1.34
   8  -8  -7   11.42    1.29
   8  -8  -7   11.81    1.30
  -6   8   5    2.74    0.82
  -6   8   5    1.84    0.84
  -6   8   5    2.74    0.86
   6  -8  -5    3.84    0.78
   6  -8  -5    2.24    0.70
  -4   8   3   -0.20    0.58
  -4   8   3   -0.94    0.59
  -4   8   3   -0.51    0.80
   4  -8  -3    0.60    0.90
   4  -8  -3   -0.11    0.48
   4  -8  -3    0.43    0.48
   4  -8  -3   -1.14    0.85
  -2   8   1    0.02    0.53
  -2   8   1    0.25    0.50
  -2   8   1   -0.39    0.45
   2  -8  -1   -0.10    0.26
   2  -8  -1   -0.51    0.80
   2  -8  -1    0.06    0.94
   2  -8  -1   -0.06    0.27
   2  -8  -1   -0.64    0.83
   0   8  -1    0.52    0.65
   0   8  -1   -0.45    0.79
   0   8  -1    0.17    1.17
   0   8  -1    0.08    0.37
   0   8  -1   -0.17    0.93
   0   8  -1    0.00    0.40
   0  -8   1   -0.21    0.94
   0  -8   1    0.24    0.79
   0  -8   1   -0.56    0.82
   0  -8   1   -0.70    0.91
   2   8  -3   79.04    4.09
   2   8  -3   95.70    4.73
   2   8  -3   78.92    4.46
   2   8  -3   82.66    4.99
   2   8  -3   80.38    4.76
   2   8  -3   76.20    4.51
   2   8  -3   79.22    4.44
   2   8  -3   75.86    4.56
   2   8  -3   81.72    4.10
  -2  -8   3   79.46    4.77
  -2  -8   3   78.93    4.56
  -2  -8   3   80.23    4.65
   4   8  -5    3.29    0.94
   4   8  -5    4.49    1.21
   4   8  -5    7.09    1.83
   4   8  -5    4.39    0.48
   4   8  -5    3.91    1.59
   4   8  -5    3.92    1.22
   4   8  -5    4.56    1.03
   4   8  -5    1.51    0.95
  -4  -8   5    4.74    1.30
  -4  -8   5    5.68    1.58
  -4  -8   5    4.60    1.13
   6   8  -7   41.90    2.29
   6   8  -7   40.55    2.84
   6   8  -7   45.58    3.16
   6   8  -7   37.53    3.46
   6   8  -7   41.97    2.29
   6   8  -7   47.85    2.81
   6   8  -7   35.83    2.96
  -6  -8   7   39.12    2.92
  -6  -8   7   47.09    3.78
  -6  -8   7   36.23    3.78
   8   8  -9    3.69    1.87
   8   8  -9   -0.16    0.89
   8   8  -9    0.34    0.58
   8   8  -9    1.25    0.92
   8   8  -9   -0.74    0.56
  -8  -8   9    0.67    2.08
  -8  -8   9   -0.19    1.28
  -8  -8   9    0.39    1.98
  10   8 -11   75.90    4.35
  10   8 -11   84.84    4.37
  10   8 -11   80.36    4.58
 -10  -8  11   78.76    6.19
 -10  -8  11   77.38    5.03
 -10  -8  11   75.88    5.65
 -10  -8  11   83.05    4.85
  12   8 -13    1.01    1.05
  12   8 -13    2.34    1.96
  12   8 -13    1.38    1.03
  12   8 -13    2.23    0.98
  12   8 -13   -1.45    2.45
  12   8 -13    2.73    1.87
 -12  -8  13    2.10    1.55
 -12  -8  13    0.51    1.78
 -12  -8  13    1.40    3.01
  14   8 -15    7.56    1.31
  14   8 -15    4.83    3.34
  14   8 -15   11.94    1.55
  14   8 -15   10.92    2.51
  14   8 -15    5.71    2.50
  14   8 -15   12.20    1.66
 -14  -8  15   12.06    2.24
 -14  -8  15   10.82    3.92
 -14  -8  15    8.52    2.49
 -15   9  14    5.84    1.92
 -15   9  14    2.69    1.79
 -15   9  14    2.67    1.37
  15  -9 -14    1.19    1.86
  15  -9 -14    3.99    1.92
 -13   9  12    0.96    1.37
 -13   9  12    2.97    1.53
  13  -9 -12    1.83    1.44
  13  -9 -12    0.34    1.45
 -11   9  10    1.95    0.95
 -11   9  10   -0.03    1.15
 -11   9  10    0.84    1.25
  11  -9 -10   -0.40    1.09
  -9   9   8    5.29    1.12
  -9   9   8    4.00    1.07
  -9   9   8    4.64    1.27
   9  -9  -8    3.66    1.07
   9  -9  -8    3.93    1.14
  -7   9   6   26.91    2.05
  -7   9   6   22.63    1.99
  -7   9   6   22.01    2.05
   7  -9  -6   22.61    1.85
   7  -9  -6   22.90    1.87
  -5   9   4    4.99    0.90
  -5   9   4    6.85    1.15
  -5   9   4    5.14    0.95
   5  -9  -4    5.13    0.78
   5  -9  -4    4.38    1.18
   5  -9  -4    6.03    0.78
  -3   9   2    0.04    0.83
  -3   9   2    1.58    0.61
  -3   9   2    0.63    0.61
  -3   9   2    0.25    0.57
   3  -9  -2   -0.72    0.90
   3  -9  -2   -0.49    0.93
   3  -9  -2   -1.88    1.16
   3  -9  -2    0.65    0.39
   3  -9  -2    0.03    0.37
  -1   9   0    3.35    0.75
  -1   9   0    2.40    0.59
  -1   9   0    2.31    0.56
   1  -9   0    1.96    1.10
   1  -9   0    3.65    1.12
   1  -9   0    2.60    0.97
   1   9  -2   12.62    1.94
   1   9  -2   13.49    2.05
   1   9  -2   12.67    1.01
   1   9  -2   13.17    1.47
   1   9  -2   12.33    1.03
   1   9  -2   14.34    1.49
  -1  -9   2   13.94    1.59
  -1  -9   2   15.64    1.71
  -1  -9   2   13.09    1.73
   3   9  -4   -0.82    1.39
   3   9  -4   -0.08    0.39
   3   9  -4   -1.13    1.57
   3   9  -4    0.15    0.92
   3   9  -4    0.29    0.92
   3   9  -4   -0.79    1.15
   3   9  -4   -0.94    1.03
   3   9  -4   -0.31    0.35
  -3  -9   4   -0.97    1.40
  -3  -9   4   -0.49    1.10
   5   9  -6    7.38    2.01
   5   9  -6    4.16    1.18
   5   9  -6    4.26    0.58
   5   9  -6    5.03    1.22
   5   9  -6    4.63    1.41
   5   9  -6    4.34    1.49
   5   9  -6    3.45    1.14
  -5  -9   6    4.75    1.31
  -5  -9   6    2.66    1.84
   7   9  -8    3.50    0.64
   7   9  -8    2.51    2.01
   7   9  -8    2.73    1.07
   7   9  -8    3.55    0.66
  -7  -9   8    5.19    2.22
  -7  -9   8    3.64    2.13
  -7  -9   8    5.08    1.53
   9   9 -10   -0.48    1.02
   9   9 -10   -0.50    0.67
   9   9 -10    0.54    1.69
   9   9 -10    0.82    0.99
   9   9 -10    0.50    0.67
  -9  -9  10   -0.95    1.51
  -9  -9  10    1.31    2.43
  -9  -9  10    1.73    2.27
  11   9 -12   11.43    1.61
  11   9 -12   14.92    3.18
  11   9 -12   15.39    1.77
  11   9 -12   18.34    1.74
  11   9 -12   17.32    2.50
  11   9 -12   15.25    2.31
 -11  -9  12   16.27    3.59
 -11  -9  12   14.81    2.44
  13   9 -14    2.75    1.15
  13   9 -14    1.12    1.22
  13   9 -14    0.97    1.98
  13   9 -14    0.28    1.16
  13   9 -14    1.64    2.30
  13   9 -14   -3.72    2.84
 -13  -9  14   -1.82    2.15
 -13  -9  14    4.87    3.45
 -13  -9  14    0.39    1.67
 -14  10  13   20.16    2.51
 -14  10  13   26.39    2.65
 -14  10  13   21.96    2.23
  14 -10 -13   22.72    2.53
  14 -10 -13   23.92    2.53
 -12  10  11    3.35    1.58
 -12  10  11    6.83    1.56
 -12  10  11    2.99    1.16
  12 -10 -11    6.74    1.60
  12 -10 -11    5.07    1.52
 -10  10   9   13.96    1.81
 -10  10   9   12.24    1.52
 -10  10   9   14.73    1.75
  10 -10  -9   10.58    1.49
  10 -10  -9   11.98    1.53
  -8  10   7    3.64    1.16
  -8  10   7    4.93    1.21
  -8  10   7    4.53    1.15
   8 -10  -7    5.32    1.06
   8 -10  -7    4.78    1.02
  -6  10   5    1.01    1.02
  -6  10   5    3.42    0.98
  -6  10   5    2.87    0.98
   6 -10  -5    0.47    0.73
   6 -10  -5    1.73    0.75
   6 -10  -5    4.06    1.29
   6 -10  -5    3.20    1.26
  -4  10   3   -1.37    0.91
  -4  10   3    1.05    0.80
  -4  10   3    0.36    0.60
  -4  10   3    0.86    0.74
   4 -10  -3    1.79    1.08
   4 -10  -3    0.48    0.50
   4 -10  -3    0.62    0.51
   4 -10  -3    0.13    1.08
   4 -10  -3    0.78    1.28
  -2  10   1    5.86    1.19
  -2  10   1    5.48    0.84
  -2  10   1    6.66    0.87
  -2  10   1    5.92    0.91
   2 -10  -1    2.75    1.34
   2 -10  -1    6.08    1.26
   0  10  -1   18.16    1.37
   0  10  -1   18.24    1.70
   0  10  -1   18.19    2.71
   0  10  -1   17.18    1.31
   0 -10   1   15.07    2.10
   0 -10   1   16.89    2.11
   0 -10   1   18.80    2.22
   2  10  -3   -0.50    0.49
   2  10  -3   -1.18    1.06
   2  10  -3   -0.10    0.45
   2  10  -3   -0.19    0.99
   2  10  -3    0.23    1.48
   2  10  -3    1.99    1.76
  -2 -10   3   -1.01    1.19
  -2 -10   3    0.55    1.22
  -2 -10   3   -1.80    1.38
   4  10  -5    0.53    0.47
   4  10  -5    0.57    0.46
   4  10  -5    2.18    1.15
   4  10  -5    1.68    1.93
   4  10  -5   -0.48    1.43
   4  10  -5    0.09    1.11
   4  10  -5   -0.11    1.02
   4  10  -5    1.31    1.70
   4  10  -5    0.81    1.27
  -4 -10   5    0.37    1.42
  -4 -10   5   -0.39    1.67
   6  10  -7   27.71    2.35
   6  10  -7   22.63    1.55
   6  10  -7   24.20    3.26
   6  10  -7   19.45    2.72
   6  10  -7   25.17    1.62
   6  10  -7   23.58    2.39
  -6 -10   7   26.17    3.40
  -6 -10   7   25.52    2.57
   8  10  -9    1.39    0.65
   8  10  -9    0.12    1.09
   8  10  -9    1.15    2.21
   8  10  -9    3.05    0.69
   8  10  -9    1.34    1.11
  -8 -10   9    2.44    2.18
  -8 -10   9    1.42    1.58
  10  10 -11   47.23    3.18
  10  10 -11   46.19    2.77
  10  10 -11   43.78    2.77
  10  10 -11   42.70    3.31
  10  10 -11   45.24    4.85
  10  10 -11   39.76    3.70
  10  10 -11   43.17    3.93
 -10 -10  11   40.96    4.96
 -10 -10  11   50.61    3.84
  12  10 -13   -1.56    1.00
  12  10 -13    0.52    1.00
  12  10 -13   -1.85    2.15
  12  10 -13   -0.62    1.30
  12  10 -13    0.19    2.00
  12  10 -13   -1.11    3.10
 -12 -10  13    1.74    3.39
 -12 -10  13    3.19    2.30
  14  10 -15    6.45    1.61
  14  10 -15    4.30    1.57
  14  10 -15    7.75    1.56
 -14 -10  15   11.56    4.24
 -13  11  12   -1.65    1.60
 -13  11  12    1.38    1.75
 -13  11  12   -0.79    0.88
 -13  11  12    1.70    1.30
  13 -11 -12    0.30    1.65
  13 -11 -12   -0.90    1.61
 -11  11  10   -0.57    1.18
 -11  11  10    1.49    1.51
 -11  11  10    1.22    1.34
  11 -11 -10   -0.17    1.24
  -9  11   8   17.42    1.90
  -9  11   8   23.21    2.26
  -9  11   8   20.82    2.36
   9 -11  -8   18.64    2.07
   9 -11  -8   19.68    2.05
   9 -11  -8   20.69    2.50
  -7  11   6    0.11    0.98
  -7  11   6    0.30    1.14
  -7  11   6    0.91    1.03
  -7  11   6    0.45    0.59
   7 -11  -6    0.54    0.81
   7 -11  -6   -1.16    1.29
   7 -11  -6    1.63    1.34
   7 -11  -6    0.03    0.81
  -5  11   4   14.08    1.36
  -5  11   4   15.10    1.77
  -5  11   4   19.55    1.88
  -5  11   4   16.03    1.55
   5 -11  -4   15.98    1.83
   5 -11  -4   14.85    1.33
   5 -11  -4   14.98    2.04
   5 -11  -4   15.22    1.86
   5 -11  -4   16.17    1.34
  -3  11   2    3.01    1.17
  -3  11   2    3.60    0.81
  -3  11   2    3.56    0.86
  -3  11   2    3.29    0.89
   3 -11  -2    3.50    1.32
   3 -11  -2    1.36    1.26
  -1  11   0   -0.03    0.65
  -1  11   0   -0.62    0.61
  -1  11   0    0.92    0.80
  -1  11   0    1.10    1.12
  -1  11   0   -0.69    1.51
   1 -11   0    0.45    1.12
   1 -11   0    0.03    1.24
   1 -11   0   -0.97    1.28
   1  11  -2    0.28    1.09
   1  11  -2   -0.78    1.69
   1  11  -2    2.11    0.60
   1  11  -2    2.19    0.65
  -1 -11   2    0.15    1.24
  -1 -11   2    1.15    1.37
   3  11  -4    3.54    1.74
   3  11  -4    3.87    2.09
   3  11  -4    4.52    1.32
   3  11  -4    3.29    0.63
   3  11  -4    4.30    1.28
   3  11  -4    2.42    0.59
  -3 -11   4    4.42    1.91
  -3 -11   4    4.38    1.61
   5  11  -6    1.97    1.67
   5  11  -6    3.04    2.13
   5  11  -6    0.13    1.24
   5  11  -6    0.89    0.54
   5  11  -6    1.17    0.58
   5  11  -6    0.94    1.17
  -5 -11   6    1.45    2.07
   7  11  -8   18.30    1.49
   7  11  -8   14.33    2.25
   7  11  -8   17.63    3.00
   7  11  -8   17.12    1.98
   7  11  -8   20.97    2.38
   7  11  -8   19.40    1.46
  -7 -11   8   18.35    3.14
  -7 -11   8   20.20    2.30
   9  11 -10   -0.39    1.94
   9  11 -10    1.00    1.26
   9  11 -10    2.10    0.78
   9  11 -10    0.74    1.56
   9  11 -10    0.41    2.49
   9  11 -10    1.01    1.77
   9  11 -10    0.92    1.34
  -9 -11  10    2.08    1.87
  11  11 -12   -6.47    2.87
  11  11 -12    1.92    1.50
  11  11 -12   -0.92    2.05
  11  11 -12   -0.81    2.22
  11  11 -12    0.31    0.91
  11  11 -12    0.97    1.86
  11  11 -12    1.65    0.97
 -11 -11  12    1.46    2.91
 -11 -11  12    3.75    2.27
  13  11 -14    0.70    1.67
  13  11 -14    1.52    1.29
  13  11 -14    0.63    3.23
  13  11 -14    0.90    1.26
 -13 -11  14   -0.70    2.38
 -13 -11  14    7.72    3.94
 -12  12  11    0.87    0.55
 -12  12  11    4.67    1.76
 -12  12  11    3.21    1.87
  12 -12 -11    1.94    1.55
  12 -12 -11   -0.41    1.44
 -10  12   9    6.50    1.58
 -10  12   9    5.51    0.67
 -10  12   9    5.67    1.60
  10 -12  -9    2.61    1.24
  10 -12  -9    4.59    1.33
  10 -12  -9    1.99    1.71
  -8  12   7   12.07    1.11
  -8  12   7   14.96    1.74
  -8  12   7   10.77    1.59
   8 -12  -7   11.01    1.33
   8 -12  -7   15.10    1.75
   8 -12  -7   12.85    1.90
   8 -12  -7   12.92    2.02
  -6  12   5    2.64    1.08
  -6  12   5    3.45    1.09
  -6  12   5    3.65    0.70
   6 -12  -5    3.13    0.78
   6 -12  -5    1.38    1.74
   6 -12  -5    2.47    1.44
   6 -12  -5    0.68    1.40
   6 -12  -5    2.99    0.78
  -4  12   3   23.23    1.99
  -4  12   3   20.80    2.01
  -4  12   3   18.60    1.67
   4 -12  -3   24.24    2.30
   4 -12  -3   20.86    2.57
   4 -12  -3   23.01    2.68
   4 -12  -3   21.25    1.20
  -2  12   1    7.03    1.07
  -2  12   1    7.76    1.04
  -2  12   1    7.79    1.07
   2 -12  -1    5.28    1.48
   2 -12  -1    6.25    1.59
   2 -12  -1    8.89    1.85
   0  12  -1   22.54    1.74
   0  12  -1   22.87    3.24
   0  12  -1   26.12    1.85
   0 -12   1   18.72    2.29
   0 -12   1   24.07    2.82
   2  12  -3    1.87    0.62
   2  12  -3   -0.20    1.22
   2  12  -3   -0.44    0.98
   2  12  -3    1.18    0.68
   2  12  -3    1.08    2.01
  -2 -12   3    0.43    1.55
  -2 -12   3    2.96    1.53
   4  12  -5   15.83    2.71
   4  12  -5   21.06    2.49
   4  12  -5   24.69    1.62
   4  12  -5   22.93    2.60
   4  12  -5   18.59    2.96
   4  12  -5   21.53    2.57
   4  12  -5   22.77    2.66
   4  12  -5   24.08    1.58
  -4 -12   5   21.61    2.82
   6  12  -7    0.15    0.60
   6  12  -7   -0.02    1.25
   6  12  -7    1.99    1.86
   6  12  -7    1.22    2.23
   6  12  -7    0.45    1.34
   6  12  -7    0.87    1.39
   6  12  -7    0.81    1.50
   6  12  -7    0.05    1.45
   6  12  -7    1.18    0.66
   8  12  -9    0.42    0.71
   8  12  -9    1.09    1.60
   8  12  -9    1.46    0.77
   8  12  -9   -3.23    1.74
   8  12  -9    2.60    1.37
   8  12  -9    1.96    1.43
   8  12  -9   -0.03    2.59
   8  12  -9    0.70    1.90
  10  12 -11    0.14    2.05
  10  12 -11    0.88    0.91
  10  12 -11    1.21    2.46
  10  12 -11    0.13    1.41
  10  12 -11   -0.36    1.83
  10  12 -11   -0.84    1.60
  10  12 -11   -4.46    2.97
  10  12 -11    1.28    0.90
 -10 -12  11    2.48    2.19
  12  12 -13   -0.76    1.14
  12  12 -13    1.03    1.77
 -12 -12  13    3.68    2.49
 -11  13  10   -1.09    1.75
 -11  13  10   -0.87    1.67
 -11  13  10   -3.13    1.52
  11 -13 -10    0.90    1.39
  11 -13 -10    0.88    1.44
  11 -13 -10   -0.78    1.91
  11 -13 -10   -1.35    1.84
  -9  13   8   -0.69    1.33
  -9  13   8    2.07    1.60
  -9  13   8   -0.23    1.46
   9 -13  -8    1.80    1.81
   9 -13  -8    2.61    1.76
   9 -13  -8    1.64    1.13
   9 -13  -8    2.68    1.11
  -7  13   6   -0.51    0.55
  -7  13   6   -0.21    1.21
  -7  13   6    1.05    1.29
  -7  13   6   -2.16    1.46
   7 -13  -6    2.00    1.98
   7 -13  -6    0.37    0.81
   7 -13  -6    1.35    1.56
   7 -13  -6   -0.39    1.60
   7 -13  -6   -0.30    0.80
  -5  13   4    9.54    1.40
  -5  13   4    8.38    0.99
  -5  13   4    7.17    1.39
  -5  13   4    9.66    1.84
   5 -13  -4    9.83    0.78
   5 -13  -4    6.84    1.82
   5 -13  -4   10.46    1.89
   5 -13  -4   11.58    2.22
  -3  13   2    6.55    1.14
  -3  13   2    6.38    1.17
  -3  13   2    7.52    1.65
   3 -13  -2    7.80    1.70
   3 -13  -2    5.11    1.61
   3 -13  -2    5.75    1.83
  -1  13   0   11.43    1.24
  -1  13   0   12.47    2.52
  -1  13   0   11.27    1.81
  -1  13   0   14.00    1.63
   1 -13   0   10.82    1.90
   1 -13   0   13.68    2.11
   1  13  -2   17.33    2.70
   1  13  -2   16.15    1.47
   1  13  -2   12.70    1.27
   1  13  -2   12.59    1.83
  -1 -13   2   11.71    2.03
  -1 -13   2   11.06    2.05
   3  13  -4    0.77    2.26
   3  13  -4   -0.58    0.63
   3  13  -4    3.40    1.59
   3  13  -4    0.21    1.36
   3  13  -4   -0.60    1.32
   3  13  -4    0.26    0.70
  -3 -13   4    1.20    1.77
   5  13  -6    2.91    0.78
   5  13  -6    1.97    1.54
   5  13  -6    1.73    1.44
   5  13  -6    1.97    0.69
   5  13  -6    0.98    1.50
   5  13  -6   -1.01    1.43
   7  13  -8    8.19    1.76
   7  13  -8    9.63    1.11
   7  13  -8   10.96    2.05
   7  13  -8   13.00    2.39
   7  13  -8   11.14    1.90
   7  13  -8   12.13    1.15
   7  13  -8   14.64    2.73
   9  13 -10    6.86    2.64
   9  13 -10    4.37    0.96
   9  13 -10    5.12    1.03
   9  13 -10    3.40    1.64
   9  13 -10    4.20    2.04
   9  13 -10    1.97    1.67
   9  13 -10    2.40    2.18
 -10  14   9    1.41    1.77
 -10  14   9   -2.90    1.80
 -10  14   9    1.40    1.80
  10 -14  -9   -1.12    1.91
  10 -14  -9   -0.27    2.24
  10 -14  -9    0.75    1.18
  10 -14  -9   -1.00    1.27
  -8  14   7   29.06    3.30
  -8  14   7   25.14    2.85
  -8  14   7   29.16    3.01
   8 -14  -7   29.03    2.97
   8 -14  -7   21.78    3.28
   8 -14  -7   26.20    3.33
   8 -14  -7   23.79    2.06
   8 -14  -7   27.35    2.15
  -6  14   5    2.35    1.34
  -6  14   5   -1.55    1.66
  -6  14   5    0.37    1.22
   6 -14  -5    0.16    2.05
   6 -14  -5   -1.22    1.69
   6 -14  -5    0.18    1.81
   6 -14  -5    0.54    0.44
  -4  14   3   17.22    1.75
  -4  14   3   14.26    1.65
  -4  14   3   16.97    2.18
   4 -14  -3   15.44    2.49
   4 -14  -3   12.82    2.10
   4 -14  -3   14.74    2.22
  -2  14   1   12.88    2.59
  -2  14   1    8.20    1.76
  -2  14   1   10.92    1.36
  -2  14   1   10.83    1.37
   2 -14  -1    7.43    1.95
   2 -14  -1    6.26    2.10
   0  14  -1   27.53    3.11
   0  14  -1   28.68    2.28
   0  14  -1   26.10    2.16
   0  14  -1   29.82    3.77
   0 -14   1   28.40    3.02
   0 -14   1   29.72    3.35
   2  14  -3    0.22    1.48
   2  14  -3    1.97    1.52
   2  14  -3    0.77    2.38
   2  14  -3    2.12    0.80
   2  14  -3    2.06    0.88
  -2 -14   3    1.08    1.81
  -2 -14   3    1.36    1.81
   4  14  -5   35.16    3.17
   4  14  -5   29.34    2.13
   4  14  -5   27.12    3.35
   4  14  -5   35.72    3.25
   4  14  -5   31.21    2.22
   6  14  -7    3.09    0.89
   6  14  -7    2.98    1.73
   6  14  -7    2.60    0.84
   6  14  -7    1.68    1.67
   6  14  -7    2.81    1.62
   6  14  -7    4.73    2.02
   8  14  -9   16.58    2.68
   8  14  -9   17.29    1.81
   8  14  -9   19.77    2.97
   8  14  -9   19.43    2.47
   8  14  -9   14.23    2.33
   8  14  -9   17.15    1.81
  -7  15   6   -1.25    1.54
  -7  15   6   -0.14    1.59
  -7  15   6   -0.66    1.95
   7 -15  -6    1.18    1.98
   7 -15  -6    4.32    2.41
   7 -15  -6    2.36    1.96
  -5  15   4    8.30    1.60
  -5  15   4    8.50    1.60
  -5  15   4    3.86    1.87
   5 -15  -4    7.43    2.10
   5 -15  -4    6.66    2.10
   5 -15  -4    3.61    2.29
  -3  15   2    1.58    1.88
  -3  15   2   -0.27    1.16
  -3  15   2   -0.68    1.11
  -3  15   2    3.95    2.34
   3 -15  -2    1.73    2.07
   3 -15  -2   -0.30    1.73
   3 -15  -2    0.92    1.79
  -1  15   0    8.53    2.59
  -1  15   0    8.32    1.99
  -1  15   0    6.94    1.35
  -1  15   0    7.91    1.28
   1 -15   0    4.94    2.08
   1 -15   0    3.33    2.09
   1  15  -2    8.89    1.96
   1  15  -2    9.43    1.33
   1  15  -2   12.14    2.88
   1  15  -2   11.75    1.29
   1  15  -2    7.64    2.00
  -1 -15   2    8.52    2.36
  -1 -15   2   12.49    2.44
   3  15  -4   -4.17    2.63
   3  15  -4   -1.38    0.89
   3  15  -4   -0.30    0.85
   3  15  -4   -1.18    1.66
   3  15  -4    1.75    1.70
   3  15  -4   -3.65    1.79
  -3 -15   4    7.74    2.37
   5  15  -6   20.94    2.54
   5  15  -6    7.81    2.06
   5  15  -6   13.80    1.41
   5  15  -6   16.43    2.45
   5  15  -6    9.85    2.29
   5  15  -6   15.84    1.66
   7  15  -8    2.08    2.60
   7  15  -8    1.62    1.90
   7  15  -8   -0.55    0.99
   7  15  -8    0.42    0.95
   7  15  -8    1.66    2.01
  -4  16   3    6.94    2.80
  -4  16   3    0.74    1.48
  -4  16   3    2.74    1.56
  -4  16   3   -0.03    1.92
   4 -16  -3    0.86    2.30
   4 -16  -3    1.34    2.22
   4 -16  -3    4.79    2.22
  -2  16   1    0.03    1.27
  -2  16   1   -1.85    1.91
  -2  16   1    2.70    2.59
  -2  16   1    0.91    1.32
   2 -16  -1   -0.14    2.22
   2 -16  -1   -3.58    2.14
   0  16  -1    3.58    1.24
   0  16  -1    5.50    2.09
   0  16  -1    2.17    2.68
   0  16  -1    5.25    2.05
   0  16  -1    6.25    1.35
   0 -16   1    7.22    2.40
   0 -16   1    4.79    2.32
   2  16  -3   -0.32    1.04
   2  16  -3   -0.71    2.85
   2  16  -3    2.49    1.14
   2  16  -3    2.01    2.05
   2  16  -3    3.06    1.94
   2  16  -3    0.53    2.18
  -2 -16   3    1.68    2.42
   4  16  -5    3.68    2.04
   4  16  -5    1.64    2.24
   4  16  -5   -0.08    2.10
   4  16  -5   -0.43    1.10
   4  16  -5    0.61    0.99
   4  16  -5    1.09    2.25
  -4 -16   2    0.87    2.82
  -4 -16   2    0.29    2.41
   4  16  -2    2.97    1.27
   4  16  -2    0.08    1.62
   4  16  -2   -0.30    1.23
  -2 -16   0    3.50    2.46
  -2 -16   0   -3.97    1.98
   2  16   0    0.79    1.72
   2  16   0    1.47    1.29
   2  16   0    0.94    1.28
   0 -16  -2    5.61    2.56
   0 -16  -2    8.91    2.57
   0  16   2    0.67    2.02
   0  16   2    6.17    1.51
   0  16   2    5.14    1.48
   2 -16  -4    1.81    2.16
   2 -16  -4    0.38    2.20
  -2  16   4    3.58    1.57
  -2  16   4    3.57    1.98
  -2  16   4    3.85    2.09
  -2  16   4    0.79    1.45
   4 -16  -6    8.61    2.34
   4 -16  -6   13.65    2.85
  -4  16   6   11.17    2.02
  -4  16   6    8.51    2.33
  -7 -15   5    4.09    3.02
  -7 -15   5   -1.59    2.29
   7  15  -5   -1.26    2.04
   7  15  -5    2.48    1.22
   7  15  -5   -1.87    1.47
   7  15  -5    0.44    1.17
   7  15  -5   -0.14    1.92
  -5 -15   3    0.34    2.77
  -5 -15   3    0.57    2.40
   5  15  -3   -0.22    1.77
   5  15  -3   -0.60    1.05
   5  15  -3    0.61    1.12
   5  15  -3    1.19    1.49
  -3 -15   1    5.54    2.22
  -3 -15   1    7.63    2.38
  -3 -15   1    7.71    2.54
   3  15  -1    4.74    1.25
   3  15  -1    9.28    1.36
   3  15  -1    5.84    1.69
  -1 -15  -1    3.53    2.11
  -1 -15  -1    4.50    2.22
  -1 -15  -1    4.87    2.31
   1  15   1    1.84    1.93
   1  15   1    7.66    1.34
   1  15   1    3.29    1.28
   1 -15  -3   -2.64    2.04
   1 -15  -3   -1.45    2.03
  -1  15   3    1.60    1.85
  -1  15   3    1.44    1.27
  -1  15   3    0.70    1.24
   3 -15  -5    3.33    2.17
   3 -15  -5    0.31    2.35
  -3  15   5    2.36    1.40
  -3  15   5    6.50    2.10
  -3  15   5    6.74    1.91
  -3  15   5    3.71    1.44
   5 -15  -7    2.27    2.01
   5 -15  -7    4.76    2.49
   5 -15  -7    3.93    2.28
   5 -15  -7    4.39    0.86
   5 -15  -7    2.39    0.82
  -5  15   7    6.37    2.01
  -5  15   7    5.83    1.73
  -5  15   7    3.28    1.68
   7 -15  -9   -1.37    2.34
 -10 -14   8    2.26    2.39
 -10 -14   8    5.49    3.49
  10  14  -8    1.48    1.19
  10  14  -8   -0.63    2.28
  10  14  -8    1.88    1.73
  10  14  -8    4.18    1.31
  10  14  -8    5.34    2.32
  -8 -14   6    1.12    2.98
   8  14  -6    3.40    1.98
   8  14  -6    2.46    1.76
   8  14  -6    2.14    1.06
   8  14  -6    0.11    1.01
  -6 -14   4   15.35    3.08
  -6 -14   4   14.66    2.70
   6  14  -4   15.87    1.51
   6  14  -4   16.36    2.37
   6  14  -4   13.41    1.78
   6  14  -4   12.56    1.46
  -4 -14   2    5.94    2.17
  -4 -14   2    9.63    2.16
  -4 -14   2   10.99    2.68
   4  14  -2    6.53    1.89
   4  14  -2    6.42    1.24
   4  14  -2    7.15    1.54
   4  14  -2    6.69    1.17
  -2 -14   0    2.48    1.90
  -2 -14   0    2.36    1.89
  -2 -14   0    2.65    2.02
   2  14   0    0.78    1.01
   2  14   0    2.63    1.02
   2  14   0   -0.35    1.78
   0 -14  -2   12.96    2.30
   0 -14  -2    9.81    2.17
   0 -14  -2    9.91    2.07
   0  14   2    7.57    1.94
   0  14   2    8.74    1.35
   0  14   2   11.14    1.48
   2 -14  -4   -1.57    1.83
   2 -14  -4    0.36    1.86
  -2  14   4   -1.36    1.14
  -2  14   4    1.12    1.68
  -2  14   4    1.20    1.14
   4 -14  -6   10.48    2.00
   4 -14  -6    7.63    0.96
   4 -14  -6    9.45    1.02
   4 -14  -6   14.12    2.48
   4 -14  -6   11.71    2.32
  -4  14   6    7.43    1.78
  -4  14   6   13.57    1.76
  -4  14   6    9.38    1.63
   6 -14  -8    1.31    1.03
   6 -14  -8   -0.06    1.93
   6 -14  -8    1.38    1.03
   6 -14  -8   -1.01    2.25
   6 -14  -8    0.86    1.78
  -6  14   8   -1.25    1.45
  -6  14   8    0.99    1.49
  -6  14   8    3.03    1.68
   8 -14 -10    9.55    2.63
   8 -14 -10   13.96    2.30
   8 -14 -10   14.69    1.74
  -8  14  10   15.03    2.18
  -8  14  10   16.97    2.31
  -8  14  10   15.14    2.27
 -11 -13   9   11.13    2.64
 -11 -13   9   14.56    3.87
  11  13  -9    9.48    1.45
  11  13  -9    9.30    2.28
  11  13  -9    6.34    2.55
  11  13  -9    6.81    1.38
  11  13  -9    8.24    1.77
  -9 -13   7    7.20    2.07
  -9 -13   7    8.34    3.14
   9  13  -7    9.10    1.27
   9  13  -7   11.18    2.10
   9  13  -7    5.34    1.62
   9  13  -7    8.14    2.31
   9  13  -7    7.83    1.23
  -7 -13   5    8.41    2.83
  -7 -13   5    7.09    2.25
   7  13  -5    5.10    1.87
   7  13  -5   10.14    1.23
   7  13  -5    7.05    1.09
   7  13  -5    4.01    1.74
   7  13  -5    7.83    1.44
  -5 -13   3   24.50    3.49
  -5 -13   3   21.19    2.60
   5  13  -3   24.70    2.35
   5  13  -3   20.34    2.35
   5  13  -3   22.07    1.90
   5  13  -3   16.83    1.89
  -3 -13   1   -0.56    1.56
  -3 -13   1    0.66    1.68
  -3 -13   1    1.90    1.98
   3  13  -1    0.92    0.86
   3  13  -1   -0.22    0.84
   3  13  -1   -0.44    1.12
   3  13  -1   -0.86    1.35
  -1 -13  -1   39.62    3.54
  -1 -13  -1   33.73    3.30
  -1 -13  -1   37.82    3.45
   1  13   1   39.91    2.62
   1  13   1   32.28    3.28
   1  13   1   40.14    2.67
   1 -13  -3   20.66    2.55
   1 -13  -3   20.38    2.51
   1 -13  -3   24.53    2.54
  -1  13   3   24.12    2.11
  -1  13   3   23.48    2.20
  -1  13   3   18.93    2.72
   3 -13  -5    9.68    1.14
   3 -13  -5    9.04    0.92
   3 -13  -5   11.75    2.13
   3 -13  -5    9.49    1.73
   3 -13  -5    6.44    1.94
  -3  13   5   11.32    1.55
  -3  13   5    7.29    1.35
   5 -13  -7   16.69    2.65
   5 -13  -7   26.65    2.90
   5 -13  -7   25.31    2.78
   5 -13  -7   22.88    2.00
   5 -13  -7   24.92    2.00
  -5  13   7   25.95    2.55
  -5  13   7   20.09    2.28
  -5  13   7   28.47    2.62
   7 -13  -9    2.36    1.61
   7 -13  -9    0.81    1.09
   7 -13  -9    1.86    1.21
  -7  13   9    2.14    1.40
  -7  13   9    1.19    1.52
  -7  13   9    1.65    1.50
   9 -13 -11    4.87    2.11
   9 -13 -11    7.78    1.57
   9 -13 -11    6.85    1.59
  -9  13  11    7.78    1.91
  -9  13  11    6.71    1.77
  -9  13  11   11.06    2.03
 -12 -12  10    2.46    3.35
 -12 -12  10    0.71    2.29
  12  12 -10    2.34    2.36
  12  12 -10    1.80    2.47
  12  12 -10   -0.05    1.95
  12  12 -10    2.11    1.30
  12  12 -10   -0.36    1.13
  12  12 -10    0.49    1.14
 -10 -12   8    6.02    2.16
 -10 -12   8    4.06    2.98
  10  12  -8    3.53    2.30
  10  12  -8    5.05    1.08
  10  12  -8    5.21    1.11
  10  12  -8    2.32    1.91
  10  12  -8    1.82    1.79
  10  12  -8    6.13    1.42
  -8 -12   6    6.47    2.57
  -8 -12   6    7.60    1.83
   8  12  -6    3.52    0.96
   8  12  -6    6.24    1.02
   8  12  -6    3.90    1.80
   8  12  -6    4.23    1.70
   8  12  -6    4.29    1.40
  -6 -12   4    5.90    2.38
  -6 -12   4   10.67    1.65
  -6 -12   4    9.47    2.05
   6  12  -4    9.62    1.09
   6  12  -4    8.67    1.71
   6  12  -4   10.46    1.17
   6  12  -4    9.63    1.37
  -4 -12   2   41.67    3.34
  -4 -12   2   37.23    3.57
  -4 -12   2   38.09    3.78
   4  12  -2   40.86    2.60
   4  12  -2   42.33    2.57
   4  12  -2   39.67    2.87
  -2 -12   0   -0.72    1.44
  -2 -12   0    0.72    1.58
  -2 -12   0   -1.99    1.62
   2  12   0    0.39    0.80
   2  12   0    1.52    0.77
   2  12   0    1.32    1.54
   2  12   0   -2.52    1.15
   0 -12  -2    2.42    1.46
   0 -12  -2    1.63    1.54
   0 -12  -2   -0.54    1.43
   0  12   2    0.87    0.88
   0  12   2    0.60    0.81
   0  12   2   -0.04    1.41
   2 -12  -4   40.24    3.20
   2 -12  -4   40.53    2.39
   2 -12  -4   40.85    2.98
   2 -12  -4   47.38    3.55
   2 -12  -4   40.02    3.61
   2 -12  -4   42.20    2.40
  -2  12   4   44.61    2.89
  -2  12   4   42.64    2.91
   4 -12  -6   17.69    2.28
   4 -12  -6   16.18    2.23
   4 -12  -6   17.12    1.61
   4 -12  -6   16.23    1.62
   4 -12  -6   15.65    1.93
  -4  12   6   19.05    2.15
  -4  12   6   16.80    1.69
   6 -12  -8    6.76    1.18
   6 -12  -8    6.09    1.54
   6 -12  -8    6.47    1.17
  -6  12   8    4.87    1.33
  -6  12   8    5.20    1.39
   8 -12 -10   -0.59    1.17
   8 -12 -10   -0.32    1.20
   8 -12 -10    1.82    1.59
  -8  12  10   -0.09    1.48
  -8  12  10    0.85    1.41
  10 -12 -12    0.69    1.55
  10 -12 -12   -1.19    1.45
  10 -12 -12    1.98    1.86
 -10  12  12   -1.06    1.59
 -10  12  12    0.27    1.71
 -10  12  12   -0.58    1.43
 -13 -11  11   54.84    6.13
 -13 -11  11   45.38    5.96
 -13 -11  11   45.14    4.51
  13  11 -11   42.98    4.59
  13  11 -11   54.50    3.49
  13  11 -11   55.46    5.14
  13  11 -11   54.19    3.52
 -11 -11   9    0.66    1.84
 -11 -11   9    1.95    2.65
 -11 -11   9    4.62    2.93
  11  11  -9    1.36    1.00
  11  11  -9    2.13    1.14
  11  11  -9    2.66    2.07
  11  11  -9    1.92    1.00
  11  11  -9   -0.57    1.62
  11  11  -9    4.19    1.99
  -9 -11   7   18.59    3.20
  -9 -11   7   12.21    2.10
   9  11  -7   18.20    1.71
   9  11  -7   15.25    1.78
   9  11  -7   16.83    2.34
   9  11  -7   15.58    2.15
   9  11  -7   16.71    1.67
   9  11  -7   13.70    2.54
  -7 -11   5   14.22    2.23
  -7 -11   5   16.28    2.72
  -7 -11   5   15.41    1.94
   7  11  -5   16.84    1.58
   7  11  -5   14.74    1.60
   7  11  -5   17.14    1.54
  -5 -11   3   47.93    3.78
  -5 -11   3   57.89    3.50
  -5 -11   3   52.12    4.18
   5  11  -3   55.27    3.05
   5  11  -3   56.74    3.57
   5  11  -3   49.87    3.00
   5  11  -3   46.15    3.25
  -3 -11   1   21.53    2.43
  -3 -11   1   17.84    2.28
  -3 -11   1   19.15    2.52
   3  11  -1   20.63    2.21
   3  11  -1   19.12    2.53
   3  11  -1   21.09    2.03
   3  11  -1   22.77    1.66
   3  11  -1   21.80    1.70
  -1 -11  -1   28.48    2.83
  -1 -11  -1   28.33    2.72
  -1 -11  -1   29.45    2.81
   1  11   1   30.92    2.70
   1  11   1   27.78    2.02
   1  11   1   28.75    2.14
   1 -11  -3   10.49    1.70
   1 -11  -3    9.30    1.54
   1 -11  -3    7.73    0.93
   1 -11  -3    7.71    0.93
   1 -11  -3    7.46    1.67
   1 -11  -3    8.57    1.47
  -1  11   3    8.41    1.11
  -1  11   3    9.78    1.24
   3 -11  -5   42.68    3.16
   3 -11  -5   41.46    2.80
   3 -11  -5   46.06    2.66
   3 -11  -5   44.19    3.41
   3 -11  -5   47.25    2.67
   3 -11  -5   45.12    3.51
  -3  11   5   44.42    2.93
  -3  11   5   45.68    2.98
   5 -11  -7   46.17    3.03
   5 -11  -7   48.20    3.46
   5 -11  -7   51.19    3.02
  -5  11   7   46.49    3.23
  -5  11   7   51.74    3.34
   7 -11  -9    3.59    1.16
   7 -11  -9    5.26    1.48
   7 -11  -9    5.03    1.16
  -7  11   9    4.61    1.45
  -7  11   9    5.35    1.35
  -7  11   9    4.15    1.31
   9 -11 -11   21.29    2.45
   9 -11 -11   24.07    2.53
   9 -11 -11   24.70    2.80
  -9  11  11   22.60    2.33
  -9  11  11   24.98    2.79
  -9  11  11   23.97    2.50
  11 -11 -13    5.75    1.79
  11 -11 -13    9.66    1.75
 -11  11  13    5.76    1.87
 -11  11  13    5.26    1.73
 -11  11  13    7.80    1.44
 -14 -10  12    1.47    2.45
 -14 -10  12    4.25    3.49
 -14 -10  12    2.65    3.21
  14  10 -12    1.75    1.41
  14  10 -12    0.97    2.12
  14  10 -12    1.86    1.26
  14  10 -12   -5.48    2.30
 -12 -10  10    0.34    1.90
 -12 -10  10    5.16    2.94
 -12 -10  10    3.13    2.71
  12  10 -10   -2.74    1.95
  12  10 -10    2.53    1.91
  12  10 -10    2.88    1.08
 -10 -10   8    1.18    1.56
 -10 -10   8    6.99    2.51
 -10 -10   8    4.00    2.35
  10  10  -8    3.93    1.07
  10  10  -8    0.67    0.86
  10  10  -8    1.27    0.86
  10  10  -8    0.72    1.77
  10  10  -8    2.39    1.70
  -8 -10   6    3.43    2.01
  -8 -10   6    4.52    2.28
  -8 -10   6    5.53    1.52
   8  10  -6    4.94    0.85
   8  10  -6    4.15    0.87
   8  10  -6    5.94    1.24
  -6 -10   4   -0.14    1.36
  -6 -10   4    1.55    1.94
  -6 -10   4    0.29    1.12
   6  10  -4    0.90    0.61
   6  10  -4    1.71    0.70
   6  10  -4    2.23    1.25
   6  10  -4    0.76    1.36
   6  10  -4    0.64    0.87
  -4 -10   2    7.82    1.52
  -4 -10   2    8.53    1.94
  -4 -10   2    8.47    1.64
  -4 -10   2    8.40    1.28
   4  10  -2    9.53    1.46
   4  10  -2    9.67    1.14
   4  10  -2    8.30    0.97
   4  10  -2    8.83    1.15
  -2 -10   0   56.94    3.75
  -2 -10   0   56.68    3.95
  -2 -10   0   59.10    3.81
   2  10   0   59.50    3.55
   2  10   0   54.65    3.81
   2  10   0   56.19    3.20
   2  10   0   56.49    3.23
   0 -10  -2   41.47    3.26
   0 -10  -2   46.68    2.46
   0 -10  -2   41.68    3.35
   0 -10  -2   53.18    2.48
   0 -10  -2   43.79    3.22
   0 -10  -2   48.35    3.05
   0  10   2   48.25    2.77
   0  10   2   42.34    3.19
   0  10   2   45.39    2.81
   2 -10  -4    8.26    0.89
   2 -10  -4    9.03    0.93
   2 -10  -4    9.65    1.32
   2 -10  -4   10.57    1.70
   2 -10  -4   10.45    1.39
   2 -10  -4   10.73    1.72
  -2  10   4   10.29    1.17
  -2  10   4    9.88    1.17
   4 -10  -6    6.43    1.00
   4 -10  -6    6.34    0.89
   4 -10  -6    7.20    1.35
   4 -10  -6    7.44    1.00
  -4  10   6    6.91    1.23
  -4  10   6    6.18    1.11
   6 -10  -8   18.86    1.88
   6 -10  -8   17.78    2.10
   6 -10  -8   16.74    1.82
  -6  10   8   18.45    2.04
  -6  10   8   17.07    1.96
   8 -10 -10   12.48    1.56
   8 -10 -10   11.79    1.58
  -8  10  10   13.53    1.53
  -8  10  10   12.16    1.65
  -8  10  10   13.20    1.63
  10 -10 -12   -0.51    1.27
  10 -10 -12   -0.64    1.25
 -10  10  12    0.38    1.46
 -10  10  12    0.82    1.29
 -10  10  12   -1.32    1.01
  12 -10 -14   10.21    1.89
  12 -10 -14   11.21    1.97
 -12  10  14   11.16    1.93
 -12  10  14    6.90    1.24
 -12  10  14    8.62    1.99
 -15  -9  13   21.73    4.48
 -15  -9  13   18.59    2.98
 -15  -9  13   14.34    2.12
 -15  -9  13   19.24    3.86
  15   9 -13   13.40    1.88
  15   9 -13   21.22    3.07
  15   9 -13   12.10    1.75
  15   9 -13   18.81    1.97
  15   9 -13   13.10    2.67
 -13  -9  11   23.33    3.79
 -13  -9  11   25.04    2.97
 -13  -9  11   21.06    3.75
  13   9 -11   26.51    2.23
  13   9 -11   22.45    2.95
  13   9 -11   15.95    2.54
  13   9 -11   21.22    2.24
 -11  -9   9   33.02    4.16
 -11  -9   9   34.90    3.40
 -11  -9   9   34.80    4.28
  11   9  -9   28.53    3.28
  11   9  -9   36.43    2.44
  11   9  -9   34.11    2.37
  11   9  -9   32.42    3.14
  11   9  -9   35.29    2.44
  -9  -9   7   47.20    3.25
  -9  -9   7   38.45    4.09
  -9  -9   7   40.80    3.93
   9   9  -7   38.36    3.12
   9   9  -7   45.90    2.58
   9   9  -7   42.53    2.76
   9   9  -7   30.29    3.21
  -7  -9   5   12.22    1.89
  -7  -9   5   17.84    1.85
  -7  -9   5   14.27    2.41
  -7  -9   5   17.12    2.34
   7   9  -5   14.65    1.71
   7   9  -5   14.54    1.37
   7   9  -5   16.38    1.90
   7   9  -5   21.78    2.19
   7   9  -5   14.57    1.38
  -5  -9   3   49.98    3.96
  -5  -9   3   59.28    3.85
  -5  -9   3   55.59    3.49
   5   9  -3   58.75    3.15
   5   9  -3   55.72    3.29
   5   9  -3   59.77    3.69
   5   9  -3   56.66    3.12
   5   9  -3   58.59    3.59
  -3  -9   1   11.82    1.81
  -3  -9   1    5.92    1.35
  -3  -9   1    6.48    1.40
  -3  -9   1    7.47    1.03
   3   9  -1    9.12    1.04
   3   9  -1    7.06    1.20
   3   9  -1    6.73    0.79
   3   9  -1    8.77    1.55
  -1  -9  -1   32.38    2.72
  -1  -9  -1   34.66    2.61
  -1  -9  -1   34.38    2.69
  -1  -9  -1   35.33    1.86
   1   9   1   32.64    2.61
   1   9   1   36.06    2.46
   1   9   1   33.87    2.12
   1   9   1   37.64    2.18
   1  -9  -3    1.70    0.52
   1  -9  -3    0.94    0.51
   1  -9  -3    1.77    1.18
   1  -9  -3    1.22    1.17
   1  -9  -3    1.00    0.91
   1  -9  -3    4.48    1.08
  -1   9   3    1.84    0.70
  -1   9   3    1.42    0.70
   3  -9  -5   91.90    5.19
   3  -9  -5   92.19    5.00
   3  -9  -5  100.12    5.01
   3  -9  -5   93.32    5.03
  -3   9   5   94.18    5.13
  -3   9   5   97.86    5.11
   5  -9  -7  110.38    5.77
   5  -9  -7  109.91    5.91
   5  -9  -7  106.17    5.74
  -5   9   7  106.47    5.85
  -5   9   7  106.91    5.86
   7  -9  -9    1.49    1.01
   7  -9  -9    1.84    1.01
  -7   9   9    1.85    1.09
  -7   9   9   -0.38    1.02
   9  -9 -11   41.46    3.07
  -9   9  11   42.92    2.83
  -9   9  11   41.57    3.17
  11  -9 -13   -1.07    1.40
  11  -9 -13   -2.14    1.30
 -11   9  13    1.03    0.61
 -11   9  13    1.10    1.42
 -11   9  13   -0.29    1.29
 -11   9  13    0.53    0.87
  13  -9 -15   15.02    2.25
  13  -9 -15   16.93    2.24
 -13   9  15   10.68    2.15
 -13   9  15   16.28    1.66
 -13   9  15   15.94    2.19
 -16  -8  14   -0.22    2.29
 -16  -8  14    5.69    3.93
 -16  -8  14    8.81    3.47
 -16  -8  14    7.80    1.98
  16   8 -14    3.77    1.24
  16   8 -14    2.60    1.51
  16   8 -14    3.99    1.60
  16   8 -14    7.62    2.48
  16   8 -14    3.56    2.67
 -14  -8  12   10.36    3.24
 -14  -8  12    8.81    1.74
 -14  -8  12    5.63    3.42
 -14  -8  12    7.33    2.33
  14   8 -12   10.28    1.46
  14   8 -12   10.69    1.55
  14   8 -12   11.11    2.44
  14   8 -12   10.34    2.22
 -12  -8  10    2.70    1.71
 -12  -8  10   -1.03    2.48
 -12  -8  10    0.53    1.18
 -12  -8  10    2.12    2.43
  12   8 -10    0.29    0.97
  12   8 -10    1.39    1.62
  12   8 -10   -0.66    1.68
  12   8 -10    0.91    0.94
 -10  -8   8    2.53    1.56
 -10  -8   8    3.17    2.30
 -10  -8   8    6.18    2.28
  10   8  -8    3.61    0.84
  10   8  -8    4.19    0.87
  10   8  -8    2.63    1.53
  10   8  -8    4.13    1.53
  10   8  -8    2.85    0.83
  -8  -8   6    9.06    1.56
  -8  -8   6    8.02    2.04
  -8  -8   6   13.19    2.31
   8   8  -6    9.75    1.00
   8   8  -6    8.97    1.75
   8   8  -6   11.08    1.63
   8   8  -6    9.81    1.14
  -6  -8   4   76.06    5.05
  -6  -8   4   86.34    5.53
  -6  -8   4   88.06    5.39
  -6  -8   4   89.39    4.98
   6   8  -4   90.65    4.61
   6   8  -4   89.03    5.04
   6   8  -4   86.56    4.71
   6   8  -4   95.79    4.62
  -4  -8   2   40.08    2.69
  -4  -8   2   39.92    2.48
  -4  -8   2   30.94    2.97
   4   8  -2   39.35    2.18
   4   8  -2   39.77    2.52
   4   8  -2   41.64    2.72
   4   8  -2   32.78    2.32
   4   8  -2   35.47    2.15
  -2  -8   0   26.37    1.80
  -2  -8   0   25.02    1.41
  -2  -8   0   23.31    2.36
  -2  -8   0   26.68    1.41
  -2  -8   0   32.12    2.28
  -2  -8   0   34.26    2.40
   2   8   0   27.14    1.70
   2   8   0   25.50    2.17
   2   8   0   25.33    2.01
   2   8   0   25.08    1.67
   0  -8  -2    7.91    1.28
   0  -8  -2    7.01    1.22
   0  -8  -2    9.39    1.29
   0  -8  -2    9.75    0.85
   0  -8  -2    9.61    1.15
   0  -8  -2   11.02    0.88
   0   8   2    9.54    0.93
   0   8   2    7.97    0.89
   2  -8  -4   75.78    4.01
   2  -8  -4   74.97    4.22
   2  -8  -4   74.38    4.01
  -2   8   4   75.65    4.09
  -2   8   4   77.33    4.14
   4  -8  -6  120.22    6.30
   4  -8  -6  120.34    6.29
   4  -8  -6  119.89    6.14
   4  -8  -6  122.74    6.41
  -4   8   6  121.40    6.36
  -4   8   6  120.86    6.35
   6  -8  -8   18.97    1.76
   6  -8  -8   17.02    1.77
  -6   8   8   16.99    1.78
  -6   8   8   17.71    1.74
   8  -8 -10    0.27    1.01
   8  -8 -10    3.87    1.12
  -8   8  10    1.35    0.91
  -8   8  10    0.84    0.82
  -8   8  10    1.17    0.46
  -8   8  10    0.37    1.05
  10  -8 -12    4.90    1.40
 -10   8  12    6.59    0.85
 -10   8  12    6.08    0.97
 -10   8  12    5.54    1.41
  12  -8 -14   20.69    2.26
  12  -8 -14   17.65    2.12
 -12   8  14   19.12    2.21
 -12   8  14   23.27    2.56
 -12   8  14   19.36    1.78
 -12   8  14   17.02    1.62
  14  -8 -16    1.56    1.78
  14  -8 -16   -1.48    1.73
 -14   8  16   -1.04    1.85
 -14   8  16   -2.20    1.62
 -14   8  16   -1.19    1.06
 -17  -7  15    0.00    2.55
 -17  -7  15   -2.54    1.94
 -17  -7  15   -1.85    4.45
  17   7 -15    3.25    2.52
  17   7 -15    5.55    2.44
  17   7 -15   -2.26    0.90
  17   7 -15   -0.41    1.57
  17   7 -15   -1.50    1.68
 -15  -7  13   38.10    3.59
 -15  -7  13   44.02    6.16
 -15  -7  13   36.30    4.77
 -15  -7  13   41.53    4.04
  15   7 -13   39.82    3.79
  15   7 -13   45.19    3.26
  15   7 -13   40.24    4.28
  15   7 -13   44.01    2.90
  15   7 -13   45.31    3.22
 -13  -7  11    6.49    1.46
 -13  -7  11    7.47    2.58
 -13  -7  11    5.25    3.01
 -13  -7  11    5.18    1.79
  13   7 -11    4.82    1.71
  13   7 -11    6.57    2.00
  13   7 -11    2.76    1.08
  13   7 -11    1.79    1.11
 -11  -7   9   31.41    4.02
 -11  -7   9   32.89    3.03
 -11  -7   9   31.99    2.52
 -11  -7   9   28.26    3.72
  11   7  -9   31.06    2.25
  11   7  -9   33.09    2.80
  11   7  -9   31.04    2.23
  11   7  -9   27.40    3.06
  -9  -7   7   38.61    2.57
  -9  -7   7   37.57    3.95
  -9  -7   7   38.16    2.95
  -9  -7   7   37.27    3.74
   9   7  -7   40.03    2.42
   9   7  -7   35.72    3.06
   9   7  -7   42.71    2.43
   9   7  -7   38.90    2.94
   9   7  -7   40.40    2.41
   9   7  -7   38.87    3.48
  -7  -7   5   27.65    2.45
  -7  -7   5   32.36    2.40
  -7  -7   5   28.11    3.01
  -7  -7   5   27.54    2.90
   7   7  -5   31.80    2.06
   7   7  -5   25.04    2.41
   7   7  -5   29.96    2.37
   7   7  -5   30.24    1.85
   7   7  -5   31.09    1.87
  -5  -7   3  253.96   13.38
  -5  -7   3  264.94   13.05
  -5  -7   3  222.46   13.13
  -5  -7   3  271.13   13.32
   5   7  -3  246.61   13.08
   5   7  -3  255.00   12.83
   5   7  -3  294.08   13.27
   5   7  -3  239.21   12.81
   5   7  -3  271.78   12.90
  -3  -7   1   20.29    1.89
  -3  -7   1   18.88    1.98
  -3  -7   1   21.85    2.00
  -3  -7   1   20.16    1.09
  -3  -7   1   19.22    1.56
  -3  -7   1   20.62    1.09
   3   7  -1   21.69    1.90
   3   7  -1   22.10    1.90
   3   7  -1   21.15    1.66
   3   7  -1   19.63    1.35
   3   7  -1   19.99    1.36
  -1  -7  -1   90.55    4.65
  -1  -7  -1   92.59    5.09
  -1  -7  -1   89.72    4.65
  -1  -7  -1   91.60    5.09
  -1  -7  -1   91.54    4.75
  -1  -7  -1   92.17    5.02
   1   7   1   91.36    4.92
   1   7   1   90.58    4.75
   1   7   1   93.96    4.77
   1   7   1   94.27    5.00
   1  -7  -3  103.20    5.36
   1  -7  -3  100.72    5.18
   1  -7  -3  102.33    5.33
   1  -7  -3  100.87    5.17
  -1   7   3   98.71    5.24
  -1   7   3   99.24    5.24
   3  -7  -5    2.39    0.63
   3  -7  -5    2.54    0.65
   3  -7  -5    2.67    0.81
   3  -7  -5    1.55    0.59
  -3   7   5    1.60    0.68
  -3   7   5    2.31    0.70
   5  -7  -7    4.11    0.84
   5  -7  -7    2.53    0.81
  -5   7   7    3.19    0.82
  -5   7   7    3.21    0.84
   7  -7  -9   29.96    2.24
   7  -7  -9   28.46    2.22
  -7   7   9   28.87    2.14
  -7   7   9   28.28    1.65
  -7   7   9   25.52    2.23
   9  -7 -11   42.59    3.34
   9  -7 -11   61.21    3.51
  -9   7  11   50.94    3.01
  -9   7  11   56.77    3.12
  -9   7  11   61.61    3.60
  11  -7 -13    8.29    1.59
  11  -7 -13   10.29    1.55
 -11   7  13    8.65    0.88
 -11   7  13    7.42    1.43
 -11   7  13    7.08    1.51
 -11   7  13    5.61    1.04
  13  -7 -15   30.27    3.06
  13  -7 -15   28.78    2.97
 -13   7  15   28.99    2.91
 -13   7  15   21.38    2.29
 -13   7  15   31.16    3.15
  15  -7 -17   15.85    2.30
  15  -7 -17   10.47    2.29
 -15   7  17    9.47    2.19
 -15   7  17   18.07    1.89
 -15   7  17   12.53    2.17
 -16  -6  14    8.68    3.06
 -16  -6  14    2.15    2.19
 -16  -6  14    4.97    0.61
 -16  -6  14    2.51    1.92
 -16  -6  14    3.17    3.97
 -16  -6  14    4.73    0.65
  16   6 -14    5.29    0.93
  16   6 -14    3.03    1.60
  16   6 -14    9.21    1.61
  16   6 -14    1.53    2.12
 -14  -6  12   35.42    4.39
 -14  -6  12   33.23    1.93
 -14  -6  12   33.39    1.91
 -14  -6  12   31.02    3.05
 -14  -6  12   27.09    3.48
 -14  -6  12   30.53    4.46
  14   6 -12   39.99    2.72
  14   6 -12   33.35    2.65
  14   6 -12   28.32    3.43
 -12  -6  10    2.06    0.51
 -12  -6  10    3.32    1.63
 -12  -6  10    1.59    2.59
 -12  -6  10    2.03    0.48
 -12  -6  10    0.23    2.04
 -12  -6  10    2.33    1.16
  12   6 -10    1.74    1.57
  12   6 -10    2.47    0.95
  12   6 -10    1.11    0.97
 -10  -6   8    7.33    1.50
 -10  -6   8    7.07    2.12
 -10  -6   8    5.08    0.54
 -10  -6   8    7.71    1.14
 -10  -6   8    5.34    0.66
 -10  -6   8    7.54    2.51
  10   6  -8   10.93    2.23
  10   6  -8    6.16    1.50
  10   6  -8    8.02    1.01
  10   6  -8    5.79    0.91
  -8  -6   6   -0.06    1.59
  -8  -6   6   -0.79    0.97
  -8  -6   6    0.58    0.68
  -8  -6   6    0.12    1.53
  -8  -6   6    0.70    0.29
  -8  -6   6    0.48    0.26
   8   6  -6    0.03    1.02
   8   6  -6    0.66    0.58
   8   6  -6    0.22    0.56
   8   6  -6    0.19    0.57
   8   6  -6    1.08    1.13
   8   6  -6    0.56    1.46
  -6  -6   4    2.93    1.29
  -6  -6   4    2.25    0.26
  -6  -6   4    1.70    1.41
  -6  -6   4    1.96    1.07
  -6  -6   4    2.02    0.24
  -6  -6   4    2.48    0.92
   6   6  -4    2.93    1.33
   6   6  -4    1.40    0.49
   6   6  -4    2.00    0.93
   6   6  -4    2.46    0.55
   6   6  -4    2.61    1.04
  -4  -6   2   80.29    4.02
  -4  -6   2   68.29    4.34
  -4  -6   2   69.49    3.53
  -4  -6   2   67.01    3.88
  -4  -6   2   65.74    4.17
  -4  -6   2   66.16    4.03
  -4  -6   2   70.12    3.53
   4   6  -2   66.82    3.67
   4   6  -2   65.01    3.66
   4   6  -2   82.94    4.15
   4   6  -2   76.02    4.07
   4   6  -2   73.02    3.75
  -2  -6   0   14.66    1.12
  -2  -6   0   10.18    1.27
  -2  -6   0   10.79    0.79
   2   6   0   10.05    0.91
   2   6   0    9.57    0.96
   2   6   0   10.31    1.07
   0  -6  -2    5.28    0.59
   0  -6  -2    5.89    1.05
   0  -6  -2    7.94    0.91
   0  -6  -2    6.20    0.64
   0   6   2    6.62    0.74
   0   6   2    5.58    0.82
   2  -6  -4    1.71    0.57
   2  -6  -4    2.39    0.60
   2  -6  -4    2.57    0.77
  -2   6   4    1.88    0.63
  -2   6   4    2.89    0.66
   4  -6  -6  146.54    7.30
   4  -6  -6  139.18    7.30
  -4   6   6  143.72    7.33
  -4   6   6  140.04    7.33
   6  -6  -8    7.23    0.83
   6  -6  -8    7.32    1.00
   6  -6  -8    7.98    1.06
  -6   6   8    8.00    0.77
  -6   6   8    7.16    1.00
  -6   6   8    8.00    1.07
   8  -6 -10   28.28    2.33
   8  -6 -10   31.23    2.39
   8  -6 -10   31.03    1.95
  -8   6  10   31.21    1.99
  -8   6  10   32.16    1.97
  -8   6  10   30.33    2.35
  -8   6  10   35.20    2.36
  10  -6 -12    4.31    1.23
  10  -6 -12    1.80    1.09
  10  -6 -12    3.95    0.89
 -10   6  12    3.95    1.25
 -10   6  12    2.18    0.97
 -10   6  12    2.89    0.61
 -10   6  12    3.10    0.85
  12  -6 -14   22.92    2.44
  12  -6 -14   24.13    2.55
 -12   6  14   17.25    2.05
 -12   6  14   20.53    2.36
 -12   6  14   14.59    1.65
  14  -6 -16    5.65    1.75
  14  -6 -16    9.78    1.92
 -14   6  16    8.03    1.87
 -14   6  16    8.79    1.74
 -14   6  16    8.55    1.59
 -16   6  18    8.97    2.13
 -16   6  18    7.46    1.80
 -17  -5  15    0.24    1.96
 -17  -5  15   -2.04    4.10
 -17  -5  15   -1.13    0.83
 -17  -5  15    0.11    0.79
 -17  -5  15    0.19    2.37
  17   5 -15    0.78    2.31
  17   5 -15    0.54    1.51
  17   5 -15    0.40    1.47
 -15  -5  13    6.70    0.97
 -15  -5  13    4.53    3.51
 -15  -5  13    6.31    0.92
 -15  -5  13    4.74    1.73
 -15  -5  13    9.29    2.81
 -15  -5  13    5.96    2.10
  15   5 -13    6.84    1.46
  15   5 -13    6.95    2.05
  15   5 -13    7.08    0.86
  15   5 -13    5.45    1.44
 -13  -5  11    6.34    1.77
 -13  -5  11    5.94    0.83
 -13  -5  11    8.80    1.54
 -13  -5  11    6.35    3.17
 -13  -5  11    8.23    2.43
 -13  -5  11    7.00    0.86
  13   5 -11    8.57    1.25
  13   5 -11    6.90    1.67
  13   5 -11    7.86    1.25
 -11  -5   9   38.79    3.86
 -11  -5   9   32.75    3.52
 -11  -5   9   30.95    2.00
 -11  -5   9   34.20    2.80
 -11  -5   9   34.13    2.58
 -11  -5   9   32.37    1.99
  11   5  -9   31.29    3.31
  11   5  -9   33.71    2.31
  11   5  -9   34.92    2.94
  11   5  -9   34.99    2.32
  -9  -5   7   96.72    4.95
  -9  -5   7  110.49    6.26
  -9  -5   7   80.60    5.36
  -9  -5   7   96.63    4.94
  -9  -5   7   96.06    5.21
  -9  -5   7  101.62    5.96
   9   5  -7  100.13    5.13
   9   5  -7   99.42    5.85
   9   5  -7   88.24    5.45
   9   5  -7  101.47    5.12
  -7  -5   5    4.60    0.49
  -7  -5   5    6.00    1.60
  -7  -5   5    4.45    0.48
  -7  -5   5    5.32    1.02
  -7  -5   5    4.54    0.77
  -7  -5   5    4.96    1.52
   7   5  -5    5.98    1.13
   7   5  -5    4.47    1.00
   7   5  -5    5.37    0.69
   7   5  -5    4.86    0.63
   7   5  -5    4.78    0.69
  -5  -5   3  144.56    7.68
  -5  -5   3  158.18    7.41
  -5  -5   3  142.25    7.07
  -5  -5   3  137.40    7.07
  -5  -5   3  144.49    7.69
  -5  -5   3  135.11    7.43
   5   5  -3  134.99    7.15
   5   5  -3  137.79    7.16
   5   5  -3  147.55    7.41
  -3  -5   1    0.04    0.30
  -3  -5   1    1.22    0.58
  -3  -5   1   -0.74    0.80
  -3  -5   1    0.67    0.28
   3   5  -1    0.36    0.38
   3   5  -1    1.03    0.37
  -1  -5  -1    0.58    0.35
  -1  -5  -1    1.14    0.41
  -1  -5  -1    2.15    0.79
  -1  -5  -1    1.87    0.76
  -1  -5  -1    0.59    0.69
  -1  -5  -1    0.64    0.34
   1   5   1    0.92    0.42
   1   5   1    0.28    0.40
   1   5   1    1.02    0.54
   1  -5  -3    8.44    0.87
   1  -5  -3   12.21    0.92
   1  -5  -3    8.34    0.88
  -1   5   3    7.90    0.91
  -1   5   3    9.35    0.96
   3  -5  -5   45.34    2.56
   3  -5  -5   48.93    2.59
  -3   5   5   44.39    2.58
  -3   5   5   42.50    2.56
   5  -5  -7   -0.21    0.61
   5  -5  -7    0.39    0.65
  -5   5   7    1.11    0.66
  -5   5   7    0.97    0.65
   7  -5  -9   35.79    2.28
   7  -5  -9   35.22    2.34
   7  -5  -9   34.53    2.10
  -7   5   9   31.44    2.25
  -7   5   9   33.94    2.03
  -7   5   9   32.83    2.30
   9  -5 -11    0.51    0.85
   9  -5 -11    0.65    0.94
   9  -5 -11    0.63    0.94
  -9   5  11    1.03    0.75
  -9   5  11   -0.68    0.86
  -9   5  11    0.59    0.93
  -9   5  11    0.57    0.46
  11  -5 -13    3.48    1.20
  11  -5 -13    4.42    1.16
 -11   5  13    3.07    1.03
 -11   5  13    1.35    1.00
 -11   5  13    4.07    1.22
  13  -5 -15   26.23    2.73
  13  -5 -15   24.36    2.49
  13  -5 -15   31.58    2.77
 -13   5  15   25.52    2.63
 -13   5  15   19.86    2.41
 -13   5  15   28.46    2.77
  15  -5 -17    2.81    1.71
  15  -5 -17   -1.27    1.71
 -15   5  17    0.34    1.60
 -15   5  17    1.39    1.44
 -15   5  17   -1.02    1.64
 -18  -4  16   22.31    2.22
 -18  -4  16   18.25    3.03
 -18  -4  16   23.41    2.18
 -18  -4  16   22.06    3.09
  18   4 -16   24.62    2.57
  18   4 -16   24.34    2.63
  18   4 -16   20.28    3.06
 -16  -4  14   18.56    1.84
 -16  -4  14   23.09    2.61
 -16  -4  14   17.97    3.27
 -16  -4  14    7.82    4.29
 -16  -4  14   14.25    2.51
 -16  -4  14   20.23    1.95
  16   4 -14   18.47    2.06
  16   4 -14   19.15    2.07
  16   4 -14   16.53    2.51
 -14  -4  12   57.23    4.22
 -14  -4  12   50.57    4.09
 -14  -4  12   58.86    3.41
 -14  -4  12   61.90    3.42
 -14  -4  12   58.04    4.93
  14   4 -12   69.45    4.24
  14   4 -12   57.02    3.69
  14   4 -12   60.26    3.72
 -12  -4  10    6.31    2.11
 -12  -4  10    4.41    1.48
 -12  -4  10    6.83    0.85
 -12  -4  10    6.49    0.89
 -12  -4  10    6.32    1.42
  12   4 -10    6.07    1.62
  12   4 -10    6.34    2.17
  12   4 -10    5.91    1.14
  12   4 -10    8.61    1.14
 -10  -4   8    6.16    0.76
 -10  -4   8    7.67    1.19
 -10  -4   8    5.68    0.74
 -10  -4   8    6.50    1.91
  10   4  -8    7.08    1.39
  10   4  -8    6.95    1.82
  10   4  -8    7.50    0.93
  10   4  -8    6.84    0.95
  -8  -4   6    6.90    0.90
  -8  -4   6    5.84    0.62
  -8  -4   6    6.40    1.58
  -8  -4   6    5.08    0.62
   8   4  -6    9.01    1.63
   8   4  -6    5.12    0.74
   8   4  -6    4.61    1.06
   8   4  -6    4.17    0.72
  -6  -4   4   50.78    2.54
  -6  -4   4   48.62    3.31
  -6  -4   4   47.46    2.93
  -6  -4   4   47.54    2.53
   6   4  -4   47.18    2.57
   6   4  -4   47.47    2.61
   6   4  -4   56.26    3.07
   6   4  -4   44.09    2.62
   6   4  -4   42.21    2.88
  -4  -4   2   92.45    5.28
  -4  -4   2  104.46    5.48
  -4  -4   2  106.91    5.41
  -4  -4   2   96.99    5.01
  -4  -4   2  101.05    5.02
   4   4  -2   91.54    5.26
   4   4  -2   98.43    5.06
   4   4  -2  104.13    5.07
   4   4  -2  104.90    5.23
  -2  -4   0   94.71    5.12
  -2  -4   0  100.07    5.03
  -2  -4   0   92.24    5.05
  -2  -4   0   94.74    4.83
  -2  -4   0  104.68    4.98
   2   4   0   90.03    4.85
   2   4   0   94.10    4.86
   2   4   0   96.29    5.00
   2   4   0   98.97    4.95
   0  -4  -2   16.88    0.98
   0  -4  -2   16.53    1.19
   0  -4  -2   17.13    1.12
   0  -4  -2   16.40    1.12
   0   4   2   16.74    1.16
   0   4   2   17.33    1.16
   0   4   2   20.51    1.23
   2  -4  -4   72.01    3.78
   2  -4  -4   73.44    3.77
  -2   4   4   71.28    3.78
  -2   4   4   71.37    3.78
   4  -4  -6  105.77    5.55
   4  -4  -6  111.49    5.57
  -4   4   6  100.37    5.54
  -4   4   6  104.59    5.55
  -4   4   6  112.98    5.38
   6  -4  -8   16.70    1.43
   6  -4  -8   16.56    1.36
   6  -4  -8   16.03    1.50
  -6   4   8   17.74    1.51
  -6   4   8   18.53    1.25
  -6   4   8   14.26    1.39
   8  -4 -10   98.40    5.34
   8  -4 -10  101.61    5.38
   8  -4 -10  105.65    5.40
  -8   4  10  100.81    5.35
  -8   4  10   95.83    5.33
  -8   4  10   97.91    5.23
  -8   4  10   96.18    5.02
  10  -4 -12   85.33    5.20
  10  -4 -12   96.72    5.25
  10  -4 -12   87.69    5.29
 -10   4  12   99.92    5.25
 -10   4  12   91.82    5.20
 -10   4  12  104.68    5.19
  12  -4 -14    3.98    1.26
  12  -4 -14    4.29    1.38
 -12   4  14    4.35    1.21
 -12   4  14    5.22    1.32
  14  -4 -16   12.69    2.05
  14  -4 -16   14.71    2.02
  14  -4 -16   16.34    2.08
 -14   4  16   13.50    1.85
 -14   4  16   12.05    1.87
 -14   4  16   13.34    1.85
  16  -4 -18    5.73    1.88
  16  -4 -18    4.20    1.96
 -16   4  18    3.66    1.78
 -16   4  18    2.54    1.70
 -16   4  18    2.69    1.91
 -17  -3  15    1.37    2.02
 -17  -3  15   -0.19    1.17
 -17  -3  15   -1.07    1.06
  17   3 -15   -3.43    1.89
  17   3 -15    1.37    1.49
  17   3 -15    0.65    1.55
 -15  -3  13    8.28    1.19
 -15  -3  13    7.71    1.19
 -15  -3  13    8.84    2.08
 -15  -3  13    6.36    2.47
  15   3 -13    8.34    1.51
  15   3 -13    4.54    1.43
 -13  -3  11    7.31    1.02
 -13  -3  11    7.97    1.10
 -13  -3  11    8.97    2.31
 -13  -3  11    6.84    1.64
  13   3 -11    9.39    1.28
  13   3 -11    8.87    1.32
  13   3 -11    9.95    1.66
 -11  -3   9    2.21    1.73
 -11  -3   9    0.37    0.63
 -11  -3   9    1.22    0.73
  11   3  -9    3.80    1.28
  11   3  -9    2.04    0.86
  11   3  -9    1.92    0.84
  11   3  -9    2.32    1.69
  -9  -3   7   10.18    1.03
  -9  -3   7    8.08    0.96
  -9  -3   7    9.37    1.75
   9   3  -7    8.48    0.96
   9   3  -7    6.14    1.16
   9   3  -7    7.08    0.90
   9   3  -7   10.48    1.75
  -7  -3   5  183.12    8.65
  -7  -3   5  153.28    8.01
  -7  -3   5  150.21    8.01
   7   3  -5  156.76    8.06
   7   3  -5  168.31    8.56
   7   3  -5  148.48    8.06
   7   3  -5  160.39    8.26
  -5  -3   3  340.51   16.61
  -5  -3   3  345.26   16.59
  -5  -3   3  322.31   16.76
  -5  -3   3  312.81   16.58
  -5  -3   3  332.40   16.93
   5   3  -3  359.48   16.63
   5   3  -3  326.61   16.76
   5   3  -3  342.07   16.62
   5   3  -3  342.84   16.93
  -3  -3   1   -0.69    0.80
  -3  -3   1    0.10    0.33
  -3  -3   1   -0.51    0.63
   3   3  -1    0.17    0.35
   3   3  -1    0.38    0.32
   3   3  -1    1.43    0.57
  -1  -3  -1  187.72    9.73
  -1  -3  -1  185.22    9.73
  -1  -3  -1  208.28    9.85
   1   3   1  199.48    9.75
   1   3   1  190.91    9.74
   1   3   1  201.85    9.72
   1   3   1  202.27    9.77
   1  -3  -3  124.72    6.56
   1  -3  -3  137.80    6.58
  -1   3   3  129.46    6.58
  -1   3   3  131.34    6.57
   3  -3  -5  193.62    9.76
   3  -3  -5  194.56    9.77
  -3   3   5  189.15    9.76
  -3   3   5  198.09    9.65
  -3   3   5  200.02    9.78
   5  -3  -7   49.09    2.73
  -5   3   7   49.25    2.75
  -5   3   7   46.03    2.62
  -5   3   7   48.52    2.77
   7  -3  -9   56.38    3.28
   7  -3  -9   54.88    3.28
   7  -3  -9   58.02    3.33
  -7   3   9   54.42    3.22
  -7   3   9   58.04    3.19
  -7   3   9   57.45    2.92
  -7   3   9   60.95    3.30
   9  -3 -11    2.45    0.93
   9  -3 -11    2.46    1.12
   9  -3 -11    2.50    0.92
  -9   3  11    2.16    0.88
  -9   3  11    4.21    0.92
  -9   3  11    4.10    0.90
  11  -3 -13    2.65    1.14
  11  -3 -13   -0.03    1.07
  11  -3 -13    2.76    1.41
 -11   3  13    1.89    1.09
 -11   3  13    0.83    1.00
 -11   3  13    3.26    1.08
  13  -3 -15   12.20    1.75
  13  -3 -15    9.99    1.92
  13  -3 -15   10.10    1.61
 -13   3  15   13.42    1.66
 -13   3  15   12.08    1.70
  15  -3 -17    1.12    1.92
  15  -3 -17   -0.03    1.57
  15  -3 -17   -2.30    1.51
 -15   3  17    2.36    1.40
 -15   3  17   -0.15    1.48
 -15   3  17   -0.13    1.55
 -18  -2  16   13.24    1.80
 -18  -2  16   14.33    2.70
  18   2 -16   11.91    2.05
  18   2 -16   11.65    2.15
  18   2 -16   12.77    2.63
 -16  -2  14    5.06    1.24
 -16  -2  14    4.14    2.07
 -16  -2  14    5.97    1.26
  16   2 -14    4.45    1.48
  16   2 -14    5.34    1.54
 -14  -2  12    9.95    2.21
 -14  -2  12    9.06    1.79
 -14  -2  12    9.44    1.26
 -14  -2  12   10.08    1.25
  14   2 -12    8.63    1.36
  14   2 -12    7.79    1.34
  14   2 -12    6.16    1.65
 -12  -2  10   43.89    2.81
 -12  -2  10   47.36    2.86
 -12  -2  10   46.12    3.76
  12   2 -10   43.99    3.68
  12   2 -10   43.73    3.25
  12   2 -10   50.78    2.95
  12   2 -10   48.52    2.98
 -10  -2   8  269.06   12.78
 -10  -2   8  242.72   12.77
 -10  -2   8  252.99   13.27
  10   2  -8  246.06   12.81
  10   2  -8  250.98   12.83
  10   2  -8  247.13   13.21
  10   2  -8  273.61   13.02
  -8  -2   6  233.57   12.57
  -8  -2   6  239.82   12.15
  -8  -2   6  240.89   12.15
   8   2  -6  243.23   12.55
   8   2  -6  251.02   12.34
   8   2  -6  247.03   12.20
   8   2  -6  247.71   12.20
  -6  -2   4   75.09    3.87
  -6  -2   4   72.29    3.87
  -6  -2   4   88.30    4.37
   6   2  -4   73.09    4.26
   6   2  -4   72.21    3.89
   6   2  -4   69.64    3.89
  -4  -2   2  629.52   29.33
  -4  -2   2  657.00   29.20
  -4  -2   2  592.99   29.09
  -4  -2   2  561.04   29.08
   4   2  -2  554.39   29.17
   4   2  -2  588.17   29.10
   4   2  -2  558.05   29.09
  -2  -2   0  568.88   28.46
  -2  -2   0  589.15   28.43
  -2  -2   0  508.24   28.38
   2   2   0  595.65   28.43
   2   2   0  623.87   28.40
   2   2   0  581.26   28.39
   2  -2  -4    4.62    0.59
   2  -2  -4    4.30    0.60
  -2   2   4    5.65    0.62
  -2   2   4    7.85    0.83
   4  -2  -6   78.49    4.21
   4  -2  -6   79.68    4.21
  -4   2   6   88.66    4.17
  -4   2   6   77.56    4.19
  -4   2   6   79.15    4.20
   6  -2  -8   67.48    3.70
   6  -2  -8   60.48    3.56
   6  -2  -8   63.59    3.54
  -6   2   8   64.42    3.53
  -6   2   8   68.75    3.56
  -6   2   8   62.89    3.52
   8  -2 -10   62.33    3.79
   8  -2 -10   62.20    3.56
   8  -2 -10   65.23    3.62
  -8   2  10   57.96    3.57
  -8   2  10   65.64    3.55
  -8   2  10   64.27    3.56
  10  -2 -12   61.45    3.84
  10  -2 -12   74.39    3.95
  10  -2 -12   60.22    4.10
 -10   2  12   65.98    3.92
 -10   2  12   66.78    3.82
 -10   2  12   68.38    3.87
  12  -2 -14   20.68    2.36
  12  -2 -14   22.23    2.21
  12  -2 -14   24.44    2.79
 -12   2  14   20.70    2.09
 -12   2  14   23.11    2.21
 -12   2  14   26.35    2.39
  14  -2 -16   14.94    2.00
  14  -2 -16   16.53    2.01
  14  -2 -16   20.05    2.59
 -14   2  16   18.87    1.97
 -14   2  16   17.06    2.10
  16  -2 -18    1.30    1.73
  16  -2 -18   -2.92    2.02
  16  -2 -18   -0.38    1.77
 -16   2  18    2.75    1.80
 -16   2  18    1.97    1.48
 -16   2  18   -0.55    1.46
 -17  -1  15    3.45    1.92
 -17  -1  15    5.93    1.45
  17   1 -15    1.59    1.53
  17   1 -15    2.29    1.58
  17   1 -15    6.76    1.95
 -15  -1  13    1.44    1.06
 -15  -1  13   -0.86    1.06
 -15  -1  13   -1.67    1.46
  15   1 -13   -0.65    1.21
  15   1 -13   -2.94    1.32
  15   1 -13    0.30    1.26
 -13  -1  11   48.44    2.84
 -13  -1  11   42.46    2.86
 -13  -1  11   38.29    3.58
  13   1 -11   41.53    2.97
  13   1 -11   47.35    3.01
  13   1 -11   40.79    3.17
 -11  -1   9   28.22    2.09
 -11  -1   9   30.66    1.68
 -11  -1   9   28.91    2.81
  11   1  -9   37.77    2.48
  11   1  -9   28.38    2.20
  11   1  -9   33.36    2.26
  11   1  -9   37.65    2.95
  -9  -1   7   28.46    1.89
  -9  -1   7   29.43    1.49
  -9  -1   7   26.98    2.46
  -9  -1   7   29.32    1.85
   9   1  -7   26.99    1.88
   9   1  -7   27.72    1.94
   9   1  -7   28.05    2.41
  -7  -1   5   13.09    1.79
  -7  -1   5   12.68    1.05
   7   1  -5   11.12    1.14
   7   1  -5   13.04    1.12
  -5  -1   3  802.96   39.08
  -5  -1   3  777.54   39.07
  -5  -1   3  810.41   39.27
   5   1  -3  740.31   39.07
   5   1  -3  773.62   39.08
   5   1  -3  864.20   39.14
  -3  -1   1  237.68   11.67
  -3  -1   1  269.92   11.72
  -3  -1   1  218.53   11.66
   3   1  -1  219.87   11.67
   3   1  -1  228.78   11.67
   3   1  -1  241.83   11.71
  -1  -1  -1   43.90    2.26
   1   1   1   45.27    2.27
   1   1   1   44.04    2.27
   1  -1  -3   28.49    1.56
   1  -1  -3   27.66    1.57
   1  -1  -3   29.12    1.49
  -1   1   3   29.29    1.58
  -1   1   3   26.16    1.54
   3  -1  -5   72.85    3.76
   3  -1  -5   70.59    3.75
  -3   1   5   75.71    3.76
  -3   1   5   73.64    3.76
  -3   1   5   70.41    3.75
   5  -1  -7   33.32    2.45
   5  -1  -7   37.19    2.25
   5  -1  -7   46.79    2.31
  -5   1   7   39.01    2.23
  -5   1   7   38.74    2.21
   7  -1  -9   51.61    3.06
   7  -1  -9   54.85    3.10
   7  -1  -9   52.91    3.35
  -7   1   9   57.81    3.06
  -7   1   9   54.53    3.06
  -7   1   9   55.09    3.16
   9  -1 -11   52.81    3.00
   9  -1 -11   45.62    3.33
   9  -1 -11   49.26    2.97
  -9   1  11   49.10    2.92
  -9   1  11   47.50    3.10
  -9   1  11   52.99    2.97
  11  -1 -13   -1.04    1.49
  11  -1 -13    0.20    0.97
  11  -1 -13    0.19    1.00
 -11   1  13    0.83    0.84
 -11   1  13    0.56    1.07
 -11   1  13    0.36    0.88
  13  -1 -15   -0.35    1.15
  13  -1 -15    0.77    1.78
  13  -1 -15   -0.23    1.22
 -13   1  15   -0.46    0.98
 -13   1  15   -0.87    1.06
 -13   1  15    0.15    1.36
  15  -1 -17   -1.86    2.03
  15  -1 -17   -0.45    1.49
  15  -1 -17   -0.11    1.50
 -15   1  17    0.45    1.29
 -15   1  17    0.34    1.63
  17  -1 -19   20.93    2.51
  17  -1 -19   16.53    2.51
 -17   1  19   19.83    2.13
 -17   1  19   18.52    2.14
 -17   1  19   21.57    2.37
 -17   1  19   11.50    2.43
 -18   0  16    1.76    1.52
 -18   0  16    2.48    1.62
 -18   0  16    3.43    2.06
  18   0 -16    2.72    1.99
  18   0 -16    1.78    1.79
  18   0 -16    2.37    1.75
 -16   0  14    2.37    1.30
 -16   0  14    3.09    1.77
  16   0 -14    4.98    1.45
  16   0 -14    1.09    1.37
  16   0 -14    6.21    1.77
 -14   0  12   23.70    2.16
 -14   0  12   24.25    2.97
 -14   0  12   29.15    2.30
 -14   0  12   24.14    1.54
  14   0 -12   30.30    2.45
  14   0 -12   25.32    2.43
 -12   0  10   11.04    1.27
 -12   0  10   10.69    1.21
 -12   0  10    6.47    1.72
  12   0 -10    7.10    1.24
  12   0 -10    9.25    1.27
 -10   0   8   62.92    3.34
 -10   0   8   57.33    3.28
 -10   0   8   56.35    3.74
  10   0  -8   61.73    3.36
  10   0  -8   52.82    3.30
  10   0  -8   56.01    2.93
  -8   0   6  135.80    6.76
  -8   0   6  127.76    7.05
  -8   0   6  137.62    6.78
   8   0  -6  134.71    7.03
   8   0  -6  127.37    6.78
   8   0  -6  127.52    6.77
  -6   0   4  362.21   18.47
  -6   0   4  404.20   18.66
  -6   0   4  377.76   18.47
   6   0  -4  380.16   18.48
   6   0  -4  341.40   18.46
  -2   0   0  120.25    5.98
  -2   0   0  112.06    5.95
  -2   0   0  119.92    5.98
   2   0   0  129.86    5.97
   0   0   2    0.14    0.13
   0   0   2    0.12    0.13
   2   0  -4  247.48   12.39
   2   0  -4  246.97   12.43
   2   0  -4  251.44   12.39
  -2   0   4  241.30   12.38
  -2   0   4  255.38   12.38
  -2   0   4  261.77   12.44
   4   0  -6  136.63    6.80
   4   0  -6  137.89    6.81
  -4   0   6  127.53    6.86
  -4   0   6  135.66    6.65
  -4   0   6  139.36    6.79
  -4   0   6  132.23    6.78
   6   0  -8   36.04    2.22
   6   0  -8   41.41    2.71
   6   0  -8   35.69    2.21
  -6   0   8   39.54    2.39
  -6   0   8   35.94    2.18
  -6   0   8   37.08    2.16
   8   0 -10  132.56    7.24
   8   0 -10  134.26    6.90
   8   0 -10  134.13    6.90
  -8   0  10  137.55    7.03
  -8   0  10  130.36    6.84
  -8   0  10  131.61    6.85
  10   0 -12   19.64    1.83
  10   0 -12   17.94    1.83
  10   0 -12   21.74    2.53
 -10   0  12   15.13    2.02
 -10   0  12   21.81    1.74
 -10   0  12   22.62    1.69
  12   0 -14   62.23    3.83
  12   0 -14   62.82    4.54
  12   0 -14   65.94    3.80
 -12   0  14   56.25    3.59
 -12   0  14   58.50    4.02
 -12   0  14   61.24    3.66
  14   0 -16   16.36    1.89
  14   0 -16   17.10    2.69
  14   0 -16   16.70    1.93
 -14   0  16   12.71    2.04
 -14   0  16   12.17    1.39
 -14   0  16   11.73    1.52
 -14   0  16   14.31    1.53
  16   0 -18    3.69    1.79
  16   0 -18    0.31    2.54
  16   0 -18    0.58    1.67
 -16   0  18   -5.73    4.12
 -16   0  18    1.74    1.93
 -16   0  18   -1.94    0.98
 -17   1  15    1.07    1.44
 -17   1  15    0.57    1.79
 -17   1  15    2.49    0.56
 -17   1  15    3.62    1.42
  17  -1 -15   -1.26    1.55
  17  -1 -15    3.85    1.70
 -15   1  13    1.10    1.19
  15  -1 -13    0.67    1.20
  15  -1 -13    0.48    1.26
 -13   1  11   37.95    3.29
 -13   1  11   42.94    2.91
 -13   1  11   42.89    2.83
  13  -1 -11   41.92    2.96
  13  -1 -11   40.63    2.85
 -11   1   9   29.85    2.17
 -11   1   9   32.65    2.26
 -11   1   9   31.13    2.57
  11  -1  -9   28.51    2.24
  11  -1  -9   33.14    2.30
  -9   1   7   31.26    2.01
  -9   1   7   33.20    2.09
  -9   1   7   27.78    2.28
   9  -1  -7   30.52    2.07
   9  -1  -7   30.02    1.65
   9  -1  -7   32.55    2.11
  -7   1   5   12.11    1.11
  -7   1   5   11.21    1.20
   7  -1  -5   11.23    1.12
   7  -1  -5   13.64    0.85
   7  -1  -5   12.41    1.17
  -5   1   3  816.20   37.77
  -5   1   3  752.63   37.75
  -5   1   3  802.06   37.82
   5  -1  -3  707.81   37.67
   5  -1  -3  760.90   37.76
   5  -1  -3  765.57   37.76
  -3   1   1  244.21   11.97
  -3   1   1  233.29   11.97
   3  -1  -1  248.74   11.97
   3  -1  -1  241.73   11.97
  -1   1  -1   17.65    1.01
   1   1  -3   30.02    1.67
   1   1  -3   27.51    1.51
   1   1  -3   27.64    1.43
   1   1  -3   27.01    1.43
   1   1  -3   28.89    1.91
   1   1  -3   27.12    1.62
  -1  -1   3   28.13    1.51
  -1  -1   3   23.51    1.39
  -1  -1   3   28.82    1.91
  -1  -1   3   29.11    1.58
  -1  -1   3   30.55    1.67
   3   1  -5   74.13    3.73
   3   1  -5   82.46    3.92
   3   1  -5   68.41    3.76
   3   1  -5   71.48    3.76
   3   1  -5   77.70    4.11
  -3  -1   5   76.90    3.73
  -3  -1   5   75.14    3.91
  -3  -1   5   72.87    3.73
  -3  -1   5   69.04    3.73
   5   1  -7   27.20    2.33
   5   1  -7   33.03    1.80
   5   1  -7   31.97    1.81
  -5  -1   7   32.32    2.01
  -5  -1   7   30.19    1.72
  -5  -1   7   27.47    1.73
   7   1  -9   54.57    3.17
   7   1  -9   58.01    3.17
   7   1  -9   56.71    3.66
  -7  -1   9   59.22    3.12
  -7  -1   9   53.66    3.08
  -7  -1   9   64.00    3.44
   9   1 -11   44.22    3.43
   9   1 -11   46.41    2.89
   9   1 -11   46.63    2.92
  -9  -1  11   59.70    3.26
  -9  -1  11   48.66    2.81
  -9  -1  11   48.88    2.78
  11   1 -13    0.78    0.96
  11   1 -13    1.07    0.95
  11   1 -13    0.29    1.76
 -11  -1  13    1.87    1.32
 -11  -1  13    0.19    0.74
 -11  -1  13    0.71    0.78
 -11  -1  13   -0.24    0.71
  13   1 -15    2.08    1.15
  13   1 -15    0.26    1.13
  13   1 -15   -0.63    2.00
 -13  -1  15    1.27    0.83
 -13  -1  15    1.48    0.85
 -13  -1  15    0.64    0.90
 -13  -1  15    0.60    1.57
  15   1 -17    0.95    2.44
  15   1 -17    0.40    1.39
  15   1 -17   -1.83    1.33
 -15  -1  17    2.45    1.77
 -15  -1  17    0.31    1.00
 -15  -1  17   -7.04    3.62
 -15  -1  17    0.61    0.93
 -15  -1  17    2.02    1.11
  17   1 -19   17.96    2.49
  17   1 -19   14.51    3.62
  17   1 -19   18.03    2.51
 -17  -1  19   16.98    1.76
 -17  -1  19   17.30    2.78
 -17  -1  19   22.20    2.46
 -17  -1  19   11.38    4.94
 -18   2  16   11.88    1.90
 -18   2  16    9.00    1.95
 -18   2  16   10.10    2.45
  18  -2 -16   13.85    2.23
  18  -2 -16    6.94    2.03
 -16   2  14    4.55    1.48
 -16   2  14    6.53    1.52
  16  -2 -14    2.89    1.53
  16  -2 -14    2.99    1.42
 -14   2  12    8.18    1.28
 -14   2  12    7.60    1.38
  14  -2 -12   10.02    1.48
 -12   2  10   48.34    3.03
 -12   2  10   48.55    3.04
  12  -2 -10   47.87    3.03
  12  -2 -10   43.21    2.99
 -10   2   8  250.19   12.32
 -10   2   8  244.16   12.30
 -10   2   8  235.72   12.40
  10  -2  -8  247.22   12.33
  10  -2  -8  238.32   12.32
  -8   2   6  233.59   12.06
  -8   2   6  248.60   12.07
  -8   2   6  239.52   12.11
   8  -2  -6  241.91   12.07
   8  -2  -6  246.28   12.07
   8  -2  -6  229.81   11.86
  -6   2   4   77.93    4.14
  -6   2   4   83.59    4.16
  -6   2   4   76.62    4.15
   6  -2  -4   77.42    4.14
   6  -2  -4   80.68    4.02
   6  -2  -4   78.01    4.15
  -4   2   2  573.39   29.65
  -4   2   2  613.42   29.69
  -4   2   2  597.23   29.68
   4  -2  -2  628.66   29.66
   4  -2  -2  601.01   29.67
   4  -2  -2  603.85   29.68
  -2   2   0  563.79   28.28
  -2   2   0  577.37   28.32
   2  -2   0  581.76   28.33
   2  -2   0  580.51   28.27
   0  -2   2 1000.00   48.84
   0  -2   2  988.42   48.81
   2   2  -4    5.10    0.42
   2   2  -4    3.85    0.51
   2   2  -4    4.54    0.76
   2   2  -4    5.97    0.41
   2   2  -4    4.92    1.11
  -2  -2   4    8.69    1.45
  -2  -2   4    2.72    0.76
   4   2  -6   76.55    4.02
   4   2  -6   77.46    4.42
   4   2  -6   80.60    4.02
   4   2  -6   76.99    4.02
  -4  -2   6   85.44    4.27
  -4  -2   6   78.58    4.23
  -4  -2   6   78.75    3.96
  -4  -2   6   81.18    4.12
  -4  -2   6   79.55    4.71
  -4  -2   6   76.37    3.96
   6   2  -8   68.58    3.40
   6   2  -8   60.38    3.39
   6   2  -8   62.68    4.02
   6   2  -8   62.09    3.27
  -6  -2   8   68.24    3.31
  -6  -2   8   67.51    3.32
  -6  -2   8   56.78    3.62
  -6  -2   8   60.88    3.43
   8   2 -10   64.95    4.18
   8   2 -10   64.55    3.51
   8   2 -10   66.67    3.52
  -8  -2  10   56.60    4.66
  -8  -2  10   60.89    3.36
  -8  -2  10   64.67    3.39
  -8  -2  10   67.75    3.49
  -8  -2  10   58.67    3.81
  10   2 -12   65.02    3.74
  10   2 -12   61.41    4.57
  10   2 -12   66.07    3.77
 -10  -2  12   65.41    3.65
 -10  -2  12   66.26    3.58
 -10  -2  12   60.91    4.03
 -10  -2  12   77.46    5.53
 -10  -2  12   63.05    3.54
  12   2 -14   21.09    3.26
  12   2 -14   21.62    2.08
  12   2 -14   16.67    1.78
 -12  -2  14   22.46    3.77
 -12  -2  14   19.51    1.65
 -12  -2  14   18.68    1.73
 -12  -2  14   17.28    2.21
 -12  -2  14   21.62    1.73
  14   2 -16   17.52    1.93
  14   2 -16   15.07    1.91
 -14  -2  16   13.47    3.94
 -14  -2  16   17.50    1.73
 -14  -2  16   17.08    1.73
 -14  -2  16   15.64    1.84
 -14  -2  16   17.55    2.39
  16   2 -18   -0.03    1.59
  16   2 -18    3.02    2.25
  16   2 -18   -1.08    1.54
  16   2 -18   -3.94    2.60
 -16  -2  18    0.80    1.09
 -16  -2  18   -4.74    3.83
 -16  -2  18    2.85    2.06
 -16  -2  18   -0.76    1.03
 -16  -2  18   -1.01    0.84
 -17   3  15   -0.93    1.41
 -17   3  15   -1.31    1.63
 -17   3  15    1.45    1.81
  17  -3 -15    2.54    1.60
  17  -3 -15    6.63    1.79
 -15   3  13    6.84    1.56
 -15   3  13    7.23    1.42
  15  -3 -13    7.05    1.52
  15  -3 -13    6.92    1.56
 -13   3  11   11.65    1.45
 -13   3  11   10.04    1.45
  13  -3 -11    9.83    1.46
 -11   3   9    1.56    0.94
 -11   3   9    1.39    0.92
  11  -3  -9    0.76    0.91
  11  -3  -9    1.28    0.93
  -9   3   7    7.75    1.01
  -9   3   7    8.38    1.00
   9  -3  -7    7.34    1.01
   9  -3  -7    7.47    0.99
  -7   3   5  158.54    7.92
  -7   3   5  158.85    7.92
  -7   3   5  150.72    7.84
   7  -3  -5  154.89    7.91
   7  -3  -5  153.43    7.90
  -5   3   3  318.86   16.56
  -5   3   3  338.41   16.67
  -5   3   3  338.71   16.62
  -5   3   3  336.01   16.67
   5  -3  -3  350.88   16.67
   5  -3  -3  334.42   16.66
  -3   3   1   -0.14    0.35
  -3   3   1    1.40    0.41
  -3   3   1    0.67    0.44
   3  -3  -1    0.29    0.43
   3  -3  -1   -0.06    0.34
   3  -3  -1   -0.17    0.35
  -1   3  -1  199.00    9.56
  -1   3  -1  197.75    9.54
  -1   3  -1  178.33    9.41
  -1   3  -1  185.37    9.42
   1  -3   1  188.07    9.53
   1  -3   1  200.36    9.57
   1   3  -3  136.20    7.18
   1   3  -3  147.59    7.07
   1   3  -3  140.36    7.35
   1   3  -3  138.95    7.07
   1   3  -3  137.82    7.06
   1   3  -3  133.40    7.01
   1   3  -3  144.69    7.02
   1   3  -3  140.76    7.07
   1   3  -3  133.56    7.04
   3   3  -5  201.93   10.08
   3   3  -5  195.02    9.89
   3   3  -5  207.79    9.78
   3   3  -5  185.83    9.65
   3   3  -5  189.76    9.65
   3   3  -5  193.24   10.19
   3   3  -5  189.01    9.87
   3   3  -5  187.68    9.81
  -3  -3   5  199.22   10.25
  -3  -3   5  206.31    9.92
  -3  -3   5  186.81    9.81
  -3  -3   5  209.18    9.90
   5   3  -7   49.96    2.69
   5   3  -7   49.29    2.69
   5   3  -7   48.97    2.73
  -5  -3   7   46.89    2.97
  -5  -3   7   54.91    2.54
  -5  -3   7   48.86    2.53
  -5  -3   7   56.72    3.06
  -5  -3   7   51.61    2.85
   7   3  -9   51.66    3.02
   7   3  -9   56.37    2.95
   7   3  -9   53.93    3.67
   7   3  -9   52.44    3.03
  -7  -3   9   53.66    2.87
  -7  -3   9   62.08    3.45
  -7  -3   9   54.89    2.88
  -7  -3   9   57.15    4.10
  -7  -3   9   57.68    3.10
  -7  -3   9   58.58    3.35
   9   3 -11    2.23    0.74
   9   3 -11    3.20    0.48
   9   3 -11    3.48    0.81
   9   3 -11    2.78    1.66
  -9  -3  11    2.60    0.55
  -9  -3  11    3.02    1.19
  -9  -3  11    3.84    2.37
  -9  -3  11    3.59    1.26
  -9  -3  11    3.31    0.54
  -9  -3  11    2.67    0.74
  11   3 -13    2.88    0.93
  11   3 -13    3.28    1.96
  11   3 -13    2.71    0.95
 -11  -3  13    0.98    0.75
 -11  -3  13    2.23    0.65
 -11  -3  13    2.64    0.65
 -11  -3  13    2.08    2.61
 -11  -3  13    2.41    1.45
 -11  -3  13   -0.51    1.47
  13   3 -15   11.30    1.48
  13   3 -15    8.77    1.44
 -13  -3  15   10.90    1.08
 -13  -3  15   10.63    2.18
 -13  -3  15   11.10    2.02
 -13  -3  15    9.67    1.06
 -13  -3  15   12.12    3.36
 -13  -3  15   11.11    1.20
  15   3 -17    4.20    2.31
  15   3 -17    1.66    1.47
  15   3 -17    2.77    1.41
  15   3 -17    2.19    2.76
 -15  -3  17   -0.29    1.89
 -15  -3  17    2.72    2.10
 -15  -3  17    1.95    0.90
 -15  -3  17   -0.69    3.73
 -15  -3  17    0.94    0.83
  17   3 -19   10.96    3.00
 -18   4  16   26.35    2.92
 -18   4  16   27.16    2.84
 -18   4  16   25.19    2.68
  18  -4 -16   23.29    2.78
  18  -4 -16   31.96    3.25
 -16   4  14   19.23    2.30
 -16   4  14   22.89    2.66
  16  -4 -14   24.31    2.73
  16  -4 -14   24.26    2.68
 -14   4  12   62.17    3.99
 -14   4  12   58.41    3.90
  14  -4 -12   64.79    3.91
  14  -4 -12   56.20    4.02
 -12   4  10    4.62    1.14
 -12   4  10    5.76    1.24
  12  -4 -10    5.78    1.23
  12  -4 -10    5.79    1.23
 -10   4   8    7.39    1.08
 -10   4   8    8.13    1.18
  10  -4  -8    7.76    1.10
  10  -4  -8    7.78    1.10
  -8   4   6    4.81    0.88
  -8   4   6    3.79    0.84
   8  -4  -6    6.59    0.90
   8  -4  -6    4.93    0.86
  -6   4   4   43.96    2.72
  -6   4   4   60.76    2.89
  -6   4   4   46.70    2.79
   6  -4  -4   50.31    2.81
  -4   4   2   96.34    5.11
  -4   4   2  101.64    4.96
  -4   4   2  106.11    5.16
  -4   4   2  104.20    5.13
   4  -4  -2   96.88    5.09
   4  -4  -2   96.07    5.09
  -2   4   0   97.28    4.92
  -2   4   0   91.27    4.79
  -2   4   0   91.15    4.79
  -2   4   0   99.26    4.89
   2  -4   0   98.67    4.90
   2  -4   0   94.39    4.75
   2  -4   0   95.79    4.92
   2  -4   0   99.10    4.94
   2  -4   0   92.74    4.75
   0   4  -2   18.51    1.39
   0   4  -2   19.24    1.36
   0   4  -2   21.21    1.41
   0   4  -2   19.14    1.41
   0   4  -2   18.64    1.38
   0   4  -2   18.50    1.48
   0  -4   2   20.22    1.40
   0  -4   2   17.94    1.35
   0  -4   2   18.52    1.43
   2   4  -4   76.22    3.94
   2   4  -4   78.31    4.02
   2   4  -4   75.37    4.39
   2   4  -4   63.78    3.93
   2   4  -4   87.05    4.00
   2   4  -4   75.87    4.02
   2   4  -4   77.53    4.04
   2   4  -4   67.37    4.21
   2   4  -4   70.17    3.99
  -2  -4   4   76.95    4.43
  -2  -4   4   74.63    4.01
   4   4  -6  112.47    5.90
   4   4  -6  105.51    5.47
   4   4  -6  102.85    5.24
   4   4  -6  101.77    5.41
   4   4  -6  107.13    5.63
   4   4  -6   89.56    5.54
   4   4  -6  102.88    5.25
  -4  -4   6  112.45    6.22
  -4  -4   6  105.28    5.55
  -4  -4   6  105.41    5.91
  -4  -4   6  113.00    5.61
   6   4  -8   18.16    1.22
   6   4  -8   17.88    1.77
   6   4  -8   15.89    1.20
   6   4  -8   16.98    1.32
   6   4  -8   18.01    2.11
  -6  -4   8   18.33    1.72
  -6  -4   8   18.10    1.73
  -6  -4   8   18.72    1.46
  -6  -4   8   21.55    2.79
   8   4 -10   95.43    5.14
   8   4 -10   95.70    5.09
   8   4 -10   87.08    5.56
   8   4 -10  105.42    5.15
   8   4 -10   97.71    5.89
  -8  -4  10   99.41    5.58
  -8  -4  10  111.17    5.54
  -8  -4  10   96.08    4.88
  -8  -4  10   94.55    5.20
  -8  -4  10  102.91    4.88
  -8  -4  10   97.82    6.45
  10   4 -12   94.66    4.92
  10   4 -12   96.48    5.15
  10   4 -12   96.78    5.13
  10   4 -12   95.63    5.62
  10   4 -12   98.78    6.06
 -10  -4  12   89.52    5.07
 -10  -4  12   95.38    4.82
 -10  -4  12   96.26    5.57
 -10  -4  12   94.84    4.81
 -10  -4  12   95.46    6.60
 -10  -4  12   94.78    5.63
  12   4 -14    4.80    1.09
  12   4 -14    5.83    1.20
 -12  -4  14    1.85    1.57
 -12  -4  14    3.29    0.60
 -12  -4  14    5.72    1.72
 -12  -4  14    6.63    2.96
 -12  -4  14    3.41    0.58
  14   4 -16   13.18    1.75
  14   4 -16   13.29    2.46
  14   4 -16   11.36    2.95
  14   4 -16    8.60    1.66
 -14  -4  16   18.59    4.22
 -14  -4  16   14.82    1.27
 -14  -4  16   15.19    2.38
 -14  -4  16   15.48    2.38
 -14  -4  16   13.00    1.16
  16   4 -18    3.07    1.65
  16   4 -18    2.43    2.38
  16   4 -18   -1.16    3.14
  16   4 -18    3.27    1.67
 -16  -4  18    0.58    3.99
 -16  -4  18    3.35    0.60
 -16  -4  18    2.78    2.33
 -16  -4  18    3.90    0.68
 -16  -4  18    7.32    2.46
 -17   5  15   -2.12    1.62
 -17   5  15   -0.05    1.57
  17  -5 -15    2.08    1.83
  17  -5 -15    0.72    1.80
 -15   5  13    6.92    1.73
 -15   5  13    6.06    1.58
  15  -5 -13    7.62    1.64
  15  -5 -13    6.04    1.56
 -13   5  11    8.16    1.48
  13  -5 -11    7.11    1.46
 -11   5   9   38.40    2.50
 -11   5   9   29.68    2.34
  11  -5  -9   28.17    2.35
  11  -5  -9   33.02    2.50
  -9   5   7  110.57    5.41
  -9   5   7  101.49    5.57
  -9   5   7  101.69    5.59
   9  -5  -7  101.00    5.57
   9  -5  -7  105.87    5.58
  -7   5   5    4.98    0.84
  -7   5   5    4.62    0.68
  -7   5   5    6.63    0.92
   7  -5  -5    5.22    0.83
   7  -5  -5    6.86    0.86
  -5   5   3  141.63    7.01
  -5   5   3  137.20    7.00
  -5   5   3  134.30    7.01
   5  -5  -3  138.73    6.96
   5  -5  -3  134.28    6.96
  -3   5   1    1.07    0.43
  -1   5  -1    0.94    0.67
  -1   5  -1    0.75    0.57
  -1   5  -1    1.21    0.63
  -1   5  -1    0.54    0.26
  -1   5  -1    0.93    0.58
   1  -5   1    0.60    0.58
   1  -5   1    0.57    0.68
   1  -5   1    0.31    0.61
   1   5  -3   10.37    1.55
   1   5  -3    9.50    0.99
   1   5  -3    8.63    1.12
   1   5  -3    9.50    1.18
   1   5  -3    9.35    1.24
   1   5  -3    9.54    1.09
   1   5  -3    9.10    1.03
   1   5  -3   10.13    1.19
  -1  -5   3    8.45    1.07
  -1  -5   3    8.76    1.00
   3   5  -5   48.21    3.12
   3   5  -5   54.37    3.43
   3   5  -5   52.59    3.08
   3   5  -5   43.67    2.99
   3   5  -5   59.35    3.01
   3   5  -5   49.54    2.86
   3   5  -5   50.42    3.00
  -3  -5   5   50.28    3.00
   5   5  -7   -0.09    0.60
   5   5  -7    0.78    0.33
   5   5  -7    1.97    0.98
   5   5  -7    0.45    0.59
   5   5  -7    2.50    1.29
   5   5  -7    0.40    0.33
  -5  -5   7   -0.02    1.27
  -5  -5   7   -0.88    0.79
  -5  -5   7    0.05    1.39
  -5  -5   7   -0.04    0.84
   7   5  -9   34.31    2.13
   7   5  -9   31.86    2.97
   7   5  -9   35.51    2.01
   7   5  -9   33.28    2.59
   7   5  -9   33.63    2.00
  -7  -5   9   34.93    2.63
  -7  -5   9   33.84    2.51
  -7  -5   9   36.12    3.68
   9   5 -11   -0.14    0.65
   9   5 -11    0.80    0.62
   9   5 -11    3.56    1.92
   9   5 -11    0.91    0.69
   9   5 -11    0.16    1.32
  -9  -5  11   -3.93    2.21
  -9  -5  11   -1.68    1.10
  -9  -5  11   -1.09    1.25
  11   5 -13    3.66    0.70
  11   5 -13    3.19    0.94
  11   5 -13    2.41    0.94
  11   5 -13    2.81    1.91
  11   5 -13    1.24    1.38
 -11  -5  13    0.44    1.40
 -11  -5  13    1.24    1.50
 -11  -5  13    2.59    2.86
  13   5 -15   30.57    3.42
  13   5 -15   27.32    3.63
  13   5 -15   27.16    2.48
  13   5 -15   29.13    2.44
 -13  -5  15   23.97    2.78
 -13  -5  15   31.33    3.39
 -13  -5  15   24.15    4.44
  15   5 -17   -4.03    2.80
  15   5 -17    2.23    2.19
  15   5 -17   -1.03    1.41
  15   5 -17   -1.72    1.24
 -15  -5  17    0.71    2.29
 -15  -5  17    2.04    4.04
 -15  -5  17   -1.39    2.11
 -16   6  14    3.15    1.73
 -16   6  14    3.50    1.75
  16  -6 -14    6.43    1.78
  16  -6 -14    7.11    1.84
 -14   6  12   34.43    3.14
 -14   6  12   36.55    3.08
  14  -6 -12   38.92    3.12
  14  -6 -12   36.81    3.10
 -12   6  10    0.90    1.20
  12  -6 -10    1.50    1.16
  12  -6 -10    2.10    1.07
 -10   6   8    5.20    1.09
 -10   6   8    6.26    0.85
 -10   6   8    7.65    1.24
  10  -6  -8    4.84    1.12
  10  -6  -8    4.73    1.08
  -8   6   6    1.07    0.80
  -8   6   6    0.55    0.72
  -8   6   6    0.21    0.60
   8  -6  -6    0.16    0.71
   8  -6  -6    1.38    0.77
  -6   6   4    1.81    0.68
  -6   6   4    3.37    0.69
  -6   6   4    2.45    0.69
   6  -6  -4    1.81    0.64
   6  -6  -4    2.32    0.66
  -4   6   2   66.69    3.62
  -4   6   2   68.78    3.63
  -4   6   2   67.38    3.76
   4  -6  -2   66.25    3.55
   4  -6  -2   70.77    3.57
  -2   6   0   12.20    0.94
  -2   6   0   12.06    0.98
   2  -6   0   15.02    1.39
   2  -6   0   13.74    1.35
   2  -6   0   12.33    0.72
   0   6  -2    6.19    1.00
   0   6  -2    4.18    0.85
   0   6  -2    5.74    0.49
   0   6  -2    5.46    0.84
   0   6  -2    7.97    1.20
   0   6  -2    5.27    0.50
   0   6  -2    4.33    0.89
   0  -6   2    5.13    0.90
   2   6  -4    5.88    1.12
   2   6  -4    2.12    0.81
   2   6  -4    2.22    1.00
   2   6  -4    2.51    0.73
   2   6  -4    2.95    0.86
   2   6  -4    2.20    0.87
  -2  -6   4   -0.50    0.98
   4   6  -6  160.79    7.64
   4   6  -6  140.39    7.58
   4   6  -6  153.82    7.52
   4   6  -6  142.64    7.87
   4   6  -6  139.11    7.45
   4   6  -6  148.33    7.55
   4   6  -6  140.31    7.18
   4   6  -6  145.36    8.03
   4   6  -6  143.24    7.18
   4   6  -6  120.08    7.58
  -4  -6   6  150.38    7.61
  -4  -6   6  151.54    7.94
  -4  -6   6  152.02    8.11
   6   6  -8    7.73    0.99
   6   6  -8    7.89    0.80
   6   6  -8    8.80    1.39
   6   6  -8    7.11    1.25
   6   6  -8    7.11    0.78
   6   6  -8    8.46    1.83
   6   6  -8    8.20    0.99
  -6  -6   8    8.27    1.93
  -6  -6   8    6.92    1.13
  -6  -6   8    6.80    1.26
  -6  -6   8    6.83    1.93
   8   6 -10   28.88    1.84
   8   6 -10   26.99    2.01
   8   6 -10   27.65    3.14
   8   6 -10   28.13    2.73
   8   6 -10   27.54    1.80
  -8  -6  10   26.97    3.80
  -8  -6  10   28.35    2.51
  -8  -6  10   27.56    2.47
  10   6 -12    2.23    0.85
  10   6 -12    4.83    1.90
  10   6 -12    0.94    1.39
  10   6 -12    2.20    0.81
  10   6 -12    2.31    0.80
 -10  -6  12    2.84    1.33
 -10  -6  12    1.71    1.56
 -10  -6  12    2.21    2.46
  12   6 -14   17.92    3.10
  12   6 -14   17.79    1.60
  12   6 -14   16.09    1.94
  12   6 -14   17.63    2.48
  12   6 -14   20.16    1.94
 -12  -6  14   15.69    2.25
 -12  -6  14   11.50    3.40
 -12  -6  14   15.34    2.27
  14   6 -16    5.27    3.12
  14   6 -16    5.29    1.45
  14   6 -16    7.46    2.43
  14   6 -16    7.02    1.44
 -14  -6  16   10.33    2.37
 -14  -6  16    7.71    3.74
 -14  -6  16    6.27    2.09
  16   6 -18    9.77    1.98
  16   6 -18    8.25    2.87
  16   6 -18   10.85    2.03
 -16  -6  18    7.60    2.79
 -16  -6  18   12.19    3.97
 -16  -6  18    5.74    6.35
 -17   7  15   -0.37    1.67
 -17   7  15   -0.68    1.72
 -17   7  15    0.87    1.98
  17  -7 -15   -1.64    1.80
  17  -7 -15   -3.88    1.71
 -15   7  13   48.29    3.85
 -15   7  13   45.52    3.57
  15  -7 -13   49.55    3.76
  15  -7 -13   44.38    3.67
 -13   7  11    5.05    1.47
 -13   7  11    4.35    2.06
  13  -7 -11    5.00    1.41
  13  -7 -11    5.23    1.39
 -11   7   9   33.70    2.57
  11  -7  -9   33.06    2.55
  11  -7  -9   28.39    2.47
  -9   7   7   44.90    2.91
  -9   7   7   43.12    2.77
  -9   7   7   37.43    2.64
   9  -7  -7   46.05    2.78
   9  -7  -7   43.80    2.79
  -7   7   5   31.32    2.12
  -7   7   5   28.79    2.14
  -7   7   5   30.67    2.09
   7  -7  -5   29.63    2.01
   7  -7  -5   30.07    1.99
  -5   7   3  251.33   12.54
  -5   7   3  247.02   12.59
  -5   7   3  250.63   12.53
   5  -7  -3  247.74   12.46
   5  -7  -3  251.62   12.46
  -3   7   1   19.80    1.73
  -3   7   1   20.96    1.44
  -3   7   1   20.75    1.42
  -3   7   1   21.61    1.51
   3  -7  -1   21.11    1.25
   3  -7  -1   22.95    1.90
   3  -7  -1   22.17    1.69
   3  -7  -1   21.48    1.25
   3  -7  -1   20.37    1.73
  -1   7  -1   82.45    4.45
  -1   7  -1   91.07    4.66
  -1   7  -1   89.41    4.46
  -1   7  -1   89.29    4.81
  -1   7  -1   91.74    4.75
   1  -7   1   90.43    4.84
   1  -7   1   91.11    4.79
   1  -7   1   76.56    4.72
   1   7  -3   96.26    4.86
   1   7  -3   98.04    5.33
   1   7  -3   94.73    5.21
   1   7  -3  100.45    5.74
   1   7  -3   97.14    5.22
   1   7  -3   99.93    4.87
   1   7  -3   98.58    5.46
   1   7  -3   86.57    5.28
   1   7  -3   96.96    5.24
  -1  -7   3  108.21    5.36
  -1  -7   3   97.98    5.28
   3   7  -5    2.07    0.25
   3   7  -5    1.74    1.05
   3   7  -5    2.00    0.81
   3   7  -5    2.13    0.98
   3   7  -5    1.90    1.50
   3   7  -5    1.79    0.85
   3   7  -5    2.24    0.26
   3   7  -5    3.10    0.91
   3   7  -5    3.41    0.89
   3   7  -5    2.66    1.32
   3   7  -5    1.70    0.75
  -3  -7   5    3.53    1.30
   5   7  -7    4.04    1.14
   5   7  -7    2.42    0.84
   5   7  -7    2.76    1.63
   5   7  -7    4.23    1.00
   5   7  -7    5.20    0.58
   5   7  -7    2.94    0.41
   5   7  -7    2.34    1.15
   5   7  -7    3.72    0.93
  -5  -7   7    2.23    1.89
  -5  -7   7    3.40    1.58
  -5  -7   7    3.82    1.16
   7   7  -9   27.47    1.84
   7   7  -9   29.08    3.40
   7   7  -9   35.96    2.29
   7   7  -9   32.45    1.87
   7   7  -9   33.58    2.64
   7   7  -9   36.94    2.78
   7   7  -9   29.16    2.26
  -7  -7   9   32.55    2.77
  -7  -7   9   31.85    2.56
  -7  -7   9   24.45    3.41
   9   7 -11   54.86    3.36
   9   7 -11   67.89    5.16
   9   7 -11   56.77    3.16
   9   7 -11   57.71    3.17
  -9  -7  11   44.96    4.85
  -9  -7  11   51.52    3.80
  -9  -7  11   57.28    3.76
  11   7 -13   10.87    2.69
  11   7 -13   10.17    1.21
  11   7 -13    9.54    1.18
  11   7 -13    9.35    2.05
  11   7 -13    8.76    1.18
 -11  -7  13   10.08    1.99
 -11  -7  13    5.01    1.67
 -11  -7  13    6.18    2.89
  13   7 -15   25.88    3.80
  13   7 -15   26.14    3.13
  13   7 -15   28.91    2.47
  13   7 -15   25.27    2.14
  13   7 -15   25.53    2.40
 -13  -7  15   28.56    4.74
 -13  -7  15   30.01    3.69
 -13  -7  15   26.81    3.39
  15   7 -17    5.53    3.82
  15   7 -17   16.06    1.94
  15   7 -17   17.27    2.04
  15   7 -17   11.47    2.92
 -15  -7  17   11.92    2.80
 -15  -7  17   10.85    2.55
 -15  -7  17   16.93    4.87
 -16   8  14    1.51    1.81
 -16   8  14    4.93    1.86
  16  -8 -14    6.67    1.87
  16  -8 -14    4.73    1.98
 -14   8  12   12.05    1.95
 -14   8  12   12.75    1.90
  14  -8 -12   11.69    1.92
  14  -8 -12    8.83    1.73
 -12   8  10    1.02    1.11
 -12   8  10    1.57    1.29
  12  -8 -10    1.60    1.23
 -10   8   8    3.64    1.17
 -10   8   8    2.83    0.91
 -10   8   8    2.76    1.19
  10  -8  -8    3.98    1.14
  10  -8  -8    4.09    1.09
  -8   8   6   11.49    1.33
  -8   8   6   11.61    1.37
  -8   8   6   11.27    1.26
   8  -8  -6    9.00    1.14
   8  -8  -6    9.81    1.17
  -6   8   4   94.39    5.02
  -6   8   4   90.77    5.00
  -6   8   4   99.12    5.11
   6  -8  -4   92.49    4.91
   6  -8  -4   90.18    4.89
  -4   8   2   39.12    2.32
  -4   8   2   38.25    2.49
  -4   8   2   40.72    2.31
   4  -8  -2   39.25    2.12
   4  -8  -2   38.22    2.12
   4  -8  -2   35.34    2.50
   4  -8  -2   34.30    2.62
  -2   8   0   24.32    1.57
  -2   8   0   24.49    1.87
  -2   8   0   24.09    1.74
  -2   8   0   24.74    1.55
  -2   8   0   24.66    1.99
   2  -8   0   26.70    2.01
   2  -8   0   25.64    2.14
   2  -8   0   24.97    2.06
   0   8  -2   10.98    1.22
   0   8  -2   10.35    0.84
   0   8  -2   11.32    1.84
   0   8  -2   10.73    1.24
   0   8  -2    8.28    1.37
   0   8  -2    9.64    0.80
   0   8  -2    9.22    1.07
   0  -8   2   13.27    1.56
   0  -8   2   12.37    1.63
   0  -8   2   12.39    1.45
   2   8  -4   68.20    4.18
   2   8  -4   62.79    4.05
   2   8  -4   72.32    3.58
   2   8  -4   67.42    4.39
   2   8  -4   71.58    4.04
   2   8  -4   72.31    3.59
   2   8  -4   70.56    4.03
   2   8  -4   72.02    4.70
   2   8  -4   73.03    4.10
  -2  -8   4   71.91    4.40
  -2  -8   4   79.07    4.29
   4   8  -6  109.75    6.66
   4   8  -6  114.01    6.29
   4   8  -6  119.92    5.82
   4   8  -6  117.94    6.43
   4   8  -6  122.20    6.46
   4   8  -6  113.85    6.21
   4   8  -6  115.10    6.28
   4   8  -6  122.69    6.33
   4   8  -6  116.77    5.82
   4   8  -6  108.09    6.90
  -4  -8   6  120.41    6.36
  -4  -8   6  117.40    6.77
   6   8  -8   18.17    1.20
   6   8  -8   17.88    2.13
   6   8  -8   18.00    1.19
   6   8  -8   15.61    1.79
   6   8  -8   16.24    1.74
   6   8  -8   14.92    2.45
   6   8  -8   16.77    1.93
   6   8  -8   21.38    1.96
  -6  -8   8   16.17    2.73
  -6  -8   8   15.53    2.48
  -6  -8   8   14.88    1.88
   8   8 -10    1.66    0.98
   8   8 -10   -0.21    1.39
   8   8 -10    0.47    0.59
   8   8 -10    1.15    0.96
   8   8 -10    1.42    0.61
  -8  -8  10    2.25    2.31
  -8  -8  10    0.93    1.40
  10   8 -12    5.62    0.95
  10   8 -12    5.34    1.19
  10   8 -12    8.74    2.32
  10   8 -12    6.18    0.98
 -10  -8  12    4.89    2.70
 -10  -8  12    4.73    1.82
 -10  -8  12    7.59    1.68
  12   8 -14   17.68    2.03
  12   8 -14   16.47    2.74
  12   8 -14   22.09    2.69
  12   8 -14   18.31    2.06
  12   8 -14   16.67    3.44
  12   8 -14   17.16    2.07
 -12  -8  14   19.71    4.06
 -12  -8  14   18.88    2.34
 -12  -8  14   18.43    2.67
  14   8 -16   -1.52    1.28
  14   8 -16   -0.66    1.03
  14   8 -16   -2.01    2.05
  14   8 -16    2.02    2.37
  14   8 -16   -0.86    1.26
  14   8 -16   -6.64    2.95
 -14  -8  16    4.42    3.92
 -14  -8  16    7.91    2.26
 -14  -8  16    0.68    2.36
 -15   9  13   14.91    2.29
 -15   9  13   13.53    2.20
  15  -9 -13   17.57    2.24
  15  -9 -13   12.89    2.19
 -13   9  11   23.19    2.50
 -13   9  11   22.95    2.37
  13  -9 -11   20.09    2.18
  13  -9 -11   20.56    2.18
 -11   9   9   37.74    2.93
 -11   9   9   36.23    2.73
 -11   9   9   33.22    2.56
  11  -9  -9   32.28    2.69
  11  -9  -9   33.89    2.70
  -9   9   7   49.46    3.12
  -9   9   7   45.05    3.15
  -9   9   7   49.64    3.21
   9  -9  -7   46.94    3.03
   9  -9  -7   45.68    3.04
  -7   9   5   14.62    1.72
  -7   9   5   12.84    1.42
  -7   9   5   17.19    1.82
   7  -9  -5   14.33    1.49
   7  -9  -5   19.90    1.58
  -5   9   3   58.97    3.44
  -5   9   3   58.89    3.29
  -5   9   3   55.68    3.25
   5  -9  -3   50.99    3.42
   5  -9  -3   57.40    3.07
   5  -9  -3   52.72    3.49
   5  -9  -3   58.74    3.07
  -3   9   1    8.92    1.04
  -3   9   1    7.95    0.92
  -3   9   1    8.11    1.22
  -3   9   1    7.43    0.96
   3  -9  -1    9.83    1.44
   3  -9  -1    8.12    1.29
   3  -9  -1    7.41    1.22
  -1   9  -1   34.23    2.05
  -1   9  -1   36.02    2.09
  -1   9  -1   39.75    2.66
  -1   9  -1   34.44    2.36
  -1   9  -1   36.72    2.52
   1  -9   1   33.43    2.60
   1  -9   1   42.46    2.60
   1  -9   1   34.31    2.63
   1   9  -3    0.03    1.25
   1   9  -3    1.91    0.41
   1   9  -3    3.02    1.01
   1   9  -3    0.87    0.87
   1   9  -3   -1.60    1.49
   1   9  -3    0.80    0.88
   1   9  -3    1.39    0.38
   1   9  -3    2.04    1.11
  -1  -9   3   -0.10    1.04
  -1  -9   3    0.31    1.09
   3   9  -5   93.03    5.35
   3   9  -5   90.94    4.74
   3   9  -5   89.27    5.27
   3   9  -5   95.52    5.42
   3   9  -5   96.01    6.02
   3   9  -5   92.16    5.69
   3   9  -5   93.86    5.35
   3   9  -5  100.43    5.26
   3   9  -5   94.33    5.29
   3   9  -5   96.17    4.76
   3   9  -5   95.59    5.28
   5   9  -7  111.49    6.76
   5   9  -7  111.81    6.12
   5   9  -7  109.56    6.32
   5   9  -7  112.39    6.14
   5   9  -7  109.13    5.61
   5   9  -7  114.07    6.16
   5   9  -7  117.58    6.48
   5   9  -7  110.05    6.20
   5   9  -7  109.82    5.62
  -5  -9   7  109.32    6.18
   7   9  -9   -0.40    0.89
   7   9  -9   -0.93    0.99
   7   9  -9   -0.26    0.51
   7   9  -9    0.28    0.51
   7   9  -9    0.08    2.03
   7   9  -9    0.76    1.01
  -7  -9   9    1.16    2.03
  -7  -9   9    0.59    1.41
   9   9 -11   37.98    2.85
   9   9 -11   40.63    2.95
   9   9 -11   39.66    2.44
   9   9 -11   40.18    2.41
  -9  -9  11   36.44    4.68
  -9  -9  11   41.77    3.57
  11   9 -13    1.01    1.17
  11   9 -13    0.57    0.86
  11   9 -13   -0.22    1.76
  11   9 -13   -1.99    2.52
  11   9 -13    0.63    0.88
  11   9 -13   -0.42    1.85
 -11  -9  13    2.46    2.94
 -11  -9  13    2.63    1.90
  13   9 -15    7.74    2.33
  13   9 -15    6.94    3.36
  13   9 -15   11.08    1.58
  13   9 -15   13.87    1.58
  13   9 -15   12.59    1.60
  13   9 -15    9.73    2.63
 -13  -9  15   12.25    4.30
 -13  -9  15   14.73    2.38
 -13  -9  15   11.56    2.74
 -14  10  12    4.07    1.68
 -14  10  12   -0.12    1.66
  14 -10 -12   -0.66    1.65
  14 -10 -12    0.93    1.63
 -12  10  10   -0.51    1.11
 -12  10  10    1.62    1.29
 -12  10  10    1.80    1.42
  12 -10 -10    1.21    1.33
  12 -10 -10    3.95    1.40
 -10  10   8    3.24    1.13
 -10  10   8    1.50    1.18
 -10  10   8    1.07    1.24
  10 -10  -8    1.24    1.03
  10 -10  -8    2.09    1.09
  -8  10   6    4.10    1.15
  -8  10   6    5.70    1.23
  -8  10   6    2.06    1.06
   8 -10  -6    5.33    1.00
   8 -10  -6    4.08    0.95
  -6  10   4    0.92    0.83
  -6  10   4    1.59    0.96
  -6  10   4    1.51    1.08
   6 -10  -4    1.01    1.08
   6 -10  -4    1.89    1.18
   6 -10  -4    1.26    0.66
   6 -10  -4    0.52    0.65
  -4  10   2    9.00    1.03
  -4  10   2    9.03    1.06
  -4  10   2    8.13    1.34
  -4  10   2    8.99    1.07
   4 -10  -2    9.34    0.77
   4 -10  -2    8.21    1.35
   4 -10  -2    7.97    0.75
   4 -10  -2    7.80    1.31
   4 -10  -2    9.52    1.59
  -2  10   0   58.07    3.14
  -2  10   0   55.00    3.11
  -2  10   0   55.30    3.60
  -2  10   0   53.42    3.28
   2 -10   0   52.69    3.56
   2 -10   0   57.90    3.56
   2 -10   0   59.86    3.80
   0  10  -2   44.94    3.06
   0  10  -2   43.24    3.06
   0  10  -2   45.65    2.56
   0  10  -2   50.04    3.31
   0  10  -2   45.96    2.92
   0  10  -2   46.13    2.53
   0  10  -2   44.79    3.87
   0 -10   2   49.11    3.29
   0 -10   2   42.01    3.30
   2  10  -4    7.14    1.55
   2  10  -4    9.63    1.34
   2  10  -4    9.03    1.41
   2  10  -4   10.07    1.43
   2  10  -4    8.30    1.42
   2  10  -4    8.60    0.84
   2  10  -4    9.18    1.65
   2  10  -4    9.12    1.86
   2  10  -4    8.14    2.14
   2  10  -4    9.17    0.89
  -2 -10   4    9.14    1.61
   4  10  -6    6.07    1.53
   4  10  -6    7.81    0.75
   4  10  -6    6.92    0.80
   4  10  -6    6.62    1.92
   4  10  -6    6.34    2.24
   4  10  -6    6.70    1.62
   4  10  -6    4.83    1.38
   4  10  -6    6.12    1.32
   4  10  -6    5.15    1.23
   6  10  -8   18.20    1.28
   6  10  -8   14.76    1.81
   6  10  -8   17.79    2.18
   6  10  -8   17.04    1.24
   6  10  -8   17.89    2.02
   6  10  -8   15.42    2.26
   6  10  -8   19.64    2.89
   8  10 -10   12.40    1.23
   8  10 -10   14.85    2.95
   8  10 -10    9.91    1.52
   8  10 -10   12.47    1.58
   8  10 -10   12.50    1.26
  -8 -10  10   11.05    1.97
  10  10 -12   -0.62    0.80
  10  10 -12    0.71    1.22
  10  10 -12   -1.90    1.71
  10  10 -12    1.16    0.79
  10  10 -12    0.57    1.51
  10  10 -12    0.55    2.46
  10  10 -12   -2.96    1.81
 -10 -10  12   -2.20    1.88
 -10 -10  12    2.06    2.79
  12  10 -14    6.74    2.51
  12  10 -14    8.71    1.30
  12  10 -14    8.73    1.64
  12  10 -14    8.62    1.37
  12  10 -14    7.10    2.42
  12  10 -14    4.81    3.38
 -12 -10  14    7.49    2.59
 -12 -10  14   10.80    3.66
 -13  11  11   52.70    4.02
 -13  11  11   54.33    4.22
  13 -11 -11   48.49    3.93
  13 -11 -11   61.95    4.02
 -11  11   9    0.60    1.34
 -11  11   9    2.19    1.43
 -11  11   9    3.15    1.31
  11 -11  -9    1.19    1.20
  -9  11   7   13.75    1.72
  -9  11   7   15.24    1.74
  -9  11   7   19.01    1.91
   9 -11  -7   18.12    2.14
   9 -11  -7   13.80    1.86
   9 -11  -7   16.95    1.87
   9 -11  -7   15.90    1.84
  -7  11   5   11.73    1.51
  -7  11   5   13.85    1.71
  -7  11   5   16.29    1.91
   7 -11  -5   15.00    1.83
   7 -11  -5   15.17    1.97
   7 -11  -5   15.58    1.52
   7 -11  -5   17.51    1.53
  -5  11   3   51.09    3.55
  -5  11   3   53.89    3.18
  -5  11   3   54.11    3.19
  -5  11   3   50.13    3.00
   5 -11  -3   50.76    3.49
   5 -11  -3   50.60    3.67
   5 -11  -3   50.94    2.75
   5 -11  -3   49.10    2.74
   5 -11  -3   48.84    3.54
  -3  11   1   21.62    1.83
  -3  11   1   22.37    2.37
  -3  11   1   21.20    1.71
  -3  11   1   21.46    1.77
   3 -11  -1   19.64    2.23
   3 -11  -1   20.71    2.29
   3 -11  -1   21.41    2.24
  -1  11  -1   29.76    3.27
  -1  11  -1   25.53    1.77
  -1  11  -1   25.46    2.54
  -1  11  -1   27.94    2.13
  -1  11  -1   26.34    1.82
   1 -11   1   24.01    2.53
   1 -11   1   28.90    2.61
   1 -11   1   22.35    2.36
   1  11  -3    9.55    1.51
   1  11  -3    6.65    1.45
   1  11  -3    9.85    1.39
   1  11  -3   10.15    2.30
   1  11  -3    8.70    1.03
   1  11  -3    6.92    0.77
   1  11  -3    7.02    1.77
  -1 -11   3    6.92    1.55
  -1 -11   3    8.45    1.68
   3  11  -5   41.82    3.10
   3  11  -5   36.22    3.60
   3  11  -5   31.52    3.94
   3  11  -5   41.09    3.09
   3  11  -5   42.52    3.24
   3  11  -5   41.41    2.23
   3  11  -5   40.43    2.26
   3  11  -5   32.00    3.33
   3  11  -5   38.03    3.17
  -3 -11   5   50.92    3.48
   5  11  -7   46.19    2.70
   5  11  -7   49.09    3.56
   5  11  -7   49.90    2.73
   5  11  -7   50.60    3.51
   5  11  -7   48.51    4.24
   5  11  -7   60.97    3.91
   5  11  -7   48.28    3.55
   7  11  -9    5.58    1.95
   7  11  -9    4.17    1.33
   7  11  -9    2.30    1.37
   7  11  -9    5.59    0.76
   7  11  -9    0.69    1.45
   7  11  -9    4.52    2.40
   7  11  -9    3.28    1.33
   9  11 -11   24.83    2.95
   9  11 -11   24.45    2.84
   9  11 -11   22.17    1.75
   9  11 -11   17.67    2.52
   9  11 -11   22.04    2.67
   9  11 -11   20.72    2.52
   9  11 -11   23.23    1.78
   9  11 -11   22.06    3.66
  -9 -11  11   21.64    2.69
  11  11 -13    1.18    2.17
  11  11 -13    1.69    3.12
  11  11 -13    4.88    1.11
  11  11 -13    2.82    1.92
  11  11 -13    3.69    2.57
  11  11 -13    6.56    1.13
  11  11 -13    3.26    1.68
 -11 -11  13    7.09    2.45
 -11 -11  13    3.50    3.16
 -12  12  10    5.70    1.77
 -12  12  10   -1.59    1.65
  12 -12 -10    0.46    1.43
  12 -12 -10    0.68    1.51
 -10  12   8    5.05    1.60
 -10  12   8    6.41    1.50
  10 -12  -8    4.75    1.82
  10 -12  -8    7.46    1.66
  10 -12  -8    4.60    1.24
  10 -12  -8    3.46    1.27
  -8  12   6    2.97    1.31
  -8  12   6    4.51    1.26
  -8  12   6    4.55    0.84
   8 -12  -6    3.85    1.73
   8 -12  -6    1.53    1.43
   8 -12  -6    6.46    0.98
   8 -12  -6    3.52    0.96
  -6  12   4    9.36    1.04
  -6  12   4    6.99    1.28
  -6  12   4    5.50    1.20
   6 -12  -4    9.57    1.06
   6 -12  -4    5.99    1.90
   6 -12  -4   11.35    1.72
   6 -12  -4    9.20    1.04
   6 -12  -4    9.77    1.74
  -4  12   2   40.38    2.72
  -4  12   2   44.74    2.74
  -4  12   2   38.39    2.62
   4 -12  -2   42.52    3.48
   4 -12  -2   39.82    3.17
   4 -12  -2   39.74    3.15
  -2  12   0    0.60    0.73
  -2  12   0   -1.37    0.71
  -2  12   0    1.64    0.95
   2 -12   0    0.74    1.50
   2 -12   0    1.29    1.35
   2 -12   0    0.79    1.38
   0  12  -2    0.46    0.99
   0  12  -2    0.78    0.62
   0  12  -2    1.58    2.03
   0  12  -2    1.02    0.68
   0 -12   2   -0.81    1.39
   0 -12   2    0.47    1.40
   2  12  -4   39.91    2.35
   2  12  -4   39.48    3.71
   2  12  -4   31.84    4.15
   2  12  -4   39.02    3.20
   2  12  -4   44.31    2.41
   2  12  -4   48.55    3.28
  -2 -12   4   38.91    3.33
   4  12  -6   13.48    1.86
   4  12  -6   12.10    1.88
   4  12  -6   18.38    2.05
   4  12  -6   16.75    3.00
   4  12  -6   17.14    1.32
   4  12  -6   18.37    2.66
   4  12  -6   14.93    2.26
   4  12  -6   13.98    2.17
   4  12  -6   17.07    1.26
   6  12  -8    6.38    2.60
   6  12  -8    6.30    0.81
   6  12  -8    5.36    1.86
   6  12  -8    7.09    1.61
   6  12  -8    4.84    2.09
   6  12  -8    5.48    1.50
   6  12  -8    7.34    0.78
   6  12  -8    6.28    1.72
   6  12  -8    6.91    1.63
   8  12 -10    1.04    1.28
   8  12 -10   -0.91    2.12
   8  12 -10    1.10    1.41
   8  12 -10    2.46    1.96
   8  12 -10   -1.96    2.46
   8  12 -10    0.65    1.63
   8  12 -10    1.71    0.69
   8  12 -10    0.28    0.71
  10  12 -12    0.49    1.43
  10  12 -12    1.68    1.89
  10  12 -12    0.69    1.68
  10  12 -12   -2.68    3.10
  10  12 -12    0.19    0.88
  10  12 -12   -0.68    2.43
  10  12 -12    0.45    2.12
 -11  13   9    8.18    1.83
 -11  13   9    8.50    0.92
 -11  13   9   11.63    2.06
 -11  13   9    5.32    1.94
  11 -13  -9    9.28    1.99
  11 -13  -9    9.79    2.13
  11 -13  -9    7.18    1.51
  -9  13   7   12.41    1.79
  -9  13   7    7.60    0.93
  -9  13   7    7.92    1.80
  -9  13   7    6.44    1.68
   9 -13  -7    7.47    1.80
   9 -13  -7    6.78    1.95
   9 -13  -7    7.89    1.21
   9 -13  -7    8.31    1.19
  -7  13   5    8.43    1.42
  -7  13   5    7.22    0.99
  -7  13   5    8.29    1.44
  -7  13   5    4.56    1.59
   7 -13  -5    8.29    0.90
   7 -13  -5    7.78    2.09
   7 -13  -5    8.27    1.81
   7 -13  -5    6.88    0.86
   7 -13  -5    6.70    1.68
  -5  13   3   18.23    2.18
  -5  13   3   23.02    2.13
  -5  13   3   20.01    2.08
  -5  13   3   18.56    1.77
   5 -13  -3   12.53    1.98
   5 -13  -3   23.81    2.85
   5 -13  -3   25.27    2.45
  -3  13   1    1.24    0.91
  -3  13   1    1.31    0.94
  -3  13   1    1.04    1.45
   3 -13  -1   -0.47    1.47
   3 -13  -1    0.63    1.59
   3 -13  -1    1.04    1.46
  -1  13  -1   41.00    2.50
  -1  13  -1   37.14    4.00
  -1  13  -1   42.63    2.58
  -1  13  -1   38.15    3.15
  -1  13  -1   36.54    2.80
   1 -13   1   34.65    3.31
   1 -13   1   37.63    3.53
   1  13  -3   24.34    3.66
   1  13  -3   24.26    1.72
   1  13  -3   18.37    2.22
   1  13  -3   25.60    1.81
  -1 -13   3   21.94    2.80
  -1 -13   3   21.36    2.78
   3  13  -5   10.98    2.75
   3  13  -5   11.45    1.82
   3  13  -5    6.46    1.66
   3  13  -5    9.28    1.75
   3  13  -5    8.17    0.96
   3  13  -5    9.05    1.86
   3  13  -5    8.71    0.90
   5  13  -7   22.94    2.84
   5  13  -7   18.86    2.52
   5  13  -7   23.02    2.69
   5  13  -7   21.43    2.37
   5  13  -7   18.02    2.41
   5  13  -7   22.82    1.58
   5  13  -7   22.08    1.64
   5  13  -7   24.04    3.41
   7  13  -9    0.57    1.95
   7  13  -9    1.92    0.72
   7  13  -9    2.32    1.57
   7  13  -9    2.89    2.84
   7  13  -9    0.86    0.69
   7  13  -9    1.63    1.80
   7  13  -9    1.99    1.61
   7  13  -9    0.43    2.03
   9  13 -11    6.10    3.41
   9  13 -11    1.76    2.31
   9  13 -11    9.47    2.83
   9  13 -11    6.11    1.81
   9  13 -11    9.62    1.12
   9  13 -11    7.37    1.07
   9  13 -11    8.04    2.26
   9  13 -11    6.54    1.95
 -10  14   8    1.10    1.78
 -10  14   8    4.23    1.84
 -10  14   8    4.11    1.77
  10 -14  -8   -2.26    2.15
  10 -14  -8    2.97    2.56
  10 -14  -8    3.17    1.16
  10 -14  -8    3.58    1.87
  10 -14  -8    3.32    1.14
  -8  14   6    0.23    0.70
  -8  14   6    0.95    1.39
  -8  14   6    0.25    1.45
  -8  14   6    1.09    1.69
   8 -14  -6   -0.42    0.75
   8 -14  -6    0.67    2.24
   8 -14  -6   -0.31    1.68
   8 -14  -6   -0.03    1.89
  -6  14   4   14.12    1.83
  -6  14   4   13.43    1.69
  -6  14   4   13.74    2.12
  -6  14   4   14.65    1.63
   6 -14  -4   15.91    2.60
   6 -14  -4   11.55    2.22
   6 -14  -4   14.91    2.15
  -4  14   2    7.03    1.35
  -4  14   2    6.64    1.20
  -4  14   2    5.81    1.77
  -4  14   2    9.10    1.39
   4 -14  -2    9.21    1.91
   4 -14  -2   11.35    2.09
   4 -14  -2    9.29    2.18
  -2  14   0    1.76    1.57
  -2  14   0    2.18    0.98
  -2  14   0    2.41    2.37
  -2  14   0    2.18    1.08
   2 -14   0    0.83    1.68
   2 -14   0    0.28    1.83
   0  14  -2    6.87    1.84
   0  14  -2   11.85    2.70
   0  14  -2    8.87    1.18
   0  14  -2    8.77    1.12
   0 -14   2   10.72    2.21
   0 -14   2   12.05    2.26
   2  14  -4   -0.38    0.76
   2  14  -4    0.74    1.57
   2  14  -4   -0.66    0.69
   2  14  -4   -0.26    1.64
   2  14  -4    1.72    1.51
   2  14  -4    0.80    2.51
  -2 -14   4    1.36    1.93
   4  14  -6    8.00    1.90
   4  14  -6    9.87    0.98
   4  14  -6    1.28    2.79
   4  14  -6    8.59    0.98
   4  14  -6    9.82    2.00
   4  14  -6    8.37    1.96
   4  14  -6    5.77    1.89
   6  14  -8    0.50    0.74
   6  14  -8    2.79    1.73
   6  14  -8   -0.05    2.07
   6  14  -8   -1.62    1.86
   6  14  -8    0.66    0.79
   6  14  -8    1.10    1.73
   6  14  -8    1.34    1.73
   8  14 -10    9.84    2.85
   8  14 -10   13.02    1.32
   8  14 -10   13.58    1.61
   8  14 -10   14.98    3.11
   8  14 -10   12.84    2.26
   8  14 -10   11.46    2.20
   8  14 -10   14.61    2.62
  -7  15   5    1.58    1.52
  -7  15   5   -4.56    1.41
  -7  15   5   -1.58    1.91
   7 -15  -5   -0.62    2.09
   7 -15  -5    4.16    1.96
   7 -15  -5   -2.23    2.20
  -5  15   3   -0.71    1.28
  -5  15   3    3.90    1.90
  -5  15   3   -0.71    1.27
   5 -15  -3    0.93    1.86
   5 -15  -3   -0.73    1.92
   5 -15  -3   -1.91    2.10
  -3  15   1    7.11    1.38
  -3  15   1    6.69    1.94
  -3  15   1    6.30    2.65
  -3  15   1    8.59    1.33
   3 -15  -1    5.11    2.00
   3 -15  -1    5.80    2.18
  -1  15  -1    3.89    1.10
  -1  15  -1    2.49    1.85
  -1  15  -1    3.32    1.14
  -1  15  -1    5.31    2.73
   1 -15   1    6.25    2.13
   1 -15   1    6.08    2.19
   1  15  -3   -2.46    1.75
   1  15  -3    1.49    1.71
   1  15  -3    1.68    2.73
   1  15  -3    0.86    0.93
   1  15  -3    0.62    0.85
   1  15  -3   -2.20    1.66
  -1 -15   3   -0.21    2.09
   3  15  -5    1.44    1.85
   3  15  -5   -2.67    2.85
   3  15  -5    3.80    2.00
   3  15  -5    3.85    1.90
   3  15  -5    0.15    1.76
   3  15  -5    4.07    0.88
   3  15  -5    4.67    0.96
   5  15  -7    6.89    2.08
   5  15  -7    3.66    2.04
   5  15  -7    4.92    1.02
   5  15  -7    4.60    0.94
   5  15  -7    7.05    2.05
   5  15  -7    3.23    1.97
  -4  16   2    0.79    1.44
  -4  16   2    0.29    1.41
  -4  16   2    2.22    2.12
  -4  16   2    4.36    2.89
   4 -16  -2    1.93    2.10
   4 -16  -2    1.28    2.07
   4 -16  -2    3.45    2.47
  -2  16   0   -1.57    2.02
  -2  16   0    0.64    2.69
  -2  16   0    1.10    1.26
  -2  16   0   -1.74    1.23
   2 -16   0    1.66    2.33
   2 -16   0    0.85    2.15
   0  16  -2    3.80    3.01
   0  16  -2    6.74    2.26
   0  16  -2    3.34    1.25
   0  16  -2    3.56    1.17
   0  16  -2    1.21    2.12
   0 -16   2    4.80    2.43
   0 -16   2    5.16    2.48
   2  16  -4    2.05    1.11
   2  16  -4    4.35    2.20
   2  16  -4    1.45    1.03
   2  16  -4   -0.08    2.23
   2  16  -4    0.33    2.02
   2  16  -4    1.22    3.10
   4  16  -6   13.10    1.49
   4  16  -6   14.19    1.38
   4  16  -6   13.22    2.72
   4  16  -6   14.95    2.60
  -4 -16   1   -0.57    2.48
  -4 -16   1    3.28    2.85
   4  16  -1    1.27    1.32
   4  16  -1   -2.00    1.59
   4  16  -1    0.64    1.37
  -2 -16  -1    1.95    2.06
  -2 -16  -1    3.48    2.57
  -2 -16  -1    9.88    2.60
   2  16   1    2.59    1.39
   2  16   1    0.95    1.40
   2  16   1    5.90    1.80
   0 -16  -3    1.01    2.30
   0 -16  -3    2.05    2.54
   0  16   3    0.15    1.48
   0  16   3   -1.29    1.43
   2 -16  -5    0.37    2.35
   2 -16  -5    1.62    2.09
  -2  16   5    1.75    1.59
  -2  16   5    5.59    1.82
  -2  16   5    1.35    1.62
  -7 -15   4    3.66    3.01
  -7 -15   4    1.67    2.41
   7  15  -4    0.11    1.38
   7  15  -4    5.30    1.22
   7  15  -4   -0.45    2.06
   7  15  -4    2.24    1.30
  -5 -15   2    3.60    2.34
  -5 -15   2    3.05    2.71
   5  15  -2    1.80    1.89
   5  15  -2    2.13    1.17
   5  15  -2    3.35    1.46
   5  15  -2    3.82    1.24
  -3 -15   0   -0.27    2.00
  -3 -15   0    3.64    2.11
  -3 -15   0    3.75    2.37
   3  15   0   -0.49    1.16
   3  15   0   -1.66    1.36
   3  15   0    1.23    1.10
  -1 -15  -2    3.67    2.15
  -1 -15  -2    2.07    2.25
  -1 -15  -2    5.08    2.23
   1  15   2    0.30    1.23
   1  15   2    3.08    1.28
   1 -15  -4    3.32    2.31
   1 -15  -4    7.91    1.89
   1 -15  -4    6.62    2.33
  -1  15   4    6.53    1.84
  -1  15   4    7.40    1.59
  -1  15   4    8.46    1.54
   3 -15  -6    3.48    2.17
   3 -15  -6    4.08    2.44
  -3  15   6    1.18    1.46
  -3  15   6    0.63    1.55
  -3  15   6    4.21    1.82
   5 -15  -8    5.16    1.95
   5 -15  -8    6.81    1.11
   5 -15  -8    4.69    2.54
   5 -15  -8    5.10    1.06
   5 -15  -8    1.75    2.44
  -5  15   8    2.04    1.74
  -5  15   8    4.81    1.91
  -5  15   8    6.35    1.77
 -10 -14   7    5.95    3.49
 -10 -14   7   -0.03    2.36
  10  14  -7    4.39    1.81
  10  14  -7    3.53    1.29
  10  14  -7    6.71    2.34
  10  14  -7    3.96    1.30
  -8 -14   5   15.35    3.42
  -8 -14   5   14.25    2.75
   8  14  -5   11.42    2.16
   8  14  -5   15.13    1.62
   8  14  -5   15.37    1.61
   8  14  -5   14.16    2.48
  -6 -14   3    3.93    2.19
  -6 -14   3    5.25    2.76
   6  14  -3    1.93    1.09
   6  14  -3    1.86    1.09
   6  14  -3    2.93    1.25
   6  14  -3    4.12    1.77
  -4 -14   1    1.94    1.89
  -4 -14   1    2.57    2.35
  -4 -14   1    0.14    1.93
   4  14  -1    0.52    1.20
   4  14  -1   -0.65    1.61
   4  14  -1    0.03    1.00
   4  14  -1   -1.19    0.97
  -2 -14  -1   18.39    2.66
  -2 -14  -1   14.21    2.45
  -2 -14  -1   14.48    2.48
   2  14   1   12.79    1.51
   2  14   1   13.07    1.60
   0 -14  -3    7.43    1.97
   0 -14  -3    3.66    2.09
   0 -14  -3    6.86    2.07
   0  14   3    6.69    1.33
   0  14   3    5.91    1.33
   0  14   3    5.84    1.66
   2 -14  -5    2.53    0.63
   2 -14  -5    6.67    2.16
   2 -14  -5    3.93    1.91
   2 -14  -5    3.60    1.46
   2 -14  -5    2.44    0.58
  -2  14   5    3.78    1.34
  -2  14   5    3.43    1.40
  -2  14   5    4.77    1.69
   4 -14  -7    4.26    0.97
   4 -14  -7    2.30    2.16
   4 -14  -7    4.43    1.74
   4 -14  -7    5.29    0.99
   4 -14  -7    3.06    2.16
  -4  14   7    5.57    1.47
  -4  14   7    6.02    1.53
   6 -14  -9    3.96    2.38
   6 -14  -9    2.97    1.83
   6 -14  -9    3.83    1.25
   6 -14  -9    2.39    1.23
   6 -14  -9    4.28    2.25
  -6  14   9    4.59    1.69
  -6  14   9    5.17    1.79
  -6  14   9    3.19    1.66
   8 -14 -11   -3.88    1.81
   8 -14 -11    1.14    1.49
   8 -14 -11    0.37    1.43
  -8  14  11   -2.57    1.78
  -8  14  11    0.58    1.81
  -8  14  11    1.37    1.77
 -11 -13   8   11.80    3.77
 -11 -13   8    6.83    2.41
  11  13  -8    6.98    1.33
  11  13  -8    9.78    2.55
  11  13  -8    5.78    1.34
  11  13  -8   10.78    2.24
  11  13  -8    3.80    1.58
  -9 -13   6    4.17    2.81
  -9 -13   6   -0.96    1.73
   9  13  -6    0.82    1.51
   9  13  -6    1.87    1.03
   9  13  -6    0.62    1.99
   9  13  -6    4.56    1.80
   9  13  -6    3.06    1.07
  -7 -13   4    5.41    2.66
  -7 -13   4    3.23    1.61
  -7 -13   4    5.18    2.13
   7  13  -4    2.86    1.18
   7  13  -4    4.28    1.07
   7  13  -4    3.61    1.07
   7  13  -4    4.59    1.73
  -5 -13   2    2.25    2.15
  -5 -13   2    2.76    1.88
   5  13  -2    0.28    1.45
   5  13  -2   -0.09    0.89
   5  13  -2    1.68    0.94
   5  13  -2   -1.12    1.02
  -3 -13   0    2.05    1.71
  -3 -13   0    2.10    1.96
  -3 -13   0    2.71    1.77
   3  13   0    4.46    1.61
   3  13   0    2.68    0.94
   3  13   0    2.49    1.19
   3  13   0    2.00    1.01
  -1 -13  -2    3.30    1.74
  -1 -13  -2    0.76    1.59
  -1 -13  -2    1.43    1.69
   1  13   2    0.79    1.35
   1  13   2   -0.44    1.00
   1  13   2    1.38    1.00
   1 -13  -4   10.66    2.05
   1 -13  -4   12.38    1.09
   1 -13  -4   14.32    1.09
   1 -13  -4   16.92    2.38
   1 -13  -4   14.77    2.30
  -1  13   4   11.09    1.47
  -1  13   4   13.52    1.59
  -1  13   4   14.08    1.92
   3 -13  -6    0.19    1.36
   3 -13  -6    0.02    1.73
   3 -13  -6    0.22    1.08
   3 -13  -6    0.04    0.76
   3 -13  -6    1.14    0.78
   3 -13  -6    1.45    1.81
  -3  13   6    0.23    1.28
  -3  13   6    2.86    1.24
   5 -13  -8   -1.31    1.45
   5 -13  -8    1.04    1.01
   5 -13  -8    0.78    1.01
   5 -13  -8    1.07    1.93
  -5  13   8   -0.79    1.29
  -5  13   8   -0.25    1.24
   7 -13 -10   10.06    1.53
   7 -13 -10    5.75    1.80
  -7  13  10    7.64    1.65
  -7  13  10    9.86    1.86
  -7  13  10    5.94    1.68
   9 -13 -12   18.99    2.22
   9 -13 -12   16.01    2.38
   9 -13 -12   26.63    2.77
  -9  13  12   18.01    2.29
  -9  13  12   20.19    2.47
  -9  13  12   16.85    2.37
 -12 -12   9    6.09    2.99
 -12 -12   9   -1.16    2.23
 -12 -12   9    5.75    3.23
  12  12  -9    0.72    1.16
  12  12  -9   -2.68    1.83
  12  12  -9    2.19    1.26
  12  12  -9    4.44    1.27
  12  12  -9    2.13    2.27
 -10 -12   7   10.25    2.99
 -10 -12   7    6.49    2.13
  10  12  -7    9.66    1.33
  10  12  -7   12.52    1.34
  10  12  -7    8.60    2.18
  10  12  -7   12.95    2.11
  10  12  -7    5.58    1.48
  -8 -12   5    4.66    1.65
  -8 -12   5    6.44    2.19
  -8 -12   5    3.99    2.60
   8  12  -5    1.01    1.81
   8  12  -5    1.49    0.95
   8  12  -5    3.41    1.63
   8  12  -5    2.26    0.98
  -6 -12   3   34.00    3.88
  -6 -12   3   34.37    3.49
  -6 -12   3   33.28    2.95
   6  12  -3   31.92    3.51
   6  12  -3   37.66    2.42
   6  12  -3   37.29    2.60
   6  12  -3   34.10    2.46
  -4 -12   1    0.22    1.50
  -4 -12   1    1.17    1.95
  -4 -12   1    3.09    1.65
   4  12  -1    1.64    0.90
   4  12  -1    1.33    0.99
   4  12  -1    2.44    0.87
   4  12  -1    0.08    1.32
  -2 -12  -1   33.95    3.19
  -2 -12  -1   31.17    3.02
  -2 -12  -1   35.83    3.11
   2  12   1   35.28    2.41
   2  12   1   27.28    2.80
   2  12   1   35.94    2.36
   0 -12  -3   27.98    1.57
   0 -12  -3   22.31    2.77
   0 -12  -3   26.62    2.94
   0 -12  -3   24.98    2.68
   0  12   3   22.41    2.50
   0  12   3   29.16    2.28
   0  12   3   27.76    2.17
   2 -12  -5    3.36    1.73
   2 -12  -5    3.71    0.77
   2 -12  -5    2.99    0.76
   2 -12  -5    1.99    1.22
   2 -12  -5    2.85    1.27
   2 -12  -5    2.90    1.61
  -2  12   5    2.90    1.18
  -2  12   5    4.89    1.16
   4 -12  -7    3.97    0.93
   4 -12  -7    4.95    1.05
   4 -12  -7    3.80    0.97
   4 -12  -7    5.70    1.50
  -4  12   7    8.33    1.30
  -4  12   7    4.34    1.26
   6 -12  -9    0.11    1.07
   6 -12  -9   -0.11    1.02
   6 -12  -9   -0.37    1.29
  -6  12   9    2.80    1.37
  -6  12   9    1.95    1.34
   8 -12 -11    3.86    1.48
   8 -12 -11    1.93    1.56
   8 -12 -11    3.38    1.34
  -8  12  11    5.07    1.52
  -8  12  11    1.49    1.56
  10 -12 -13    1.09    1.70
  10 -12 -13    2.36    1.72
  10 -12 -13    0.73    1.73
 -10  12  13    0.04    1.65
 -10  12  13    4.74    1.84
 -10  12  13    1.52    1.48
 -13 -11  10    5.43    2.47
 -13 -11  10    8.95    3.29
 -13 -11  10    6.91    3.35
  13  11 -10    9.97    2.48
  13  11 -10    4.13    1.31
  13  11 -10    6.12    2.55
  13  11 -10    7.00    1.41
 -11 -11   8    8.09    2.14
 -11 -11   8    6.60    2.90
 -11 -11   8    6.13    2.60
  11  11  -8    5.92    2.37
  11  11  -8    5.66    1.16
  11  11  -8    5.30    1.16
  11  11  -8    4.46    1.26
  11  11  -8    4.29    1.98
  -9 -11   6    5.04    1.68
  -9 -11   6    5.44    2.52
   9  11  -6    4.89    1.69
   9  11  -6    6.51    1.02
   9  11  -6    3.96    1.27
   9  11  -6    4.49    1.74
   9  11  -6    6.36    1.06
  -7 -11   4    3.45    2.08
  -7 -11   4    2.24    1.73
  -7 -11   4    1.41    1.37
   7  11  -4    1.50    0.93
   7  11  -4    3.35    0.85
   7  11  -4    2.78    0.87
  -5 -11   2    0.85    1.96
  -5 -11   2   -0.71    1.46
  -5 -11   2    0.14    1.42
  -5 -11   2   -0.64    1.04
   5  11  -2    0.34    1.26
   5  11  -2    0.19    0.73
   5  11  -2    0.15    0.75
   5  11  -2    0.45    0.88
  -3 -11   0    0.40    1.47
  -3 -11   0    0.70    1.74
  -3 -11   0    0.47    1.33
   3  11   0    2.16    0.80
   3  11   0    0.89    0.79
   3  11   0   -0.52    1.09
  -1 -11  -2    2.60    1.46
  -1 -11  -2    3.16    1.45
  -1 -11  -2    3.84    1.56
  -1 -11  -2    2.90    0.46
   1  11   2    3.77    1.28
   1  11   2    4.03    0.92
   1  11   2    2.01    0.88
   1 -11  -4   25.62    2.60
   1 -11  -4   24.14    2.63
   1 -11  -4   26.56    1.74
   1 -11  -4   25.35    1.71
   1 -11  -4   22.07    2.38
   1 -11  -4   23.60    2.36
  -1  11   4   25.96    2.03
  -1  11   4   24.18    2.10
   3 -11  -6  119.20    6.57
   3 -11  -6  119.41    6.34
   3 -11  -6  119.40    6.26
   3 -11  -6  118.55    6.27
  -3  11   6  120.83    6.50
  -3  11   6  118.38    6.44
   5 -11  -8    7.30    1.15
   5 -11  -8    7.51    1.52
   5 -11  -8    7.60    1.17
  -5  11   8    8.16    1.40
  -5  11   8    8.68    1.40
   7 -11 -10    0.94    1.13
   7 -11 -10    0.66    1.35
   7 -11 -10    0.42    1.09
  -7  11  10   -0.22    1.22
  -7  11  10    0.95    1.25
   9 -11 -12   -0.10    1.41
   9 -11 -12   -0.84    1.45
   9 -11 -12    0.71    1.32
  -9  11  12    1.23    1.50
  -9  11  12    1.17    1.40
  -9  11  12   -1.43    1.15
  11 -11 -14   -0.39    1.61
  11 -11 -14   -1.01    1.64
 -11  11  14    0.31    1.70
 -11  11  14   -0.02    1.64
 -11  11  14    1.21    1.23
 -14 -10  11    6.26    3.32
 -14 -10  11    6.24    3.23
 -14 -10  11    1.58    2.19
  14  10 -11    1.30    2.54
  14  10 -11    2.33    2.03
  14  10 -11    1.84    1.34
 -12 -10   9    3.88    2.67
 -12 -10   9    4.45    2.04
 -12 -10   9    9.08    2.73
  12  10  -9    2.99    1.83
  12  10  -9    3.29    1.00
  12  10  -9    3.52    2.06
  12  10  -9    5.27    1.14
  12  10  -9    1.83    1.08
 -10 -10   7   -0.06    1.52
 -10 -10   7    1.23    2.21
 -10 -10   7    0.56    2.34
  10  10  -7    0.14    0.95
  10  10  -7    1.90    1.88
  10  10  -7    0.59    0.87
  10  10  -7   -1.18    1.48
  10  10  -7    1.58    0.86
  -8 -10   5    6.43    1.98
  -8 -10   5    7.16    2.35
  -8 -10   5    8.29    1.84
  -8 -10   5    8.42    1.62
   8  10  -5    7.84    0.99
   8  10  -5    7.28    1.02
   8  10  -5    4.92    1.32
   8  10  -5    4.49    1.39
  -6 -10   3   31.36    3.26
  -6 -10   3   31.64    2.89
  -6 -10   3   31.44    2.58
   6  10  -3   33.86    2.25
   6  10  -3   30.98    2.60
   6  10  -3   33.52    2.16
   6  10  -3   33.18    2.98
   6  10  -3   32.86    2.17
  -4 -10   1    9.88    1.29
  -4 -10   1   12.20    1.68
  -4 -10   1   12.96    2.10
  -4 -10   1    8.45    1.69
   4  10  -1   12.89    1.48
   4  10  -1   11.00    1.28
   4  10  -1   10.31    1.51
   4  10  -1   11.99    1.16
  -2 -10  -1    5.48    0.64
  -2 -10  -1    2.99    1.52
  -2 -10  -1    4.00    1.59
  -2 -10  -1    5.17    0.49
   2  10   1    5.11    0.87
   2  10   1    5.57    1.20
   2  10   1    6.94    0.90
   0 -10  -3    1.94    0.56
   0 -10  -3    0.89    0.55
   0 -10  -3    1.66    1.30
   0 -10  -3    0.12    1.37
   0 -10  -3    1.03    1.30
   0  10   3    1.65    0.77
   0  10   3    2.61    1.13
   0  10   3    2.32    0.84
   2 -10  -5   15.34    1.43
   2 -10  -5   15.58    1.64
   2 -10  -5   13.15    1.40
   2 -10  -5   15.49    1.79
  -2  10   5   14.42    1.64
  -2  10   5   15.25    1.71
   4 -10  -7   -0.47    0.83
   4 -10  -7   -1.20    1.07
   4 -10  -7   -0.84    0.73
   4 -10  -7   -0.56    0.81
  -4  10   7   -1.67    0.94
  -4  10   7    0.71    0.96
   6 -10  -9   14.98    1.72
   6 -10  -9   16.88    1.62
   6 -10  -9   14.85    1.61
  -6  10   9   16.92    1.74
  -6  10   9   13.16    1.63
   8 -10 -11   15.85    1.74
  -8  10  11   15.43    1.87
  -8  10  11   16.93    1.86
  -8  10  11   12.33    1.54
  10 -10 -13    1.64    1.46
  10 -10 -13   -0.13    1.43
 -10  10  13    2.36    1.34
 -10  10  13    0.99    1.05
 -10  10  13    1.44    1.52
  12 -10 -15   11.29    2.17
  12 -10 -15   13.53    2.06
 -12  10  15    9.48    1.32
 -12  10  15   13.97    2.08
 -12  10  15   13.59    2.24
 -15  -9  12   -1.29    2.24
 -15  -9  12    5.21    3.46
 -15  -9  12   -0.03    3.11
  15   9 -12    2.90    2.19
  15   9 -12    0.58    1.35
  15   9 -12    0.27    2.43
  15   9 -12    3.47    1.39
 -13  -9  10    7.63    2.93
 -13  -9  10    7.69    2.21
 -13  -9  10   10.26    3.10
  13   9 -10    0.02    2.10
  13   9 -10    7.36    1.34
  13   9 -10    7.98    2.00
 -11  -9   8   10.64    1.93
 -11  -9   8    9.98    2.58
 -11  -9   8   10.73    2.71
  11   9  -8    9.82    1.17
  11   9  -8   13.43    1.36
  11   9  -8   10.90    2.27
  11   9  -8   12.38    2.18
  -9  -9   6    2.83    1.41
  -9  -9   6    3.20    1.96
  -9  -9   6    2.80    2.07
   9   9  -6    7.49    1.62
   9   9  -6    3.98    0.85
   9   9  -6    3.17    1.52
   9   9  -6    4.99    0.89
   9   9  -6    4.41    0.98
  -7  -9   4   -0.58    1.46
  -7  -9   4    0.82    1.13
  -7  -9   4    0.39    1.30
  -7  -9   4   -2.85    1.74
   7   9  -4    1.15    1.29
   7   9  -4    0.10    0.65
   7   9  -4    2.14    1.15
   7   9  -4    1.78    0.73
  -5  -9   2    3.56    1.37
  -5  -9   2    4.67    1.09
  -5  -9   2    3.86    1.73
  -5  -9   2    5.83    1.34
   5   9  -2    5.14    0.78
   5   9  -2    3.87    1.13
   5   9  -2    4.55    1.33
   5   9  -2    4.87    0.83
   5   9  -2    4.57    0.77
  -3  -9   0    1.15    0.75
  -3  -9   0    3.36    1.30
  -3  -9   0    1.64    0.33
  -3  -9   0   -0.56    1.12
  -3  -9   0    0.39    1.49
  -3  -9   0    2.18    0.33
   3   9   0    1.10    0.90
   3   9   0    0.41    0.58
   3   9   0    1.92    0.65
  -1  -9  -2   21.13    1.30
  -1  -9  -2   17.99    1.28
  -1  -9  -2   17.18    2.05
  -1  -9  -2   19.54    2.13
  -1  -9  -2   20.98    2.12
   1   9   2   19.89    1.73
   1   9   2   17.64    1.83
   1   9   2   19.81    1.53
   1   9   2   19.24    1.58
   1  -9  -4    2.64    1.18
   1  -9  -4    1.80    0.91
   1  -9  -4    2.29    1.06
   1  -9  -4    1.71    0.60
   1  -9  -4    1.60    0.62
  -1   9   4    1.12    0.73
  -1   9   4    1.55    0.77
   3  -9  -6    6.94    0.95
   3  -9  -6    5.59    1.12
   3  -9  -6    7.34    0.97
  -3   9   6    5.43    1.01
  -3   9   6    8.35    1.16
   5  -9  -8   82.42    4.39
   5  -9  -8   82.14    4.50
   5  -9  -8   79.58    4.38
   5  -9  -8   68.31    4.04
  -5   9   8   77.95    4.47
  -5   9   8   79.23    4.47
   7  -9 -10   75.13    4.33
   7  -9 -10   70.53    4.28
  -7   9  10   75.36    4.45
  -7   9  10   72.39    4.33
   9  -9 -12   -0.17    1.16
  -9   9  12   -0.27    0.97
  -9   9  12   -0.88    0.86
  -9   9  12    0.40    1.29
  11  -9 -14    2.73    1.52
  11  -9 -14   -0.21    1.47
 -11   9  14   -0.08    0.89
 -11   9  14   -0.29    1.37
 -11   9  14    2.41    1.54
  13  -9 -16    6.97    2.09
  13  -9 -16    6.37    1.94
 -13   9  16    5.29    1.89
 -13   9  16    2.41    1.91
 -16  -8  13   10.07    3.40
 -16  -8  13    6.76    3.88
 -16  -8  13   12.87    2.88
 -16  -8  13    6.48    1.80
  16   8 -13    5.39    1.51
  16   8 -13    9.86    2.63
  16   8 -13   10.07    2.30
  16   8 -13    5.56    1.35
  16   8 -13    9.53    1.70
 -14  -8  11   -0.11    3.02
 -14  -8  11   -0.06    1.30
 -14  -8  11    4.57    2.14
 -14  -8  11    1.02    2.63
  14   8 -11    1.53    1.93
  14   8 -11    0.52    1.70
  14   8 -11    0.52    1.18
  14   8 -11   -0.12    1.07
 -12  -8   9    8.82    2.71
 -12  -8   9    1.11    1.64
 -12  -8   9    6.35    2.77
 -12  -8   9    5.69    1.21
  12   8  -9    5.37    1.14
  12   8  -9    4.56    2.89
  12   8  -9    5.92    2.28
  12   8  -9    5.49    1.14
 -10  -8   7    1.06    2.07
 -10  -8   7    0.05    1.93
 -10  -8   7    0.44    1.38
  10   8  -7    2.85    1.60
  10   8  -7    2.93    0.78
  10   8  -7    0.27    1.33
  10   8  -7    1.75    0.82
  -8  -8   5    0.47    1.14
  -8  -8   5   -0.08    1.63
  -8  -8   5    1.41    1.37
  -8  -8   5    0.09    1.77
   8   8  -5    2.78    1.42
   8   8  -5   -0.71    0.61
   8   8  -5    0.39    0.64
   8   8  -5   -0.65    1.21
  -6  -8   3   -0.28    1.62
  -6  -8   3    1.65    0.93
  -6  -8   3    1.26    1.22
  -6  -8   3    0.42    1.26
   6   8  -3    2.38    0.64
   6   8  -3    1.38    0.57
   6   8  -3    1.25    0.64
   6   8  -3    0.73    1.14
  -4  -8   1   -1.06    1.13
  -4  -8   1   -0.47    1.33
  -4  -8   1    0.29    1.07
  -4  -8   1   -0.11    0.74
   4   8  -1    1.73    0.92
   4   8  -1    0.09    0.61
   4   8  -1    1.46    0.57
   4   8  -1    1.74    0.62
  -2  -8  -1   54.09    3.16
  -2  -8  -1   47.47    2.54
  -2  -8  -1   48.24    2.71
  -2  -8  -1   46.43    3.08
  -2  -8  -1   45.20    3.28
   2   8   1   45.78    2.70
   2   8   1   48.33    2.87
   2   8   1   45.49    2.91
   2   8   1   48.26    2.71
   0  -8  -3    1.19    1.03
   0  -8  -3    0.81    0.52
   0  -8  -3    0.97    0.83
   0  -8  -3    0.61    1.10
   0  -8  -3    1.02    0.51
   0   8   3    1.12    0.60
   0   8   3    1.20    0.67
   2  -8  -5    0.78    0.77
   2  -8  -5    0.53    0.62
   2  -8  -5   -0.02    0.59
   2  -8  -5    0.49    0.85
  -2   8   5    1.24    0.74
  -2   8   5    0.30    0.68
   4  -8  -7   18.04    1.42
   4  -8  -7   16.57    1.56
   4  -8  -7   16.66    1.67
   4  -8  -7   16.71    1.57
  -4   8   7   16.90    1.65
  -4   8   7   17.17    1.65
   6  -8  -9   95.17    5.34
   6  -8  -9   93.99    5.32
  -6   8   9  101.98    5.44
  -6   8   9   98.44    5.39
   8  -8 -11    7.29    1.35
   8  -8 -11    6.30    1.30
  -8   8  11    9.63    1.42
  10  -8 -13    3.04    1.28
  10  -8 -13    0.17    1.26
 -10   8  13    0.03    0.76
 -10   8  13    0.97    0.59
 -10   8  13    2.62    1.42
 -10   8  13   -0.08    1.27
  12  -8 -15   15.55    2.13
  12  -8 -15   14.01    2.09
 -12   8  15   17.83    2.20
 -12   8  15   12.73    1.92
 -12   8  15   12.64    1.41
 -12   8  15   13.85    1.54
  14  -8 -17    3.79    1.92
  14  -8 -17    2.28    2.05
 -14   8  17    2.11    1.79
 -14   8  17    2.79    1.82
 -14   8  17    1.13    1.13
 -17  -7  14    3.96    2.52
 -17  -7  14    6.41    3.39
 -17  -7  14   12.46    4.62
 -17  -7  14    6.99    2.01
  17   7 -14    2.63    2.69
  17   7 -14    6.03    1.70
  17   7 -14    8.01    1.81
  17   7 -14    5.10    1.15
  17   7 -14    9.71    2.49
 -15  -7  12    3.38    3.56
 -15  -7  12    1.71    2.83
 -15  -7  12    0.92    1.97
 -15  -7  12    2.26    1.52
  15   7 -12    1.45    1.93
  15   7 -12    1.10    1.89
  15   7 -12    3.35    1.39
  15   7 -12    1.18    1.23
 -13  -7  10    2.09    2.69
 -13  -7  10   -2.32    2.05
 -13  -7  10    0.25    0.38
 -13  -7  10    0.34    0.30
 -13  -7  10    1.33    1.16
 -13  -7  10   -0.26    1.59
  13   7 -10   -0.81    0.95
  13   7 -10    0.66    0.97
  13   7 -10   -1.49    1.70
 -11  -7   8   21.07    1.22
 -11  -7   8   20.83    2.67
 -11  -7   8   21.90    1.23
 -11  -7   8   21.23    3.00
 -11  -7   8   18.07    3.04
  11   7  -8   21.43    1.87
  11   7  -8   18.27    2.17
  11   7  -8   24.76    1.89
  11   7  -8   18.33    2.53
  -9  -7   6   14.02    2.51
  -9  -7   6   17.71    2.77
  -9  -7   6   19.91    2.23
  -9  -7   6   14.22    0.88
  -9  -7   6   14.25    0.89
   9   7  -6   12.89    1.40
   9   7  -6   16.66    1.40
   9   7  -6   11.19    1.18
   9   7  -6   15.06    1.74
   9   7  -6    9.50    1.73
  -7  -7   4   54.14    3.90
  -7  -7   4   59.54    2.85
  -7  -7   4   58.50    3.51
  -7  -7   4   55.45    2.84
  -7  -7   4   53.33    3.63
  -7  -7   4   52.61    3.94
   7   7  -4   57.44    3.12
   7   7  -4   55.63    3.09
   7   7  -4   55.70    3.56
   7   7  -4   54.78    3.58
  -5  -7   2    9.56    1.16
  -5  -7   2   11.19    0.76
  -5  -7   2    8.03    1.33
  -5  -7   2   11.95    0.77
  -5  -7   2   12.34    1.55
  -5  -7   2    9.09    1.69
   5   7  -2   12.34    1.39
   5   7  -2   10.29    1.05
   5   7  -2   10.15    1.02
   5   7  -2    9.66    1.06
  -3  -7   0   76.35    3.83
  -3  -7   0   69.50    3.62
  -3  -7   0   71.04    4.06
  -3  -7   0   63.47    4.06
  -3  -7   0   68.63    3.61
  -3  -7   0   70.52    4.20
   3   7   0   71.68    3.74
   3   7   0   73.76    3.94
   3   7   0   69.36    3.73
  -1  -7  -2    0.68    0.46
  -1  -7  -2    0.62    0.95
  -1  -7  -2    0.84    0.94
  -1  -7  -2    1.38    0.47
  -1  -7  -2    0.50    0.44
  -1  -7  -2   -0.81    0.86
   1   7   2   -0.38    0.66
   1   7   2    0.25    0.57
   1   7   2    0.53    0.65
   1   7   2    0.57    0.58
   1  -7  -4    1.38    0.59
   1  -7  -4    2.78    0.73
   1  -7  -4    1.74    0.86
   1  -7  -4    1.41    0.58
  -1   7   4    1.98    0.65
  -1   7   4    2.80    0.71
   3  -7  -6   36.82    2.30
   3  -7  -6   37.67    2.39
   3  -7  -6   38.63    2.33
  -3   7   6   38.43    2.35
  -3   7   6   34.75    2.37
   5  -7  -8    8.59    1.08
   5  -7  -8    9.26    1.11
  -5   7   8    5.95    1.06
  -5   7   8    7.57    1.07
   7  -7 -10    1.63    0.66
   7  -7 -10    1.57    0.93
   7  -7 -10    1.13    0.97
  -7   7  10    2.26    0.44
  -7   7  10    0.70    0.94
  -7   7  10    2.13    1.05
   9  -7 -12    6.19    1.34
   9  -7 -12    5.00    1.10
   9  -7 -12    6.85    0.94
  -9   7  12    5.90    0.86
  -9   7  12    5.71    0.79
  -9   7  12    7.28    1.35
  11  -7 -14    7.54    1.50
  11  -7 -14    5.15    0.99
  11  -7 -14    5.85    1.51
 -11   7  14    6.34    0.77
 -11   7  14    6.22    1.55
 -11   7  14    6.08    0.98
 -11   7  14    5.18    1.43
  13  -7 -16    5.30    1.73
  13  -7 -16   -0.04    1.58
 -13   7  16   -0.77    1.61
 -13   7  16    2.08    1.51
 -13   7  16    3.67    1.14
 -15   7  18   10.62    2.02
 -15   7  18    6.42    1.58
 -15   7  18    3.76    1.98
 -18  -6  15   -2.30    2.05
 -18  -6  15   -4.44    4.04
  18   6 -15    2.32    2.55
  18   6 -15    1.07    1.77
 -16  -6  13    1.76    3.60
 -16  -6  13   -0.02    1.69
 -16  -6  13    6.63    3.06
 -16  -6  13    4.83    0.84
 -16  -6  13    2.81    0.77
 -16  -6  13    4.66    2.18
  16   6 -13    4.96    2.23
  16   6 -13    1.81    1.40
  16   6 -13    4.20    0.97
  16   6 -13    4.41    1.46
 -14  -6  11    8.38    3.14
 -14  -6  11    5.69    1.50
 -14  -6  11    6.49    1.96
 -14  -6  11   10.50    2.70
 -14  -6  11    6.23    0.83
 -14  -6  11    5.78    0.81
  14   6 -11    6.66    1.29
  14   6 -11    8.29    1.36
 -12  -6   9    5.89    0.69
 -12  -6   9    4.56    0.69
 -12  -6   9    2.12    2.05
 -12  -6   9    4.38    1.15
 -12  -6   9    4.61    1.58
 -12  -6   9    5.78    2.76
  12   6  -9    5.37    1.03
  12   6  -9    3.29    1.01
  12   6  -9    3.34    1.58
  12   6  -9    1.72    1.46
 -10  -6   7   -2.25    1.77
 -10  -6   7    0.88    1.99
 -10  -6   7    0.11    1.23
 -10  -6   7    0.45    0.83
 -10  -6   7    1.24    0.48
 -10  -6   7    0.40    0.48
  10   6  -7    1.72    1.28
  10   6  -7    0.60    0.75
  10   6  -7   -0.64    1.23
  10   6  -7    1.32    0.79
  -8  -6   5    2.61    0.45
  -8  -6   5    5.49    1.30
  -8  -6   5    3.60    1.08
  -8  -6   5    2.20    0.69
  -8  -6   5    1.45    1.58
  -8  -6   5    4.30    1.80
   8   6  -5    2.27    0.67
   8   6  -5    2.74    1.03
   8   6  -5    2.85    0.64
   8   6  -5    4.04    1.19
   8   6  -5    3.58    0.69
  -6  -6   3   74.26    4.62
  -6  -6   3   76.63    4.48
  -6  -6   3   72.77    3.77
  -6  -6   3   74.76    4.12
  -6  -6   3   77.64    3.78
   6   6  -3   75.04    4.17
   6   6  -3   69.06    3.89
   6   6  -3   71.39    4.29
   6   6  -3   73.23    3.91
  -4  -6   1   63.47    3.15
  -4  -6   1   60.40    3.14
  -4  -6   1   57.64    3.38
  -4  -6   1   68.89    3.58
  -4  -6   1   59.82    3.59
  -4  -6   1   59.82    3.61
  -4  -6   1   68.28    3.92
   4   6  -1   57.01    3.20
   4   6  -1   56.78    3.23
   4   6  -1   56.47    3.24
   4   6  -1   62.79    3.53
  -2  -6  -1   31.58    2.22
  -2  -6  -1   32.84    1.82
  -2  -6  -1   32.97    1.82
  -2  -6  -1   33.54    1.92
  -2  -6  -1   29.40    2.35
  -2  -6  -1   32.33    2.43
   2   6   1   29.78    2.04
   2   6   1   30.39    1.91
   2   6   1   33.19    1.90
   0  -6  -3    0.43    0.47
   0  -6  -3    0.36    0.65
   0  -6  -3    0.43    0.46
   0   6   3   -0.31    0.57
   0   6   3    0.03    0.51
   2  -6  -5   57.08    3.03
   2  -6  -5   52.35    2.98
   2  -6  -5   53.34    2.99
  -2   6   5   53.04    3.02
  -2   6   5   51.73    3.00
   4  -6  -7   44.96    2.75
   4  -6  -7   46.43    2.74
  -4   6   7   45.17    2.77
  -4   6   7   50.08    2.79
   6  -6  -9    1.94    0.85
  -6   6   9    0.82    0.82
  -6   6   9    1.36    0.81
   8  -6 -11   61.78    3.82
   8  -6 -11   64.15    3.62
   8  -6 -11   62.75    3.88
  -8   6  11   61.55    3.84
  -8   6  11   69.74    3.51
  -8   6  11   67.32    3.90
  10  -6 -13   11.07    1.38
  10  -6 -13    7.31    1.41
 -10   6  13    8.36    1.44
 -10   6  13    9.70    1.04
 -10   6  13   10.91    1.15
  12  -6 -15    1.93    1.41
  12  -6 -15    0.52    1.08
  12  -6 -15   -0.82    1.26
 -12   6  15    0.10    1.23
 -12   6  15    0.94    0.96
 -12   6  15   -1.01    1.33
  14  -6 -17    1.84    1.69
  14  -6 -17    2.57    1.70
 -14   6  17    1.15    1.66
 -14   6  17   -3.08    1.50
 -14   6  17    0.99    1.24
 -17  -5  14    1.29    1.83
 -17  -5  14    0.28    0.90
 -17  -5  14    8.86    2.45
 -17  -5  14    0.18    2.80
 -17  -5  14   -0.13    0.97
 -17  -5  14   -1.27    4.32
  17   5 -14    1.75    1.48
  17   5 -14    0.68    1.51
  17   5 -14    0.63    0.65
  17   5 -14    1.78    2.05
 -15  -5  12   -0.04    2.28
 -15  -5  12   -1.19    1.40
 -15  -5  12    2.09    0.84
 -15  -5  12   -1.79    3.20
 -15  -5  12    1.73    1.90
 -15  -5  12    1.62    0.79
  15   5 -12    1.57    1.27
  15   5 -12    2.33    1.27
  15   5 -12    3.39    2.07
 -13  -5  10    1.35    0.70
 -13  -5  10    0.71    1.99
 -13  -5  10    4.15    1.20
 -13  -5  10    0.57    0.71
 -13  -5  10    1.02    1.52
  13   5 -10    1.06    1.01
  13   5 -10    1.58    1.03
  13   5 -10    1.24    1.46
 -11  -5   8    0.97    1.83
 -11  -5   8    2.70    0.98
 -11  -5   8    1.43    0.60
 -11  -5   8    1.41    0.62
  11   5  -8    2.42    1.40
  11   5  -8    1.90    0.82
  11   5  -8    2.47    0.87
  -9  -5   6    1.44    0.74
  -9  -5   6    2.94    0.54
  -9  -5   6    2.00    1.58
  -9  -5   6    3.16    0.55
   9   5  -6    1.56    0.45
   9   5  -6    2.90    0.72
   9   5  -6    1.96    1.15
   9   5  -6    2.99    1.08
   9   5  -6    3.23    0.75
  -7  -5   4    3.96    1.32
  -7  -5   4    1.35    0.53
  -7  -5   4    0.50    0.91
  -7  -5   4    1.15    0.44
  -7  -5   4    1.70    0.45
   7   5  -4    0.96    0.97
   7   5  -4    1.28    0.84
   7   5  -4    0.95    0.53
   7   5  -4    2.51    0.58
  -5  -5   2   18.93    1.80
  -5  -5   2   17.87    1.15
  -5  -5   2   18.41    2.28
  -5  -5   2   23.47    2.13
   5   5  -2   14.61    1.51
   5   5  -2   13.15    1.22
   5   5  -2   23.08    1.83
  -3  -5   0   -0.74    1.09
  -3  -5   0   -0.01    0.36
  -3  -5   0    0.68    0.87
   3   5   0   -0.15    0.56
   3   5   0   -0.27    0.76
   3   5   0    1.16    0.45
   3   5   0    0.29    0.43
  -1  -5  -2    0.82    0.41
  -1  -5  -2    0.62    0.35
  -1  -5  -2    0.66    0.41
  -1  -5  -2    0.02    0.69
   1   5   2    0.42    0.51
   1   5   2    0.94    0.46
   1   5   2    0.54    0.46
   1   5   2    0.05    0.43
   1  -5  -4   18.89    1.31
   1  -5  -4   18.03    1.33
   1  -5  -4   20.04    1.35
  -1   5   4   16.04    1.28
   3  -5  -6    3.79    0.72
   3  -5  -6    0.89    0.62
  -3   5   6    2.10    0.68
  -3   5   6    1.70    0.73
   5  -5  -8    5.95    0.90
   5  -5  -8    4.72    0.86
  -5   5   8    5.83    0.64
  -5   5   8    4.64    0.87
  -5   5   8    4.54    0.83
   7  -5 -10   13.84    1.49
   7  -5 -10   14.33    1.44
   7  -5 -10   12.88    1.35
  -7   5  10   13.19    1.37
  -7   5  10   11.59    1.16
  -7   5  10   13.15    1.55
   9  -5 -12    0.52    0.99
   9  -5 -12   -0.80    0.94
   9  -5 -12    0.07    1.02
  -9   5  12    1.32    0.95
  -9   5  12    1.36    0.47
  -9   5  12   -0.40    0.97
  -9   5  12    0.39    0.73
  11  -5 -14    5.53    1.36
  11  -5 -14    3.95    1.33
 -11   5  14    2.07    0.99
 -11   5  14    1.18    1.23
  13  -5 -16   13.92    1.89
  13  -5 -16   10.71    1.78
  13  -5 -16   11.10    1.82
 -13   5  16   11.84    1.63
 -13   5  16    9.03    1.68
 -13   5  16   12.51    1.83
  15  -5 -18   -1.98    1.70
  15  -5 -18   -0.39    1.82
 -15   5  18    1.15    1.46
 -15   5  18   -0.64    1.63
 -15   5  18    3.56    1.79
 -18  -4  15    1.49    1.14
 -18  -4  15    0.70    2.19
 -18  -4  15   -0.74    1.18
 -18  -4  15    0.69    2.32
  18   4 -15   -2.62    1.68
  18   4 -15    1.57    1.72
  18   4 -15    0.44    2.10
 -16  -4  13    0.70    1.00
 -16  -4  13    2.20    2.58
 -16  -4  13    1.15    1.68
 -16  -4  13   -0.89    1.96
 -16  -4  13    1.95    0.95
  16   4 -13    0.95    0.54
  16   4 -13    3.88    1.40
  16   4 -13    1.67    1.88
  16   4 -13    1.28    1.30
 -14  -4  11    4.34    1.75
 -14  -4  11    1.50    0.87
 -14  -4  11    3.70    2.20
 -14  -4  11    2.15    0.83
  14   4 -11    3.34    1.16
  14   4 -11    0.73    1.46
  14   4 -11    4.25    1.22
 -12  -4   9    1.25    0.70
 -12  -4   9    1.69    0.76
 -12  -4   9    1.39    1.80
  12   4  -9    2.07    0.99
  12   4  -9    2.32    0.91
  12   4  -9   -1.11    1.23
 -10  -4   7   16.00    1.35
 -10  -4   7   17.15    2.49
 -10  -4   7   16.80    1.38
  10   4  -7   18.51    1.56
  10   4  -7   19.62    1.59
  10   4  -7   17.16    1.88
  -8  -4   5  119.94    5.81
  -8  -4   5  106.31    5.86
  -8  -4   5  111.75    5.81
  -8  -4   5  111.91    6.43
   8   4  -5  115.09    5.89
   8   4  -5  102.38    6.08
   8   4  -5  119.99    5.90
   8   4  -5  121.74    5.70
  -6  -4   3   20.46    1.60
  -6  -4   3   15.61    1.10
  -6  -4   3   16.99    1.14
   6   4  -3   14.93    1.20
   6   4  -3   12.75    1.55
   6   4  -3   14.70    1.20
   6   4  -3   13.56    1.49
  -4  -4   1    1.63    0.40
  -4  -4   1    1.37    0.74
  -4  -4   1    2.17    0.99
  -4  -4   1    2.72    0.69
  -4  -4   1    1.71    0.40
   4   4  -1    1.61    0.77
   4   4  -1    2.09    0.45
   4   4  -1    1.70    0.45
   4   4  -1    2.93    0.69
  -2  -4  -1   68.26    3.60
  -2  -4  -1   65.68    3.59
  -2  -4  -1   73.01    3.77
   2   4   1   68.60    3.62
   2   4   1   71.07    3.63
   2   4   1   72.71    3.66
   0  -4  -3  115.93    6.01
   0  -4  -3  117.05    6.01
   0  -4  -3  115.50    6.02
   0   4   3  120.57    6.04
   0   4   3  125.83    6.05
   2  -4  -5   29.11    1.82
  -2   4   5   30.92    1.86
  -2   4   5   28.87    1.82
   4  -4  -7    1.26    0.65
   4  -4  -7    4.29    0.76
  -4   4   7    1.67    0.71
  -4   4   7    0.92    0.40
  -4   4   7    1.63    0.69
   6  -4  -9   39.54    2.39
   6  -4  -9   36.17    2.37
  -6   4   9   38.27    2.20
  -6   4   9   37.09    2.42
  -6   4   9   39.37    2.42
   8  -4 -11    0.52    0.87
   8  -4 -11   -0.23    0.80
   8  -4 -11   -0.76    0.89
  -8   4  11    1.26    0.79
  -8   4  11    0.72    0.89
  -8   4  11   -0.49    0.68
  -8   4  11    0.16    0.37
  10  -4 -13    2.86    1.06
  10  -4 -13   -0.30    1.12
 -10   4  13    0.77    1.05
 -10   4  13    0.00    0.88
 -10   4  13    1.40    0.98
  12  -4 -15    3.43    1.50
  12  -4 -15    3.25    1.35
 -12   4  15    2.34    1.26
 -12   4  15    0.62    1.08
  14  -4 -17   12.58    2.01
  14  -4 -17    6.18    1.89
  14  -4 -17    9.27    1.85
 -14   4  17    9.60    1.69
 -14   4  17    4.86    1.53
 -14   4  17   10.08    1.81
  16  -4 -19   -0.48    2.39
 -16   4  19   -0.23    1.77
 -16   4  19    2.92    1.85
 -16   4  19    1.07    1.77
 -17  -3  14    3.37    2.56
 -17  -3  14    2.36    1.19
 -17  -3  14    1.15    2.13
 -17  -3  14    3.76    1.21
  17   3 -14    0.22    1.94
  17   3 -14    1.65    1.47
  17   3 -14    1.12    1.44
 -15  -3  12    4.84    1.03
 -15  -3  12    2.11    1.68
 -15  -3  12    3.82    1.10
 -15  -3  12    3.18    2.23
  15   3 -12    2.03    1.23
  15   3 -12    6.09    1.67
  15   3 -12    1.91    1.18
 -13  -3  10    4.04    2.00
 -13  -3  10    3.05    0.94
 -13  -3  10    3.36    0.86
  13   3 -10    6.05    1.13
  13   3 -10    4.89    1.11
  13   3 -10    4.34    1.48
 -11  -3   8   54.62    3.30
 -11  -3   8   59.40    3.29
 -11  -3   8   54.27    4.07
  11   3  -8   65.96    3.67
  11   3  -8   60.29    3.45
  11   3  -8   57.97    3.39
  -9  -3   6   33.58    1.96
  -9  -3   6   30.23    1.92
  -9  -3   6   36.10    2.82
   9   3  -6   29.91    2.04
   9   3  -6   25.24    2.25
   9   3  -6   34.93    2.06
  -7  -3   4   91.10    4.86
  -7  -3   4   93.96    4.88
  -7  -3   4   93.92    5.46
   7   3  -4  107.09    5.16
   7   3  -4   87.47    4.90
   7   3  -4   98.02    4.71
   7   3  -4   90.97    4.92
  -5  -3   2   77.50    3.74
  -5  -3   2   73.71    3.67
  -5  -3   2   64.38    3.91
  -5  -3   2   68.84    3.73
  -5  -3   2   70.88    4.15
   5   3  -2   73.08    3.86
   5   3  -2   76.26    3.77
   5   3  -2   73.24    3.76
  -3  -3   0    5.61    0.84
  -3  -3   0    7.46    0.89
  -3  -3   0    8.23    0.74
   3   3   0    7.90    0.78
   3   3   0    7.30    0.77
   3   3   0    8.09    0.48
   3   3   0    7.78    0.94
  -1  -3  -2   87.59    4.37
  -1  -3  -2   87.08    4.37
   1   3   2   90.17    4.38
   1   3   2   80.41    4.36
   1   3   2   83.14    4.34
   1  -3  -4   30.74    1.83
   1  -3  -4   33.50    1.84
   1  -3  -4   31.20    1.59
  -1   3   4   30.13    1.81
  -1   3   4   32.54    1.86
   3  -3  -6    0.12    0.49
   3  -3  -6    0.28    0.51
  -3   3   6    0.55    0.52
  -3   3   6    0.94    0.52
  -3   3   6    0.18    0.31
   5  -3  -8   49.92    2.94
   5  -3  -8   51.09    2.97
  -5   3   8   51.17    2.92
  -5   3   8   52.86    2.83
  -5   3   8   53.29    2.98
   7  -3 -10   28.88    2.03
   7  -3 -10   29.64    1.98
   7  -3 -10   25.74    2.15
  -7   3  10   25.19    1.87
  -7   3  10   28.41    2.01
  -7   3  10   29.67    1.99
   9  -3 -12    0.52    0.91
   9  -3 -12   -0.57    0.86
  -9   3  12    0.70    0.87
  -9   3  12   -0.12    0.81
  -9   3  12    0.42    0.94
  11  -3 -14   -1.71    0.72
  11  -3 -14   -1.33    1.03
  11  -3 -14    0.61    1.34
 -11   3  14    0.36    1.07
 -11   3  14   -0.43    1.03
 -11   3  14    1.07    1.04
  13  -3 -16    2.36    1.75
  13  -3 -16    0.59    1.33
  13  -3 -16    1.84    1.42
 -13   3  16    1.11    1.28
 -13   3  16    1.55    1.35
  15  -3 -18    3.29    2.17
  15  -3 -18    4.84    1.74
  15  -3 -18    3.43    1.80
 -15   3  18    3.50    1.58
 -15   3  18    1.47    1.50
 -15   3  18    7.06    1.78
 -18  -2  15    3.40    2.21
 -18  -2  15    1.25    1.34
  18   2 -15    2.12    1.73
  18   2 -15    1.72    2.06
  18   2 -15   -0.60    1.66
 -16  -2  13    2.89    1.14
 -16  -2  13    4.08    1.25
 -16  -2  13    4.45    1.80
 -16  -2  13    3.28    2.19
  16   2 -13    0.62    1.35
  16   2 -13    5.07    1.44
  16   2 -13    0.03    1.47
 -14  -2  11    0.81    0.99
 -14  -2  11   -2.45    1.74
 -14  -2  11    1.13    0.91
  14   2 -11   -0.54    1.06
  14   2 -11    0.64    1.09
  14   2 -11   -1.21    1.24
 -12  -2   9    5.64    0.96
 -12  -2   9    2.95    1.77
 -12  -2   9    4.84    0.98
  12   2  -9    6.57    1.38
  12   2  -9    5.50    1.05
  12   2  -9    6.16    1.12
 -10  -2   7    2.46    1.65
 -10  -2   7    5.37    0.82
  10   2  -7    4.14    0.84
  10   2  -7    4.38    0.90
  10   2  -7    4.84    1.09
  -8  -2   5    2.22    1.30
  -8  -2   5    2.25    0.61
  -8  -2   5    1.45    0.63
   8   2  -5    1.33    0.86
   8   2  -5    0.72    0.60
   8   2  -5    1.23    0.67
  -6  -2   3  209.75   10.85
  -6  -2   3  212.11   10.55
  -6  -2   3  219.19   10.54
   6   2  -3  217.98   10.56
   6   2  -3  203.54   10.63
   6   2  -3  204.96   10.55
  -4  -2   1   65.19    3.59
  -4  -2   1   70.10    3.62
  -4  -2   1   63.89    3.68
   4   2  -1   72.26    3.63
   4   2  -1   77.03    3.65
   4   2  -1   71.64    3.73
  -2  -2  -1  179.92    9.05
  -2  -2  -1  175.10    9.04
  -2  -2  -1  179.73    9.06
   2   2   1  194.02    9.06
   2   2   1  181.79    9.06
   0  -2  -3   23.60    1.19
   0  -2  -3   18.79    1.31
   0  -2  -3   21.29    1.35
   0   2   3   19.58    1.34
   0   2   3   21.08    1.32
   2  -2  -5    0.35    0.30
   2  -2  -5    0.36    0.45
   2  -2  -5    0.70    0.47
  -2   2   5    0.03    0.46
  -2   2   5    0.15    0.43
   4  -2  -7   19.42    1.31
   4  -2  -7   16.33    1.27
  -4   2   7   15.54    1.23
  -4   2   7   17.56    1.30
   6  -2  -9   12.98    1.30
   6  -2  -9   11.40    1.53
   6  -2  -9   12.64    1.26
  -6   2   9   12.07    1.24
  -6   2   9   11.25    1.25
  -6   2   9   12.49    1.21
   8  -2 -11    5.79    1.33
   8  -2 -11    6.12    0.95
   8  -2 -11    5.16    0.95
  -8   2  11    3.78    0.94
  -8   2  11    6.30    0.92
  -8   2  11    5.57    0.92
  10  -2 -13    1.97    1.37
  10  -2 -13    2.19    1.03
  10  -2 -13    2.44    1.04
 -10   2  13    1.67    0.95
 -10   2  13    1.78    1.05
 -10   2  13    3.20    0.97
  12  -2 -15    2.10    1.23
  12  -2 -15    0.09    1.18
  12  -2 -15   -0.23    1.68
 -12   2  15    0.06    1.03
 -12   2  15   -0.29    1.04
 -12   2  15   -1.06    1.16
  14  -2 -17   25.93    2.82
  14  -2 -17   37.32    2.92
  14  -2 -17   29.46    3.56
 -14   2  17   35.32    2.75
 -14   2  17   22.60    2.92
  16  -2 -19    2.11    1.76
  16  -2 -19    2.79    1.94
 -16   2  19    3.07    1.89
 -16   2  19    3.73    1.59
 -16   2  19    2.15    1.65
 -19  -1  16   -1.23    2.39
 -19  -1  16    1.28    1.61
 -19  -1  16    2.62    1.69
  19   1 -16   -3.17    1.71
  19   1 -16   -0.98    1.96
  19   1 -16    3.05    2.26
 -17  -1  14    1.07    1.96
 -17  -1  14   -1.48    1.28
  17   1 -14   -0.40    1.46
  17   1 -14   -2.31    1.29
 -15  -1  12    1.25    1.05
 -15  -1  12    2.31    1.91
 -15  -1  12   -1.22    1.02
  15   1 -12    0.73    1.43
  15   1 -12   -0.21    1.13
  15   1 -12    3.79    1.23
 -13  -1  10    2.57    0.96
 -13  -1  10    1.39    0.87
 -13  -1  10    0.08    1.59
  13   1 -10    1.76    1.04
  13   1 -10    1.89    1.09
  13   1 -10    2.12    1.21
 -11  -1   8    0.87    0.74
 -11  -1   8    0.79    0.76
 -11  -1   8    1.70    1.50
  11   1  -8    0.23    0.80
  11   1  -8    0.15    0.78
  11   1  -8    0.59    0.89
  -9  -1   6   14.70    1.99
  -9  -1   6   16.06    1.35
  -9  -1   6   15.17    1.40
   9   1  -6   15.95    1.52
   9   1  -6   17.84    1.43
   9   1  -6   16.43    1.47
  -7  -1   4    0.14    0.48
   7   1  -4   -1.31    0.58
   7   1  -4    0.01    0.54
   7   1  -4    0.39    0.53
  -5  -1   2    2.27    0.51
  -5  -1   2    3.65    0.88
  -5  -1   2    2.48    0.51
  -5  -1   2    2.36    0.55
   5   1  -2    2.41    0.55
   5   1  -2    2.51    0.52
   5   1  -2    2.33    0.52
  -3  -1   0  476.45   21.47
  -3  -1   0  419.79   21.44
  -3  -1   0  417.05   21.44
   3   1   0  445.59   21.41
   3   1   0  417.99   21.44
   3   1   0  435.05   21.44
  -1  -1  -2  445.93   21.46
  -1  -1  -2  441.46   21.45
   1   1   2  437.99   21.45
   1   1   2  418.55   21.45
   1  -1  -4  199.81   10.11
   1  -1  -4  195.08   10.09
   1  -1  -4  208.63   10.12
  -1   1   4  201.61   10.11
  -1   1   4  201.14   10.11
  -1   1   4  215.95   10.30
   3  -1  -6   48.59    2.59
   3  -1  -6   45.35    2.58
  -3   1   6   48.47    2.58
  -3   1   6   45.29    2.56
  -3   1   6   49.10    2.59
   5  -1  -8   68.25    3.93
   5  -1  -8   76.88    3.98
   5  -1  -8   73.74    4.23
  -5   1   8   71.37    3.92
  -5   1   8   84.17    4.03
  -5   1   8   71.96    3.93
   7  -1 -10    6.19    0.89
   7  -1 -10    4.92    1.20
   7  -1 -10    5.80    0.90
  -7   1  10    5.70    0.85
  -7   1  10    4.70    0.89
  -7   1  10    5.88    0.83
   9  -1 -12    0.70    1.29
   9  -1 -12    1.06    0.86
   9  -1 -12    1.18    0.86
  -9   1  12   -1.07    0.66
  -9   1  12   -0.51    0.75
  -9   1  12   -1.16    0.88
  11  -1 -14    2.35    1.61
  11  -1 -14    2.90    1.13
  11  -1 -14    3.72    1.17
 -11   1  14    2.36    1.28
 -11   1  14    4.18    1.09
 -11   1  14    3.35    0.98
  13  -1 -16   -0.85    1.21
  13  -1 -16   -1.32    1.26
  13  -1 -16    0.38    1.82
 -13   1  16    0.13    1.00
 -13   1  16    2.66    1.08
 -13   1  16   -1.48    1.31
  15  -1 -18   -0.24    1.52
  15  -1 -18    2.79    1.70
 -15   1  18    6.01    1.49
 -15   1  18    1.23    3.81
 -15   1  18    0.13    1.61
 -15   1  18    1.50    1.36
 -18   0  15   -0.34    1.44
 -18   0  15   -1.49    1.40
 -18   0  15   -1.72    2.07
  18   0 -15   -1.11    1.59
  18   0 -15    2.42    1.78
  18   0 -15   -1.62    2.19
 -16   0  13   -0.79    1.24
  16   0 -13   -0.52    1.43
  16   0 -13    0.89    1.29
  16   0 -13   -1.76    1.17
 -14   0  11    0.22    0.92
 -14   0  11   -0.12    1.52
 -14   0  11    0.23    1.05
  14   0 -11   -0.21    1.24
  14   0 -11   -0.74    1.04
  14   0 -11   -2.38    1.05
 -12   0   9   -2.58    1.37
 -12   0   9   -0.16    0.86
 -12   0   9    0.69    0.84
  12   0  -9   -0.93    0.99
  12   0  -9    0.11    0.93
  12   0  -9    2.05    0.95
  12   0  -9   -0.15    0.33
 -10   0   7    0.69    0.68
 -10   0   7    0.17    0.71
 -10   0   7   -2.64    1.08
  10   0  -7    0.23    0.75
  10   0  -7   -1.10    0.71
  -8   0   5    0.98    0.65
  -8   0   5    0.19    1.10
  -8   0   5   -0.55    0.58
   8   0  -5    1.41    0.65
   8   0  -5   -0.05    0.62
  -6   0   3   -0.48    0.46
   6   0  -3    0.55    0.52
   6   0  -3    0.23    0.49
  -4   0   1   -0.75    0.48
  -4   0   1    0.72    0.38
  -4   0   1   -0.62    0.28
  -4   0   1    0.26    0.43
   4   0  -1   -0.65    0.38
   4   0  -1   -0.45    0.44
   4   0  -1   -0.95    0.47
  -2   0  -1    0.09    0.30
  -2   0  -1   -0.27    0.31
   2   0   1    0.31    0.31
   2   0   1    0.29    0.32
   0   0  -3   -0.08    0.64
   0   0  -3   -0.22    0.32
   0   0  -3   -0.10    0.32
   0   0   3    0.34    0.46
   0   0   3    0.14    0.71
   0   0   3   -0.37    0.29
   0   0   3   -0.05    0.30
   2   0  -5   -0.41    0.37
   2   0  -5    0.10    0.40
  -2   0   5    0.02    0.37
  -2   0   5   -0.03    0.33
   4   0  -7   -0.31    0.42
   4   0  -7    0.22    0.45
  -4   0   7   -0.23    0.36
  -4   0   7    0.41    0.23
  -4   0   7   -0.13    0.41
  -4   0   7   -0.05    0.53
   6   0  -9   -0.41    0.55
   6   0  -9    0.07    0.59
   6   0  -9   -0.33    1.03
  -6   0   9    1.42    0.75
  -6   0   9    0.49    0.51
  -6   0   9   -0.66    0.51
   8   0 -11    0.37    0.70
   8   0 -11    0.78    0.70
   8   0 -11   -0.78    1.18
  -8   0  11    0.35    0.64
  -8   0  11   -0.42    0.55
  -8   0  11    1.97    0.92
  10   0 -13   -0.55    0.91
  10   0 -13   -0.58    0.92
  10   0 -13   -0.55    1.46
 -10   0  13   -0.14    0.75
 -10   0  13   -0.19    0.73
 -10   0  13   -0.11    1.13
  12   0 -15    0.60    1.14
  12   0 -15   -0.97    1.08
  12   0 -15   -0.45    1.74
 -12   0  15   -0.07    1.24
 -12   0  15    0.18    0.83
 -12   0  15    1.07    0.91
  14   0 -17    1.81    1.41
  14   0 -17    0.58    1.45
  14   0 -17    3.60    2.90
 -14   0  17   -0.34    1.08
 -14   0  17   -1.54    3.25
 -14   0  17   -1.61    1.02
 -14   0  17   -0.29    1.02
 -14   0  17    1.82    1.58
  16   0 -19   -0.93    1.73
  16   0 -19   -3.38    2.58
  16   0 -19   -1.05    1.66
 -16   0  19   -1.12    1.95
 -16   0  19    1.64    1.19
 -16   0  19   -4.97    4.24
 -16   0  19   -1.46    1.30
 -19   1  16   -1.91    1.70
 -19   1  16   -2.72    1.54
 -19   1  16   -1.35    2.19
  19  -1 -16    2.90    2.06
  19  -1 -16    1.89    1.80
 -17   1  14    0.20    1.27
 -17   1  14   -1.82    1.39
  17  -1 -14   -3.81    1.38
  17  -1 -14    0.22    1.57
  17  -1 -14    1.93    1.66
 -15   1  12   -0.13    1.11
 -15   1  12   -0.13    1.65
  15  -1 -12    0.79    1.09
  15  -1 -12    0.85    1.25
 -13   1  10    2.46    1.01
 -13   1  10    3.27    1.11
 -13   1  10    0.99    1.42
  13  -1 -10    2.22    1.05
  13  -1 -10    0.94    1.06
 -11   1   8   -0.91    1.11
 -11   1   8    1.12    0.84
 -11   1   8   -0.54    0.70
  11  -1  -8    0.06    0.81
  11  -1  -8    0.15    0.35
  11  -1  -8    0.46    0.84
  -9   1   6   12.88    1.70
  -9   1   6   15.06    1.39
  -9   1   6   15.69    1.40
   9  -1  -6   15.54    1.47
   9  -1  -6   16.13    1.06
   9  -1  -6   17.24    1.47
  -7   1   4    0.83    0.88
  -7   1   4   -0.03    0.58
  -7   1   4    0.16    0.53
   7  -1  -4   -0.35    0.57
   7  -1  -4    0.25    0.55
  -5   1   2    3.34    0.59
  -5   1   2    2.99    0.54
   5  -1  -2    3.20    0.57
   5  -1  -2    2.21    0.52
  -3   1   0  441.54   21.56
  -3   1   0  462.35   21.58
  -3   1   0  412.93   21.56
   3  -1   0  434.91   21.56
  -1   1  -2  436.75   22.42
  -1   1  -2  455.70   22.35
  -1   1  -2  473.56   22.43
  -1   1  -2  440.43   22.35
   1  -1   2  471.09   22.43
   1  -1   2  474.25   22.37
   1  -1   2  433.73   22.34
   1   1  -4  198.47   10.55
   1   1  -4  214.19   10.60
   1   1  -4  205.31   10.44
   1   1  -4  228.27   10.84
   1   1  -4  200.64   10.44
  -1  -1   4  196.62   10.42
  -1  -1   4  200.15   10.42
  -1  -1   4  216.54   10.60
  -1  -1   4  218.66   10.49
  -1  -1   4  240.23   10.86
   3   1  -6   46.72    2.43
   3   1  -6   47.58    2.43
   3   1  -6   41.44    2.59
  -3  -1   6   50.07    3.14
  -3  -1   6   46.31    2.39
  -3  -1   6   45.01    2.38
  -3  -1   6   46.57    2.39
  -3  -1   6   42.08    2.58
   5   1  -8   67.64    3.80
   5   1  -8   73.14    3.81
  -5  -1   8   74.96    4.02
  -5  -1   8   75.15    3.75
  -5  -1   8   71.66    3.76
   7   1 -10    4.68    0.77
   7   1 -10    3.59    1.32
   7   1 -10    5.65    0.80
  -7  -1  10    4.51    0.65
  -7  -1  10    5.74    1.06
  -7  -1  10    5.49    0.67
  -7  -1  10    8.39    1.94
   9   1 -12    0.18    0.74
   9   1 -12    0.96    0.76
   9   1 -12    1.31    1.53
  -9  -1  12    0.36    1.01
  -9  -1  12    0.71    0.65
  -9  -1  12    0.08    0.60
  -9  -1  12    3.59    2.09
  11   1 -14    3.83    1.86
  11   1 -14    3.26    1.07
  11   1 -14    3.55    1.07
 -11  -1  14    1.81    1.27
 -11  -1  14    4.05    0.89
 -11  -1  14    4.76    0.97
 -11  -1  14    4.95    2.62
 -11  -1  14    4.08    0.90
  13   1 -16   -0.31    1.19
  13   1 -16   -0.65    1.22
  13   1 -16    0.13    1.83
 -13  -1  16    0.74    0.93
 -13  -1  16   -0.19    1.54
 -13  -1  16   -0.46    0.84
 -13  -1  16    0.18    0.90
 -13  -1  16   -0.50    3.21
  15   1 -18   -0.55    1.60
  15   1 -18    1.70    2.68
  15   1 -18    3.82    1.72
 -15  -1  18    4.52    1.14
 -15  -1  18    1.61    1.81
 -15  -1  18    4.02    1.17
 -15  -1  18    2.34    3.98
 -15  -1  18    5.02    1.24
 -18   2  15    2.63    1.61
 -18   2  15    2.06    1.66
  18  -2 -15    3.81    1.89
  18  -2 -15    1.91    1.62
 -16   2  13    1.80    1.31
 -16   2  13    1.09    1.43
  16  -2 -13    2.52    1.43
  16  -2 -13    3.92    1.45
 -14   2  11    0.83    1.12
 -14   2  11    0.03    1.07
  14  -2 -11    1.89    1.13
 -12   2   9    4.15    1.04
 -12   2   9    4.57    1.38
 -12   2   9    5.35    1.12
  12  -2  -9    4.06    1.07
  12  -2  -9    4.84    1.14
 -10   2   7    3.93    0.87
 -10   2   7    3.15    0.90
  10  -2  -7    5.49    0.92
  10  -2  -7    4.03    0.91
  10  -2  -7    2.95    0.49
  -8   2   5    2.88    0.70
  -8   2   5    2.28    0.75
   8  -2  -5    2.93    0.73
   8  -2  -5    1.56    0.69
   8  -2  -5    1.83    0.47
  -6   2   3  197.11   10.20
  -6   2   3  204.48   10.21
  -6   2   3  205.21   10.20
   6  -2  -3  198.15   10.19
   6  -2  -3  209.65   10.20
   6  -2  -3  206.29   10.13
  -4   2   1   65.35    3.51
  -4   2   1   64.54    3.52
   4  -2  -1   63.76    3.50
   4  -2  -1   77.13    3.54
   4  -2  -1   68.30    3.52
  -2   2  -1  167.66    8.81
  -2   2  -1  178.42    8.82
  -2   2  -1  191.87    8.95
  -2   2  -1  179.96    8.91
   2  -2   1  184.03    8.84
   2  -2   1  169.69    8.80
   2  -2   1  168.69    8.80
   2  -2   1  187.42    8.91
   0   2  -3   21.54    1.51
   0   2  -3   20.04    1.46
   0   2  -3   23.06    1.40
   0   2  -3   23.87    1.37
   0   2  -3   20.29    1.95
   0   2  -3   20.52    1.07
   0  -2   3   20.30    1.33
   0  -2   3   20.23    1.49
   0  -2   3   21.43    1.40
   2   2  -5    0.30    0.24
   2   2  -5   -0.11    0.57
   2   2  -5    0.43    1.08
   2   2  -5    0.21    0.23
   2   2  -5    0.43    0.62
   2   2  -5    0.27    0.37
  -2  -2   5    0.51    0.51
  -2  -2   5    0.06    0.59
  -2  -2   5   -0.33    0.96
  -2  -2   5    0.32    0.60
  -2  -2   5    0.19    0.38
   4   2  -7   18.77    1.16
   4   2  -7   16.82    1.16
   4   2  -7   17.50    1.48
   4   2  -7   18.88    1.16
  -4  -2   7   18.18    1.03
  -4  -2   7   17.70    1.03
  -4  -2   7   20.57    1.63
  -4  -2   7   16.59    1.50
  -4  -2   7   17.63    2.36
   6   2  -9   11.51    1.10
   6   2  -9   12.66    1.10
   6   2  -9   12.35    1.82
  -6  -2   9   12.43    0.91
  -6  -2   9   12.81    1.22
  -6  -2   9   10.17    1.26
  -6  -2   9   14.32    2.20
  -6  -2   9   11.78    0.94
   8   2 -11    5.18    1.61
   8   2 -11    3.49    0.78
   8   2 -11    4.74    0.79
  -8  -2  11    4.00    0.82
  -8  -2  11    4.77    0.63
  -8  -2  11    5.13    2.11
  -8  -2  11    4.64    0.63
  -8  -2  11    7.03    1.23
  10   2 -13    1.29    1.78
  10   2 -13    3.53    0.94
  10   2 -13    2.18    0.89
 -10  -2  13    2.23    1.31
 -10  -2  13    1.94    0.64
 -10  -2  13    3.07    0.72
 -10  -2  13    2.76    0.87
 -10  -2  13    4.18    2.43
  12   2 -15   -0.03    0.99
  12   2 -15    1.38    2.01
  12   2 -15   -0.19    1.02
 -12  -2  15    0.35    1.49
 -12  -2  15    3.67    3.08
 -12  -2  15   -0.48    0.70
 -12  -2  15    0.04    0.86
 -12  -2  15   -0.29    0.75
  14   2 -17   33.22    2.88
  14   2 -17   28.62    4.15
  14   2 -17   41.34    2.92
 -14  -2  17   20.58    4.54
 -14  -2  17   26.94    2.37
 -14  -2  17   30.78    2.32
 -14  -2  17   34.78    3.46
 -14  -2  17   29.83    2.25
  16   2 -19   -0.16    2.83
  16   2 -19    3.96    1.71
  16   2 -19    0.31    1.69
 -16  -2  19    1.74    2.63
 -16  -2  19    0.56    1.05
 -16  -2  19    1.78    1.08
 -16  -2  19    1.70    2.15
 -16  -2  19   -4.23    3.95
 -16  -2  19    2.11    1.10
 -17   3  14    1.79    1.46
 -17   3  14    3.68    1.67
  17  -3 -14    0.58    1.67
  17  -3 -14    1.34    1.58
 -15   3  12    2.44    1.31
 -15   3  12    5.88    1.42
  15  -3 -12    3.44    1.42
 -13   3  10    3.71    1.10
 -13   3  10    3.95    1.19
  13  -3 -10    5.38    1.20
 -11   3   8   59.20    3.48
 -11   3   8   60.33    3.53
 -11   3   8   50.14    3.46
  11  -3  -8   64.74    3.52
  11  -3  -8   58.96    3.48
  -9   3   6   33.60    2.25
  -9   3   6   34.18    2.17
  -9   3   6   32.68    2.17
   9  -3  -6   35.81    2.19
   9  -3  -6   32.82    2.20
  -7   3   4   90.13    4.77
  -7   3   4   90.33    4.73
  -7   3   4   94.93    4.80
   7  -3  -4   88.95    4.74
   7  -3  -4   92.94    4.67
   7  -3  -4   85.84    4.75
  -5   3   2   74.61    3.76
  -5   3   2   70.85    3.72
  -5   3   2   70.59    3.72
   5  -3  -2   71.43    3.72
   5  -3  -2   68.18    3.71
   5  -3  -2   71.68    3.72
  -3   3   0    7.03    0.74
  -3   3   0    8.34    0.74
  -3   3   0    7.42    0.71
   3  -3   0    7.22    0.90
   3  -3   0    7.88    0.67
   3  -3   0    8.17    0.65
   3  -3   0    7.80    0.67
  -1   3  -2   83.32    4.62
  -1   3  -2   92.77    4.65
  -1   3  -2  100.19    4.75
  -1   3  -2   85.83    4.48
  -1   3  -2  100.25    4.70
  -1   3  -2   85.38    4.48
   1  -3   2   88.20    4.68
   1  -3   2   91.42    4.65
   1   3  -4   33.72    2.26
   1   3  -4   34.34    2.45
   1   3  -4   34.01    2.02
   1   3  -4   33.42    2.03
   1   3  -4   33.06    1.93
   1   3  -4   31.36    1.98
   1   3  -4   33.53    1.95
  -1  -3   4   33.82    1.95
  -1  -3   4   34.16    2.07
  -1  -3   4   33.49    2.00
   3   3  -6    0.04    0.23
   3   3  -6    0.97    0.43
   3   3  -6   -0.36    0.52
   3   3  -6   -1.39    0.86
   3   3  -6    0.28    0.24
   3   3  -6   -0.45    0.63
   3   3  -6    0.74    1.12
  -3  -3   6   -1.13    1.18
  -3  -3   6   -0.30    0.64
  -3  -3   6   -0.52    0.55
  -3  -3   6   -0.02    0.65
   5   3  -8   51.03    3.64
   5   3  -8   52.42    2.89
   5   3  -8   53.74    2.86
   5   3  -8   47.93    2.85
  -5  -3   8   56.70    3.24
  -5  -3   8   65.57    4.13
  -5  -3   8   48.08    3.17
  -5  -3   8   59.90    3.08
   7   3 -10   22.96    2.57
   7   3 -10   28.15    1.76
   7   3 -10   28.65    1.77
   7   3 -10   28.27    1.65
  -7  -3  10   27.56    3.21
  -7  -3  10   24.37    1.90
  -7  -3  10   27.52    2.29
  -7  -3  10   28.30    1.53
  -7  -3  10   27.29    1.51
   9   3 -12    1.16    0.76
   9   3 -12    0.50    1.70
   9   3 -12   -0.07    0.71
  -9  -3  12   -0.25    0.42
  -9  -3  12   -0.53    1.09
  -9  -3  12    0.36    2.33
  -9  -3  12   -1.14    1.20
  -9  -3  12    1.04    0.77
  -9  -3  12    0.22    0.45
  11   3 -14    1.57    0.99
  11   3 -14   -0.57    0.95
  11   3 -14    1.40    1.95
 -11  -3  14    0.18    0.55
 -11  -3  14    1.26    0.60
 -11  -3  14    2.03    0.88
 -11  -3  14   -0.60    1.59
 -11  -3  14   -0.48    1.38
 -11  -3  14   -1.60    2.58
  13   3 -16    2.92    1.23
  13   3 -16    3.21    1.24
  13   3 -16    1.44    2.24
 -13  -3  16    1.69    0.75
 -13  -3  16    2.84    3.09
 -13  -3  16    5.89    1.96
 -13  -3  16    0.82    1.71
 -13  -3  16    3.33    1.02
 -13  -3  16    1.96    0.72
  15   3 -18    5.36    2.35
  15   3 -18    5.11    1.58
  15   3 -18    3.11    2.96
  15   3 -18    7.10    1.66
 -15  -3  18    6.30    2.46
 -15  -3  18    3.13    1.11
 -15  -3  18    4.15    2.20
 -15  -3  18    4.88    0.94
 -15  -3  18    1.25    3.79
 -15  -3  18    4.56    0.88
 -18   4  15   -2.54    1.72
 -18   4  15    2.57    1.71
  18  -4 -15   -0.78    1.69
  18  -4 -15    2.46    1.86
 -16   4  13   -3.34    1.39
 -16   4  13   -1.04    1.34
  16  -4 -13    1.85    1.55
  16  -4 -13    0.77    1.46
 -14   4  11    4.46    1.34
  14  -4 -11    0.91    1.28
  14  -4 -11    3.44    1.34
 -12   4   9   -0.28    0.91
 -12   4   9    2.48    1.09
  12  -4  -9    1.48    1.02
  12  -4  -9    2.45    1.05
 -10   4   7   19.85    1.71
 -10   4   7   15.58    1.58
  10  -4  -7   19.01    1.65
  10  -4  -7   17.81    1.64
  -8   4   5  119.36    6.09
  -8   4   5  109.65    5.91
  -8   4   5  115.17    6.08
   8  -4  -5  119.62    6.07
   8  -4  -5  119.46    6.08
  -6   4   3   17.35    1.32
  -6   4   3   18.22    1.15
  -6   4   3   16.34    1.35
  -6   4   3   16.47    1.35
   6  -4  -3   16.38    1.36
   6  -4  -3   17.39    1.32
  -4   4   1    2.22    0.47
  -4   4   1    3.42    0.62
  -4   4   1    2.17    0.49
   4  -4  -1    2.53    0.44
   4  -4  -1    2.66    0.45
   4  -4  -1    2.76    0.59
   4  -4  -1    3.07    0.46
  -2   4  -1   69.32    3.64
  -2   4  -1   69.56    3.71
  -2   4  -1   70.22    3.54
  -2   4  -1   69.85    3.54
   2  -4   1   71.35    3.72
   2  -4   1   69.53    3.65
   2  -4   1   69.50    3.69
   2  -4   1   77.56    3.73
   2  -4   1   67.81    3.46
   2  -4   1   65.79    3.45
   0   4  -3  116.56    6.10
   0   4  -3  119.04    6.16
   0   4  -3  115.86    6.13
   0   4  -3  120.44    6.15
   0   4  -3  124.99    6.19
   0   4  -3  119.98    6.12
   0   4  -3  113.96    6.24
   0   4  -3  119.90    6.10
   0  -4   3  123.51    6.12
   2   4  -5   28.53    1.99
   2   4  -5   33.78    1.90
   2   4  -5   33.36    2.25
   2   4  -5   28.33    1.93
   2   4  -5   26.88    1.87
   2   4  -5   26.65    2.01
   2   4  -5   29.89    1.84
   2   4  -5   28.74    2.48
  -2  -4   5   31.50    2.04
  -2  -4   5   29.63    2.62
   4   4  -7    2.68    0.37
   4   4  -7    1.03    1.39
   4   4  -7    3.02    0.38
   4   4  -7    2.79    0.80
  -4  -4   7    3.25    0.77
  -4  -4   7    3.31    1.01
  -4  -4   7    3.67    1.71
  -4  -4   7    4.47    0.98
   6   4  -9   37.84    2.02
   6   4  -9   32.94    2.85
   6   4  -9   33.23    2.00
   6   4  -9   37.16    2.11
  -6  -4   9   34.34    2.43
  -6  -4   9   35.62    2.55
  -6  -4   9   33.31    3.42
  -6  -4   9   36.53    2.26
   8   4 -11    0.02    0.59
   8   4 -11   -0.30    0.56
   8   4 -11    2.93    1.68
   8   4 -11   -0.13    0.50
  -8  -4  11    1.03    0.75
  -8  -4  11    0.41    1.07
  -8  -4  11    0.52    1.07
  -8  -4  11   -0.85    2.02
  10   4 -13    0.23    0.77
  10   4 -13    1.19    0.85
  10   4 -13    1.22    1.87
 -10  -4  13    1.24    0.84
 -10  -4  13    0.59    0.27
 -10  -4  13    0.36    2.43
 -10  -4  13    0.44    0.32
 -10  -4  13    1.85    1.39
 -10  -4  13    0.30    1.32
  12   4 -15   -0.40    1.01
  12   4 -15    1.76    1.62
  12   4 -15    2.09    1.11
 -12  -4  15    0.71    2.94
 -12  -4  15    1.52    0.43
 -12  -4  15    1.18    0.38
 -12  -4  15    1.37    1.57
 -12  -4  15    1.98    1.70
 -12  -4  15    1.39    0.93
  14   4 -17    4.87    2.18
  14   4 -17    7.34    1.49
  14   4 -17    8.13    1.61
  14   4 -17    9.20    3.04
 -14  -4  17    8.51    3.97
 -14  -4  17    7.95    0.82
 -14  -4  17    4.98    2.20
 -14  -4  17    8.97    2.31
 -14  -4  17    7.30    0.71
  16   4 -19   -0.80    1.71
  16   4 -19    0.07    1.73
  16   4 -19    1.86    2.63
  16   4 -19   -6.54    3.24
 -16  -4  19   -0.55    2.47
 -16  -4  19    1.57    2.66
 -16  -4  19    7.53    4.32
 -17   5  14    0.09    1.64
 -17   5  14   -0.52    1.56
  17  -5 -14    1.21    1.83
  17  -5 -14    0.68    1.64
 -15   5  12    1.18    1.28
 -15   5  12    1.73    1.42
  15  -5 -12    0.23    1.33
  15  -5 -12    0.99    1.44
 -13   5  10    0.71    1.11
  13  -5 -10    0.50    1.18
 -11   5   8    2.05    1.00
 -11   5   8    1.90    0.94
  11  -5  -8    3.20    1.04
  11  -5  -8    2.97    1.04
  -9   5   6    4.09    0.89
  -9   5   6    4.27    0.92
   9  -5  -6    4.05    0.90
   9  -5  -6    4.90    0.89
  -7   5   4    1.66    0.60
  -7   5   4    1.61    0.71
  -7   5   4    1.72    0.65
   7  -5  -4    1.27    0.64
   7  -5  -4    2.12    0.67
  -5   5   2   19.24    1.31
  -5   5   2   19.47    1.39
  -5   5   2   17.50    1.37
   5  -5  -2   17.13    1.28
   5  -5  -2   15.48    1.24
  -3   5   0   -0.19    0.39
  -3   5   0   -0.80    0.55
  -3   5   0   -1.75    0.59
  -3   5   0    0.24    0.38
   3  -5   0   -0.36    0.68
   3  -5   0    0.19    0.64
   3  -5   0   -0.33    0.53
   3  -5   0    0.06    0.27
  -1   5  -2    0.92    0.60
  -1   5  -2    0.28    0.20
  -1   5  -2   -0.08    0.64
  -1   5  -2    0.05    0.58
  -1   5  -2    0.44    0.22
  -1   5  -2   -0.62    0.56
  -1   5  -2    2.21    0.78
   1  -5   2    0.36    0.63
   1  -5   2   -0.07    0.69
   1   5  -4   19.09    1.56
   1   5  -4   19.33    1.62
   1   5  -4   26.36    1.72
   1   5  -4   23.79    1.59
   1   5  -4   18.25    1.68
   3   5  -6    0.29    0.92
   3   5  -6   -2.60    1.53
   3   5  -6    1.32    0.83
   3   5  -6    0.22    0.89
   3   5  -6    0.78    0.62
   3   5  -6   -0.89    1.22
   3   5  -6    1.98    0.84
   3   5  -6    0.09    0.78
  -3  -5   6    0.13    0.85
   5   5  -8    4.70    0.77
   5   5  -8    6.35    1.52
   5   5  -8    4.50    0.82
   5   5  -8    4.25    0.47
   5   5  -8    3.61    0.46
   5   5  -8    3.69    1.13
   5   5  -8    4.78    1.03
  -5  -5   8    5.10    1.10
  -5  -5   8    4.77    1.05
  -5  -5   8    6.24    1.77
   7   5 -10   11.45    1.26
   7   5 -10   11.77    1.06
   7   5 -10    9.27    1.54
   7   5 -10   12.11    2.12
   7   5 -10   11.44    1.07
  -7  -5  10   13.27    1.58
  -7  -5  10    9.20    2.40
  -7  -5  10   12.77    1.64
   9   5 -12    0.92    0.72
   9   5 -12    0.81    1.88
   9   5 -12   -0.28    1.34
   9   5 -12    0.37    0.62
   9   5 -12    0.50    0.69
  -9  -5  12    0.44    2.35
  -9  -5  12   -2.20    1.20
  -9  -5  12    0.76    1.30
  11   5 -14    3.10    0.97
  11   5 -14    1.34    0.93
 -11  -5  14    5.85    1.70
 -11  -5  14    2.97    2.78
 -11  -5  14    2.06    1.58
  13   5 -16   11.16    3.08
  13   5 -16   13.82    2.45
  13   5 -16    7.19    1.44
  13   5 -16   12.99    1.54
 -13  -5  16   11.66    2.24
 -13  -5  16   12.88    2.32
 -13  -5  16    8.94    3.64
  15   5 -18   -0.37    1.46
  15   5 -18   -3.00    2.89
  15   5 -18   -0.35    1.33
  15   5 -18    2.20    2.39
 -15  -5  18   -0.31    2.44
 -15  -5  18   -3.33    3.92
 -15  -5  18   -2.89    2.27
 -16   6  13    1.81    1.54
 -16   6  13    2.89    1.77
  16  -6 -13    4.69    1.77
  16  -6 -13    4.97    1.66
 -14   6  11    7.81    1.64
 -14   6  11   10.03    1.54
  14  -6 -11    7.37    1.57
  14  -6 -11    6.76    1.48
 -12   6   9    5.53    1.28
  12  -6  -9    5.66    1.25
  12  -6  -9    5.92    1.29
 -10   6   7    1.30    1.01
 -10   6   7    1.95    0.92
  10  -6  -7    0.86    0.87
  10  -6  -7    1.55    0.96
  -8   6   5    3.87    0.78
  -8   6   5    3.39    0.82
  -8   6   5    3.75    0.87
   8  -6  -5    3.95    0.83
   8  -6  -5    3.97    0.79
  -6   6   3   76.19    4.13
  -6   6   3   76.02    4.09
  -6   6   3   74.18    4.09
   6  -6  -3   75.60    4.03
   6  -6  -3   77.88    4.03
  -4   6   1   59.63    3.34
  -4   6   1   64.43    3.36
  -4   6   1   59.92    3.48
  -4   6   1   64.21    3.36
   4  -6  -1   61.97    3.26
   4  -6  -1   62.19    3.26
   4  -6  -1   67.08    3.44
  -2   6  -1   33.18    2.13
  -2   6  -1   30.62    1.73
  -2   6  -1   30.71    1.75
  -2   6  -1   29.00    2.06
   2  -6   1   29.87    2.09
   2  -6   1   35.14    2.08
   0   6  -3   -0.96    0.75
   0   6  -3    0.13    0.12
   0   6  -3    0.41    0.70
   0   6  -3    2.00    0.76
   0   6  -3   -0.97    0.80
   0   6  -3   -1.47    1.01
   0   6  -3   -1.34    1.34
   0  -6   3   -0.73    0.74
   0  -6   3   -2.13    0.77
   2   6  -5   53.03    3.22
   2   6  -5   52.89    3.16
   2   6  -5   53.02    3.54
   2   6  -5   55.82    3.23
   2   6  -5   46.00    3.87
   2   6  -5   52.90    3.15
   2   6  -5   55.63    3.21
   2   6  -5   58.76    3.28
   2   6  -5   55.02    3.11
   4   6  -7   45.01    2.55
   4   6  -7   53.18    3.58
   4   6  -7   49.54    2.92
   4   6  -7   55.66    3.21
   4   6  -7   50.99    3.74
   4   6  -7   47.26    3.04
   4   6  -7   50.32    2.55
   4   6  -7   50.41    3.13
   4   6  -7   52.88    3.05
   4   6  -7   52.03    3.20
  -4  -6   7   50.44    3.72
  -4  -6   7   53.09    3.15
   6   6  -9    1.28    0.41
   6   6  -9    0.84    1.13
   6   6  -9    0.97    0.71
   6   6  -9    2.71    1.61
   6   6  -9    1.24    0.42
   6   6  -9   -0.19    0.74
  -6  -6   9    1.64    1.13
  -6  -6   9    3.86    1.93
  -6  -6   9    0.51    1.01
   8   6 -11   65.17    3.53
   8   6 -11   56.31    4.07
   8   6 -11   62.46    3.36
   8   6 -11   62.66    4.59
   8   6 -11   62.88    3.36
  -8  -6  11   56.94    5.15
  -8  -6  11   61.58    3.98
  -8  -6  11   58.56    4.04
  10   6 -13    8.32    1.11
  10   6 -13    8.97    1.09
  10   6 -13    8.55    1.04
 -10  -6  13    9.32    1.80
 -10  -6  13    9.95    2.92
 -10  -6  13   10.35    1.83
  12   6 -15    1.10    1.01
  12   6 -15    1.30    2.45
  12   6 -15   -2.83    1.78
  12   6 -15    0.99    1.01
  12   6 -15   -0.67    0.73
 -12  -6  15   -1.45    1.80
 -12  -6  15    1.12    3.13
 -12  -6  15    1.92    1.67
  14   6 -17   -0.64    1.30
  14   6 -17    3.37    2.22
  14   6 -17    1.12    1.38
  14   6 -17   -0.84    2.90
 -14  -6  17    0.82    2.21
 -14  -6  17    0.61    3.79
 -14  -6  17    0.28    2.12
 -17   7  14   11.64    2.12
 -17   7  14    7.45    2.04
  17  -7 -14    8.15    2.11
  17  -7 -14    9.32    2.11
 -15   7  12    0.52    1.58
 -15   7  12    2.88    1.47
  15  -7 -12    2.24    1.52
  15  -7 -12    2.05    1.58
 -13   7  10    1.15    1.35
  13  -7 -10   -0.20    1.14
 -11   7   8   20.72    2.11
 -11   7   8   22.47    2.29
  11  -7  -8   20.00    1.96
  11  -7  -8   24.16    2.13
  -9   7   6   15.80    1.75
  -9   7   6   10.28    1.23
  -9   7   6   14.12    1.67
   9  -7  -6   13.40    1.35
   9  -7  -6   14.42    1.62
  -7   7   4   54.99    3.23
  -7   7   4   55.83    3.27
  -7   7   4   55.37    3.27
   7  -7  -4   57.14    3.15
   7  -7  -4   57.11    3.16
  -5   7   2    9.55    1.12
  -5   7   2   10.70    0.79
  -5   7   2   10.65    1.11
  -5   7   2    8.32    0.93
   5  -7  -2    9.41    1.23
   5  -7  -2    9.32    0.94
   5  -7  -2    8.49    0.94
  -3   7   0   69.91    3.87
  -3   7   0   69.48    3.71
  -3   7   0   73.74    3.98
  -3   7   0   70.12    3.71
   3  -7   0   70.47    3.99
   3  -7   0   74.49    4.03
   3  -7   0   71.62    3.52
   3  -7   0   69.89    3.90
   3  -7   0   69.59    3.52
  -1   7  -2    0.02    0.70
  -1   7  -2    0.55    0.31
  -1   7  -2    0.61    0.75
  -1   7  -2    0.10    0.32
  -1   7  -2    0.01    0.81
  -1   7  -2   -0.58    0.89
   1  -7   2   -0.51    0.81
   1  -7   2   -0.75    0.75
   1  -7   2    0.90    0.76
   1   7  -4    3.10    0.86
   1   7  -4    1.73    0.84
   1   7  -4    1.31    0.93
   1   7  -4    2.32    0.79
   1   7  -4    1.51    1.50
   1   7  -4    1.25    0.77
   1   7  -4    2.12    1.13
   1   7  -4    1.83    0.86
   1   7  -4    1.91    0.90
  -1  -7   4    2.85    0.93
   3   7  -6   39.41    2.69
   3   7  -6   35.84    2.52
   3   7  -6   35.89    3.45
   3   7  -6   49.16    2.83
   3   7  -6   41.81    2.74
   3   7  -6   44.10    2.74
   3   7  -6   39.72    3.14
   3   7  -6   43.55    2.65
   3   7  -6   38.31    2.72
   5   7  -8    7.74    0.66
   5   7  -8    8.04    1.17
   5   7  -8    6.63    1.84
   5   7  -8    9.80    1.43
   5   7  -8    4.43    1.10
   5   7  -8    6.51    1.01
   5   7  -8    7.68    0.65
   5   7  -8    5.47    1.36
  -5  -7   8    7.89    1.37
  -5  -7   8   10.56    2.25
   7   7 -10    2.70    1.84
   7   7 -10    2.44    0.91
   7   7 -10    0.51    0.88
   7   7 -10    1.26    1.30
   7   7 -10    1.93    1.33
   7   7 -10    1.02    0.52
  -7  -7  10    2.37    1.24
  -7  -7  10    2.66    2.21
  -7  -7  10    1.55    1.32
   9   7 -12    6.23    0.86
   9   7 -12    5.07    1.04
   9   7 -12    4.25    0.83
  -9  -7  12    4.36    2.56
  -9  -7  12    5.01    1.50
  -9  -7  12    5.93    1.66
  11   7 -14    7.40    1.12
  11   7 -14    7.06    1.16
  11   7 -14    5.70    1.99
  11   7 -14    7.35    1.10
  11   7 -14    6.86    2.72
 -11  -7  14    3.87    1.73
 -11  -7  14    6.24    3.04
 -11  -7  14    4.99    1.84
  13   7 -16    2.08    1.21
  13   7 -16    4.75    2.99
  13   7 -16    2.79    2.25
  13   7 -16    3.27    1.23
 -13  -7  16    3.17    2.07
 -13  -7  16    4.13    2.33
 -13  -7  16    2.10    3.69
  15   7 -18    6.76    1.79
  15   7 -18    6.19    2.74
  15   7 -18    1.39    1.62
 -15  -7  18    3.61    2.69
 -15  -7  18    8.51    4.54
 -16   8  13    9.87    2.00
 -16   8  13    8.07    1.93
  16  -8 -13    6.64    1.89
  16  -8 -13    3.92    1.90
 -14   8  11   -0.01    1.36
 -14   8  11    0.58    1.38
  14  -8 -11   -1.00    1.39
  14  -8 -11    1.42    1.38
 -12   8   9    4.28    1.43
 -12   8   9    3.04    1.23
  12  -8  -9    4.69    1.33
  12  -8  -9    1.25    1.04
 -10   8   7    3.16    1.06
 -10   8   7    3.33    1.14
 -10   8   7    3.61    0.98
  10  -8  -7    2.57    1.00
  10  -8  -7    2.11    1.03
  -8   8   5   -1.24    0.78
  -8   8   5    0.75    0.89
  -8   8   5   -0.32    0.80
   8  -8  -5    0.15    0.71
   8  -8  -5    0.73    0.78
  -6   8   3    1.38    0.85
  -6   8   3    0.87    0.67
  -6   8   3    0.98    0.73
   6  -8  -3    1.74    0.82
   6  -8  -3    1.09    0.55
   6  -8  -3    0.01    0.56
  -4   8   1    1.43    0.58
  -4   8   1    1.35    0.85
  -4   8   1    1.90    0.61
  -4   8   1    1.85    0.72
   4  -8  -1    1.40    0.85
   4  -8  -1    1.09    0.91
   4  -8  -1    1.63    0.37
   4  -8  -1    0.24    1.02
  -2   8  -1   47.45    2.62
  -2   8  -1   46.68    3.00
  -2   8  -1   45.02    2.61
  -2   8  -1   53.52    2.92
  -2   8  -1   48.75    2.99
   2  -8   1   48.60    3.13
   2  -8   1   45.01    2.99
   2  -8   1   56.29    3.04
   0   8  -3    6.87    1.17
   0   8  -3    5.13    1.61
   0   8  -3    8.82    1.10
   0  -8   3    6.08    1.12
   0  -8   3    9.99    1.33
   2   8  -5    0.09    0.17
   2   8  -5    1.45    1.64
   2   8  -5   -0.05    1.00
   2   8  -5   -0.98    1.24
   2   8  -5    0.45    1.02
   2   8  -5   -0.47    0.90
   2   8  -5    0.14    0.15
   2   8  -5   -1.69    0.85
   2   8  -5    0.18    0.82
   2   8  -5    0.37    0.94
   2   8  -5    0.52    0.83
   4   8  -7   18.35    1.98
   4   8  -7   19.06    2.45
   4   8  -7   15.21    1.88
   4   8  -7   16.75    1.89
   4   8  -7   16.52    0.97
   4   8  -7   19.01    3.14
   4   8  -7   16.31    2.03
   4   8  -7   15.68    1.91
   4   8  -7   17.21    1.80
   4   8  -7   19.13    2.03
   4   8  -7   16.78    0.98
   6   8  -9   93.56    5.30
   6   8  -9   91.85    5.36
   6   8  -9   94.91    4.84
   6   8  -9  110.08    5.76
   6   8  -9   94.42    6.12
   6   8  -9   92.57    5.51
   6   8  -9   94.69    4.84
   6   8  -9   98.44    5.29
  -6  -8   9   94.03    5.57
  -6  -8   9   88.14    6.26
   8   8 -11    6.35    1.20
   8   8 -11    5.88    0.80
   8   8 -11    6.16    0.77
  -8  -8  11    4.36    1.55
  -8  -8  11    4.83    2.59
  -8  -8  11    7.62    1.51
  10   8 -13    0.26    0.97
  10   8 -13    4.20    1.88
  10   8 -13   -0.03    0.82
  10   8 -13    1.01    0.78
 -10  -8  13   -0.13    1.62
 -10  -8  13    0.80    1.51
 -10  -8  13   -1.02    2.74
  12   8 -15   18.79    2.08
  12   8 -15   21.37    2.92
  12   8 -15   20.19    3.62
  12   8 -15   15.11    1.61
  12   8 -15   17.31    2.60
  12   8 -15   18.32    2.04
 -12  -8  15   15.94    3.89
 -12  -8  15   18.15    2.69
 -12  -8  15   16.09    2.40
  14   8 -17    3.44    1.44
  14   8 -17    4.21    2.34
  14   8 -17    0.57    1.43
  14   8 -17   -0.27    3.42
  14   8 -17    1.67    2.63
 -14  -8  17    0.28    2.28
 -14  -8  17    1.07    2.29
 -14  -8  17    4.89    4.08
 -15   9  12    3.48    1.69
 -15   9  12    0.94    1.76
  15  -9 -12   -0.92    1.64
  15  -9 -12   -1.18    1.53
 -13   9  10    7.03    1.59
 -13   9  10    5.68    1.61
  13  -9 -10    8.99    1.63
  13  -9 -10    8.73    1.54
 -11   9   8   11.82    1.55
 -11   9   8    9.70    1.35
 -11   9   8   10.30    1.59
  11  -9  -8    8.41    1.35
  11  -9  -8    9.26    1.39
  -9   9   6    3.95    1.09
  -9   9   6    4.95    1.13
  -9   9   6    3.38    1.14
   9  -9  -6    3.52    0.98
   9  -9  -6    3.77    1.02
  -7   9   4    0.35    0.85
  -7   9   4   -0.03    0.95
  -7   9   4    0.42    0.84
   7  -9  -4    1.01    0.93
   7  -9  -4    0.22    0.68
   7  -9  -4    0.75    0.64
  -5   9   2    5.94    0.89
  -5   9   2    5.87    0.85
  -5   9   2    4.31    1.09
   5  -9  -2    5.46    1.19
   5  -9  -2    5.21    1.31
   5  -9  -2    5.35    1.09
   5  -9  -2    5.00    0.60
  -3   9   0    0.29    0.93
  -3   9   0    1.87    0.79
  -3   9   0    0.66    0.88
  -3   9   0    1.57    0.55
  -3   9   0    1.67    0.60
   3  -9   0    1.07    0.98
   3  -9   0    3.20    1.18
   3  -9   0    1.61    0.99
  -1   9  -2   20.74    2.12
  -1   9  -2   21.06    1.76
  -1   9  -2   19.86    1.30
  -1   9  -2   19.12    1.27
  -1   9  -2   17.68    1.84
   1  -9   2   19.41    2.11
   1  -9   2   17.83    1.91
   1  -9   2   21.17    1.90
   1   9  -4    1.37    1.04
   1   9  -4    1.80    1.15
   1   9  -4    1.04    1.78
   1   9  -4    2.75    0.39
   1   9  -4    1.87    0.35
   1   9  -4    2.83    1.17
   1   9  -4    2.93    1.38
   1   9  -4    0.69    0.96
   1   9  -4    1.56    0.96
   1   9  -4    1.28    0.92
   1   9  -4    3.70    1.20
  -1  -9   4    0.51    1.09
  -1  -9   4    1.92    1.13
   3   9  -6    7.13    1.38
   3   9  -6    8.11    1.48
   3   9  -6    8.78    2.03
   3   9  -6    8.79    1.38
   3   9  -6    8.74    1.30
   3   9  -6   11.27    1.66
   3   9  -6    9.76    1.46
   3   9  -6    7.97    1.37
   3   9  -6    6.85    2.27
   3   9  -6   10.49    0.69
   5   9  -8   63.12    5.38
   5   9  -8   78.09    5.22
   5   9  -8   74.46    3.76
   5   9  -8   71.67    4.44
   5   9  -8   76.55    4.57
   5   9  -8   71.81    4.35
   5   9  -8   74.23    4.43
   5   9  -8   73.42    3.76
   5   9  -8   72.57    4.41
   5   9  -8   80.28    4.76
   7   9 -10   65.62    4.33
   7   9 -10   63.92    3.58
   7   9 -10   71.03    3.61
   7   9 -10   68.33    4.15
   7   9 -10   69.99    4.13
  -7  -9  10   69.13    4.53
   9   9 -12    0.28    2.23
   9   9 -12   -0.29    1.07
   9   9 -12    1.54    2.42
   9   9 -12    0.11    0.68
   9   9 -12   -0.32    0.66
  -9  -9  12   -0.48    1.68
  -9  -9  12   -2.12    2.30
  11   9 -14   -0.33    1.84
  11   9 -14    3.85    2.12
  11   9 -14    2.01    1.00
  11   9 -14   -0.11    0.89
  11   9 -14    1.58    1.20
  11   9 -14    3.38    2.79
 -11  -9  14   -0.03    1.70
 -11  -9  14    0.03    1.94
 -11  -9  14    2.38    3.27
  13   9 -16    4.73    1.39
  13   9 -16    3.38    1.33
  13   9 -16    8.72    2.52
  13   9 -16    5.40    2.62
  13   9 -16    3.66    1.33
  13   9 -16    2.84    3.38
 -13  -9  16    5.27    2.25
 -13  -9  16    1.36    2.29
 -13  -9  16    7.17    3.91
 -14  10  11    0.39    1.70
 -14  10  11    0.49    1.55
  14 -10 -11    0.40    1.58
  14 -10 -11    3.61    1.57
 -12  10   9    5.36    1.60
 -12  10   9    4.59    1.27
 -12  10   9    3.40    1.47
  12 -10  -9    4.59    1.36
 -10  10   7   -0.35    1.15
 -10  10   7   -1.53    0.98
 -10  10   7   -0.62    1.07
  10 -10  -7   -0.38    0.96
  10 -10  -7    0.61    1.03
  -8  10   5    8.71    1.37
  -8  10   5    4.86    1.12
  -8  10   5    6.74    1.25
   8 -10  -5    7.64    1.28
   8 -10  -5    5.56    1.00
   8 -10  -5    9.32    1.57
   8 -10  -5    8.03    1.02
  -6  10   3   34.30    2.34
  -6  10   3   33.81    2.39
  -6  10   3   30.83    2.65
   6 -10  -3   33.16    2.53
   6 -10  -3   33.63    2.01
   6 -10  -3   31.92    2.92
   6 -10  -3   34.36    2.01
   6 -10  -3   31.29    2.67
  -4  10   1   10.85    1.45
  -4  10   1   12.35    1.37
  -4  10   1   14.60    1.52
  -4  10   1   10.68    1.11
   4 -10  -1   10.70    1.43
   4 -10  -1   14.09    1.61
   4 -10  -1   10.78    1.62
  -2  10  -1    6.78    1.27
  -2  10  -1    3.90    1.23
  -2  10  -1    4.91    0.74
  -2  10  -1    4.90    1.01
  -2  10  -1    4.83    0.70
   2 -10   1    4.18    1.24
   2 -10   1    4.43    1.22
   2 -10   1    3.98    1.39
   0  10  -3    1.57    0.46
   0  10  -3    2.51    1.08
   0  10  -3    0.25    1.85
   0  10  -3    1.50    0.97
   0  10  -3    1.59    0.51
   0  10  -3   -0.42    1.33
   0  10  -3    0.43    1.05
   0 -10   3    1.70    1.26
   0 -10   3    2.69    1.29
   2  10  -5   13.20    1.76
   2  10  -5   12.40    1.62
   2  10  -5   14.06    0.97
   2  10  -5   14.66    1.62
   2  10  -5   17.76    2.31
   2  10  -5   12.63    1.80
   2  10  -5   13.68    1.68
   2  10  -5   13.67    1.65
   2  10  -5   15.65    2.27
   2  10  -5   16.07    1.02
   2  10  -5   15.90    2.58
   4  10  -7   -0.65    1.77
   4  10  -7   -0.09    0.36
   4  10  -7   -2.32    1.06
   4  10  -7   -0.45    1.20
   4  10  -7    0.83    1.11
   4  10  -7   -0.52    1.46
   4  10  -7   -0.34    1.16
   4  10  -7   -0.01    1.36
   4  10  -7    0.89    2.20
   6  10  -9   13.53    2.62
   6  10  -9   18.21    2.24
   6  10  -9   13.70    1.11
   6  10  -9   14.37    1.97
   6  10  -9   14.59    1.12
   6  10  -9   14.68    1.75
   6  10  -9   16.01    2.29
   8  10 -11   10.85    1.65
   8  10 -11   12.17    2.17
   8  10 -11   16.40    1.84
   8  10 -11   20.77    2.43
   8  10 -11   17.11    1.38
   8  10 -11   14.09    1.32
   8  10 -11   12.88    2.03
   8  10 -11   17.49    3.08
  10  10 -13   -0.09    2.05
  10  10 -13    0.11    1.94
  10  10 -13    0.28    0.81
  10  10 -13    1.12    2.60
  10  10 -13    2.30    0.86
  10  10 -13    0.85    1.52
  10  10 -13    0.57    1.33
 -10 -10  13    4.62    3.19
 -10 -10  13    2.33    1.93
  12  10 -15   14.95    1.55
  12  10 -15   10.36    3.67
  12  10 -15    9.71    1.68
  12  10 -15   13.19    2.98
  12  10 -15   10.67    2.72
  12  10 -15   14.39    1.58
 -12 -10  15   15.85    4.19
 -12 -10  15    3.62    2.52
 -13  11  10    4.50    1.76
 -13  11  10    8.00    1.78
  13 -11 -10    4.51    1.57
  13 -11 -10    3.46    1.56
 -11  11   8    5.30    1.44
 -11  11   8    5.48    1.49
 -11  11   8    6.60    1.58
  11 -11  -8    3.72    1.43
  11 -11  -8    2.91    1.18
  11 -11  -8    3.96    1.29
  -9  11   6    6.65    1.38
  -9  11   6    6.67    1.35
  -9  11   6    4.04    1.28
   9 -11  -6    2.93    1.52
   9 -11  -6    6.11    1.05
   9 -11  -6    6.38    1.38
   9 -11  -6    5.33    1.05
  -7  11   4    0.44    1.05
  -7  11   4    2.90    1.00
  -7  11   4    1.53    1.25
   7 -11  -4   -1.06    1.42
   7 -11  -4    1.85    1.15
   7 -11  -4    1.96    1.43
   7 -11  -4    2.18    0.69
   7 -11  -4    1.58    0.68
  -5  11   2    0.17    0.79
  -5  11   2    0.94    1.19
  -5  11   2    0.16    0.81
  -5  11   2    1.04    0.85
   5 -11  -2    2.21    1.51
   5 -11  -2    1.74    1.27
   5 -11  -2   -1.27    1.04
  -3  11   0    1.23    0.89
  -3  11   0    1.08    1.15
  -3  11   0    1.75    0.72
  -3  11   0    2.34    0.74
   3 -11   0    1.54    1.39
   3 -11   0    0.54    1.21
   3 -11   0    2.38    1.23
  -1  11  -2    2.76    0.66
  -1  11  -2    2.69    1.05
  -1  11  -2    3.61    2.06
  -1  11  -2    3.63    0.70
  -1  11  -2    6.81    1.57
   1 -11   2    3.57    1.44
   1 -11   2    5.93    1.49
   1 -11   2    2.95    1.31
   1  11  -4   24.47    2.40
   1  11  -4   23.74    2.36
   1  11  -4   21.14    2.77
   1  11  -4   22.31    1.43
   1  11  -4   21.49    2.69
   1  11  -4   19.64    3.35
   1  11  -4   23.43    1.50
   1  11  -4   22.42    2.26
  -1 -11   4   21.07    2.43
  -1 -11   4   23.87    2.47
   3  11  -6  120.17    7.10
   3  11  -6  136.03    6.80
   3  11  -6  110.96    6.56
   3  11  -6  114.29    5.88
   3  11  -6  118.22    5.91
   3  11  -6  118.11    6.55
   3  11  -6  113.35    6.72
   3  11  -6  112.75    6.59
   3  11  -6  107.89    7.41
   5  11  -8    7.81    1.83
   5  11  -8    7.61    1.52
   5  11  -8    7.80    1.44
   5  11  -8    7.82    0.83
   5  11  -8    7.57    2.66
   5  11  -8   10.61    1.69
   5  11  -8    9.67    2.51
   5  11  -8    7.75    0.88
   5  11  -8    7.63    1.77
   7  11 -10   -0.02    0.57
   7  11 -10    0.93    1.68
   7  11 -10    0.63    0.56
   7  11 -10    2.96    2.39
   7  11 -10   -0.61    1.33
   7  11 -10   -1.17    1.46
   7  11 -10    1.28    1.79
   7  11 -10    2.83    1.37
   9  11 -12    2.48    1.85
   9  11 -12   -0.51    2.58
   9  11 -12    2.56    1.63
   9  11 -12   -0.26    1.38
   9  11 -12    0.98    0.76
   9  11 -12    2.50    1.40
   9  11 -12   -0.20    0.74
   9  11 -12    1.58    2.03
  11  11 -14   -0.44    3.05
  11  11 -14   -2.36    1.50
  11  11 -14   -1.02    0.96
  11  11 -14    1.03    2.21
  11  11 -14   -2.07    2.32
  11  11 -14    0.47    0.99
  11  11 -14    0.98    1.95
 -12  12   9    2.25    1.62
 -12  12   9    3.49    1.58
  12 -12  -9    3.47    1.90
  12 -12  -9    2.53    1.51
  12 -12  -9    1.67    1.30
 -10  12   7    8.77    1.64
 -10  12   7    9.19    1.65
  10 -12  -7    9.24    2.12
  10 -12  -7    6.93    1.59
  10 -12  -7    8.84    1.27
  10 -12  -7    8.48    1.30
  -8  12   5    2.95    1.15
  -8  12   5    5.29    1.32
   8 -12  -5    1.10    1.28
   8 -12  -5    1.49    0.79
   8 -12  -5    0.64    1.76
   8 -12  -5    3.25    1.58
   8 -12  -5    2.88    0.81
  -6  12   3   39.45    2.66
  -6  12   3   34.28    2.44
  -6  12   3   34.13    2.60
   6 -12  -3   35.74    3.03
   6 -12  -3   33.79    2.84
   6 -12  -3   38.17    3.40
   6 -12  -3   33.10    1.85
   6 -12  -3   36.80    1.88
  -4  12   1    2.35    0.90
  -4  12   1    2.84    0.92
  -4  12   1    1.56    0.94
   4 -12  -1    1.01    1.30
   4 -12  -1    2.04    1.51
   4 -12  -1    1.81    1.40
  -2  12  -1   32.98    2.16
  -2  12  -1   34.52    2.56
  -2  12  -1   34.01    2.22
   2 -12   1   36.46    3.01
   2 -12   1   32.01    3.00
   2 -12   1   27.70    2.90
   0  12  -3   27.46    1.77
   0  12  -3   29.54    3.02
   0  12  -3   23.71    3.72
   0  12  -3   28.41    1.80
   0  12  -3   24.34    2.39
   0 -12   3   22.03    2.84
   0 -12   3   25.71    2.89
   2  12  -5    3.80    1.36
   2  12  -5    1.84    1.48
   2  12  -5    3.33    2.00
   2  12  -5    4.85    0.67
   2  12  -5    2.20    2.39
   2  12  -5    3.39    0.58
   2  12  -5    3.40    1.51
   4  12  -7    4.57    1.59
   4  12  -7    5.63    0.63
   4  12  -7    4.53    1.81
   4  12  -7    4.48    2.20
   4  12  -7    5.61    1.68
   4  12  -7    4.95    2.61
   4  12  -7    4.44    1.40
   4  12  -7    5.68    1.83
   4  12  -7    5.47    0.67
   6  12  -9    0.36    1.77
   6  12  -9   -0.09    0.49
   6  12  -9    0.42    1.49
   6  12  -9   -1.36    1.47
   6  12  -9    2.24    1.40
   6  12  -9    1.10    1.82
   6  12  -9    0.47    0.56
   6  12  -9   -2.16    2.34
   6  12  -9   -0.14    1.41
   8  12 -11    0.76    1.69
   8  12 -11    1.96    2.17
   8  12 -11    1.53    1.54
   8  12 -11    2.48    0.74
   8  12 -11    1.34    1.93
   8  12 -11    2.11    1.60
   8  12 -11    5.86    3.04
  10  12 -13    3.60    0.98
  10  12 -13   -2.57    2.06
  10  12 -13    2.84    0.96
  10  12 -13    4.80    2.68
  10  12 -13    1.50    1.72
  10  12 -13    1.52    2.07
  10  12 -13   -4.33    3.03
 -11  13   8    6.31    1.70
 -11  13   8    7.39    1.87
 -11  13   8    4.68    1.77
  11 -13  -8    6.58    1.39
  11 -13  -8    7.78    1.79
  11 -13  -8    5.41    1.32
  11 -13  -8    4.72    2.15
  -9  13   6    1.95    1.32
  -9  13   6    1.51    1.33
  -9  13   6    0.68    0.89
  -9  13   6   -1.05    1.45
   9 -13  -6    3.06    1.91
   9 -13  -6    4.17    1.56
   9 -13  -6    0.67    2.04
   9 -13  -6    0.04    0.86
   9 -13  -6    0.84    0.88
  -7  13   4    4.54    1.34
  -7  13   4    5.45    1.29
  -7  13   4    3.99    1.00
  -7  13   4    7.38    1.70
   7 -13  -4    4.56    1.76
   7 -13  -4    3.32    0.46
   7 -13  -4    3.49    1.50
   7 -13  -4    4.84    2.06
   7 -13  -4    3.50    0.53
  -5  13   2    0.37    0.94
  -5  13   2    0.65    0.95
  -5  13   2   -0.39    1.35
  -5  13   2    1.25    1.02
   5 -13  -2    0.21    1.47
   5 -13  -2   -0.39    1.65
   5 -13  -2    1.50    1.39
  -3  13   0    2.53    0.90
  -3  13   0    1.82    0.90
  -3  13   0    2.59    1.51
  -3  13   0    2.73    1.10
   3 -13   0    1.64    1.47
   3 -13   0   -1.30    1.38
   3 -13   0   -0.54    1.50
  -1  13  -2    0.52    0.77
  -1  13  -2    0.29    1.14
  -1  13  -2   -1.49    2.10
  -1  13  -2    0.49    0.68
   1 -13   2    1.38    1.70
   1 -13   2    2.27    1.59
   1  13  -4   12.91    1.89
   1  13  -4   16.98    2.26
   1  13  -4   15.31    2.87
   1  13  -4   13.33    1.29
   1  13  -4   16.23    2.51
   1  13  -4   10.47    1.80
   1  13  -4   12.61    1.36
  -1 -13   4   13.90    2.16
   3  13  -6    0.73    0.60
   3  13  -6   -0.21    2.05
   3  13  -6    1.21    1.53
   3  13  -6   -1.12    2.46
   3  13  -6    2.43    1.53
   3  13  -6    1.68    1.48
   3  13  -6    2.14    1.62
   3  13  -6    0.55    0.54
   5  13  -8   -1.50    1.93
   5  13  -8    0.04    1.69
   5  13  -8   -0.40    1.54
   5  13  -8    0.88    0.60
   5  13  -8    1.18    1.54
   5  13  -8    1.09    0.57
   5  13  -8    1.98    1.54
   5  13  -8    0.03    2.44
   5  13  -8    2.33    1.91
   7  13 -10    7.81    0.87
   7  13 -10    6.41    2.29
   7  13 -10    4.22    3.10
   7  13 -10    0.69    1.71
   7  13 -10    7.84    2.34
   7  13 -10    7.79    1.88
   7  13 -10    3.05    1.89
   7  13 -10    6.45    0.87
   9  13 -12   14.70    4.11
   9  13 -12   18.87    3.43
   9  13 -12   19.41    1.72
   9  13 -12   16.28    2.46
   9  13 -12   11.41    2.72
   9  13 -12   15.58    2.27
   9  13 -12   19.85    1.77
   9  13 -12   18.13    2.76
 -10  14   7    2.63    1.76
 -10  14   7    4.87    1.66
 -10  14   7    3.71    0.92
 -10  14   7    1.77    1.87
  10 -14  -7    2.32    1.76
  10 -14  -7    2.70    2.17
  10 -14  -7    2.14    0.98
  10 -14  -7    1.46    2.49
  10 -14  -7    2.71    0.96
  -8  14   5   14.50    1.93
  -8  14   5   13.11    2.15
  -8  14   5   13.39    1.44
  -8  14   5   18.17    1.98
   8 -14  -5   14.15    2.57
   8 -14  -5   16.79    1.07
   8 -14  -5   15.22    1.06
   8 -14  -5   14.94    2.36
   8 -14  -5   21.30    2.79
  -6  14   3    2.51    1.04
  -6  14   3    1.06    1.15
  -6  14   3    0.45    1.60
  -6  14   3    3.13    1.25
   6 -14  -3    4.08    1.83
   6 -14  -3    3.05    1.61
   6 -14  -3    3.57    2.09
  -4  14   1    1.03    1.05
  -4  14   1    0.91    1.05
  -4  14   1    1.82    1.04
  -4  14   1    0.87    1.61
   4 -14  -1    2.73    1.95
   4 -14  -1   -1.02    1.59
   4 -14  -1   -1.17    1.54
  -2  14  -1   14.48    1.79
  -2  14  -1   17.64    3.10
  -2  14  -1   16.56    1.85
  -2  14  -1   15.70    1.76
  -2  14  -1   17.89    2.29
   2 -14   1   20.68    2.41
   2 -14   1   18.32    2.46
   0  14  -3    4.68    0.97
   0  14  -3    4.45    1.86
   0  14  -3    3.56    1.76
   0  14  -3    4.92    1.87
   0  14  -3    7.79    0.99
   0  14  -3    6.12    2.61
   0 -14   3    8.64    2.08
   0 -14   3    5.05    2.03
   2  14  -5    3.51    2.61
   2  14  -5    3.32    0.74
   2  14  -5    3.07    1.69
   2  14  -5   -0.10    1.61
   2  14  -5    3.43    1.76
   2  14  -5    3.31    0.83
   4  14  -7    5.37    0.81
   4  14  -7    5.01    1.97
   4  14  -7    5.13    1.90
   4  14  -7   -0.31    2.96
   4  14  -7    5.14    0.79
   4  14  -7    4.23    2.69
   4  14  -7    8.67    1.98
   4  14  -7    6.22    1.76
   6  14  -9    3.75    1.87
   6  14  -9    1.13    1.83
   6  14  -9    2.87    0.77
   6  14  -9    4.42    2.02
   6  14  -9    3.19    2.54
   6  14  -9    4.93    2.26
   6  14  -9   -0.95    2.88
   6  14  -9    0.88    1.91
   6  14  -9    3.18    0.76
   8  14 -11   -1.47    2.33
   8  14 -11    4.32    1.97
   8  14 -11    0.19    0.84
   8  14 -11    1.65    0.83
   8  14 -11   -2.83    1.85
  -7  15   4    3.31    1.97
  -7  15   4    0.04    1.49
  -7  15   4    1.72    1.04
  -7  15   4   -1.73    1.37
   7 -15  -4    2.26    2.24
   7 -15  -4    3.26    1.81
   7 -15  -4    1.04    2.41
  -5  15   2    5.05    1.42
  -5  15   2    1.79    1.16
  -5  15   2    3.53    1.33
  -5  15   2    5.78    2.03
   5 -15  -2    0.54    1.92
   5 -15  -2    5.09    2.19
   5 -15  -2    4.37    1.91
  -3  15   0    0.33    1.12
  -3  15   0    1.57    1.86
  -3  15   0    0.68    2.59
  -3  15   0    2.86    1.12
   3 -15   0    0.60    2.06
   3 -15   0    1.37    1.79
  -1  15  -2    0.25    1.02
  -1  15  -2    3.70    2.64
  -1  15  -2    0.99    0.90
  -1  15  -2    0.82    1.69
   1 -15   2    3.00    2.06
   1 -15   2    2.28    2.03
   1  15  -4    7.84    2.13
   1  15  -4    6.27    1.11
   1  15  -4    6.41    3.07
   1  15  -4    6.40    1.03
   1  15  -4    3.78    2.13
   1  15  -4    6.19    2.00
   3  15  -6    2.20    1.83
   3  15  -6    0.36    2.07
   3  15  -6    1.24    0.81
   3  15  -6   -2.17    3.20
   3  15  -6    0.40    1.89
   3  15  -6   -2.12    1.76
   3  15  -6    1.58    0.77
   5  15  -8    5.24    0.95
   5  15  -8    5.12    0.89
   5  15  -8    3.97    2.01
   5  15  -8    6.60    2.20
   5  15  -8    2.65    1.99
   5  15  -8    5.28    2.17
  -4  16   1    2.27    1.36
  -4  16   1    0.44    2.16
  -4  16   1    6.38    3.05
  -4  16   1   -0.91    1.34
   4 -16  -1    0.31    2.02
   4 -16  -1   -0.79    2.22
   4 -16  -1   -1.63    1.93
  -2  16  -1    6.18    3.08
  -2  16  -1    6.16    1.29
  -2  16  -1    1.66    2.03
  -2  16  -1    3.09    1.26
   2 -16   1    7.77    2.43
   2 -16   1    3.86    2.27
   0  16  -3   -1.48    1.08
   0  16  -3    0.83    1.05
   0  16  -3    4.34    2.07
   0  16  -3   -3.74    2.26
   0  16  -3    2.00    2.03
   0  16  -3    1.36    3.00
   2  16  -5    2.04    2.23
   2  16  -5    5.29    1.08
   2  16  -5    4.38    1.15
   2  16  -5    4.84    2.11
   2  16  -5   -2.77    3.28
   2  16  -5    3.28    2.37
  -4 -16   0    8.02    2.97
  -4 -16   0    3.98    2.41
  -4 -16   0    5.45    2.33
   4  16   0    2.70    1.63
   4  16   0    8.03    1.53
   4  16   0    1.82    1.49
  -2 -16  -2    1.30    2.61
  -2 -16  -2    4.19    2.19
  -2 -16  -2    4.50    2.50
   2  16   2    4.23    1.57
   2  16   2    3.70    1.55
   0 -16  -4   10.50    2.38
   0 -16  -4    8.61    2.75
   0 -16  -4   14.78    2.37
   0  16   4    7.62    1.84
   0  16   4   14.12    1.98
   2 -16  -6   10.00    2.89
  -2  16   6   13.00    2.06
  -2  16   6    5.91    1.87
  -7 -15   3   10.62    3.42
  -7 -15   3    7.07    2.67
   7  15  -3    6.65    2.19
   7  15  -3    5.91    1.46
   7  15  -3    5.00    1.46
   7  15  -3    5.81    1.41
  -5 -15   1    6.82    2.62
  -5 -15   1    7.12    3.00
   5  15  -1    7.72    1.39
   5  15  -1    6.15    1.46
   5  15  -1    7.70    1.44
   5  15  -1    5.20    2.03
  -3 -15  -1    0.39    2.21
  -3 -15  -1    4.55    2.20
  -3 -15  -1    7.28    2.60
   3  15   1    6.07    1.45
   3  15   1    6.87    1.41
   3  15   1    4.31    1.51
  -1 -15  -3   12.14    2.44
  -1 -15  -3    7.40    2.25
  -1 -15  -3    9.61    2.52
   1  15   3    7.22    1.53
   1  15   3    6.50    1.55
   1 -15  -5    0.17    2.23
   1 -15  -5    2.89    1.77
   1 -15  -5    1.77    2.24
  -1  15   5   -0.25    1.37
  -1  15   5    2.44    1.39
  -1  15   5    0.80    1.43
   3 -15  -7    2.99    0.91
   3 -15  -7    3.36    0.90
   3 -15  -7    6.30    2.38
   3 -15  -7    4.22    2.42
  -3  15   7    6.07    1.67
  -3  15   7    7.95    1.73
  -3  15   7    6.74    1.77
   5 -15  -9   -3.40    1.84
   5 -15  -9    0.26    1.14
   5 -15  -9    1.93    2.46
   5 -15  -9   -3.52    1.04
   5 -15  -9   -1.11    2.12
  -5  15   9    0.92    1.83
  -5  15   9   -0.80    1.73
  -5  15   9    2.90    1.83
 -10 -14   6    5.36    2.38
 -10 -14   6    7.40    3.46
  10  14  -6    4.00    1.77
  10  14  -6    7.21    2.30
  10  14  -6    6.06    1.45
  10  14  -6    5.86    1.45
  -8 -14   4   -1.15    1.74
  -8 -14   4    3.25    2.84
  -8 -14   4   -1.33    2.22
   8  14  -4    0.90    1.09
   8  14  -4    1.53    1.82
   8  14  -4    0.93    1.15
  -6 -14   2   11.52    2.86
  -6 -14   2    4.80    2.20
   6  14  -2   11.63    1.44
   6  14  -2    8.01    1.38
   6  14  -2    7.22    1.36
   6  14  -2    8.27    2.06
  -4 -14   0    0.49    1.97
  -4 -14   0    4.38    2.22
  -4 -14   0    0.55    1.92
   4  14   0    3.76    1.70
   4  14   0    0.18    1.18
   4  14   0    1.25    1.08
   4  14   0   -0.31    1.01
  -2 -14  -2   10.58    2.29
  -2 -14  -2   12.03    2.33
  -2 -14  -2   12.01    2.42
   2  14   2   10.29    1.52
   2  14   2   13.83    1.51
   0 -14  -4   10.41    2.03
   0 -14  -4    4.70    2.11
   0 -14  -4    9.34    2.34
   0  14   4    5.82    1.43
   0  14   4    8.09    1.41
   0  14   4    5.25    1.42
   2 -14  -6   10.11    1.76
   2 -14  -6    8.59    1.01
   2 -14  -6    8.32    2.27
   2 -14  -6    8.23    2.28
   2 -14  -6    6.41    1.00
  -2  14   6    9.15    1.62
  -2  14   6    7.20    1.56
  -2  14   6    8.24    1.60
   4 -14  -8    7.56    2.41
   4 -14  -8    9.79    1.33
   4 -14  -8    7.54    1.27
   4 -14  -8   10.87    2.65
   4 -14  -8    8.33    1.97
  -4  14   8    8.59    1.65
  -4  14   8    7.70    1.73
   6 -14 -10    4.33    1.37
   6 -14 -10    3.63    1.81
  -6  14  10    5.55    1.76
  -6  14  10    5.39    1.84
  -6  14  10    3.38    1.77
 -11 -13   7    2.84    2.25
 -11 -13   7    5.78    3.36
  11  13  -7    1.37    1.99
  11  13  -7    4.05    2.47
  11  13  -7    6.93    1.44
  11  13  -7    6.13    1.36
  11  13  -7    5.19    1.62
  -9 -13   5    2.39    2.23
  -9 -13   5    1.58    1.77
  -9 -13   5   -5.33    2.67
   9  13  -5    3.20    1.73
   9  13  -5    0.02    1.03
   9  13  -5    0.93    1.04
   9  13  -5   -0.91    1.44
  -7 -13   3   12.73    1.90
  -7 -13   3   15.52    2.50
  -7 -13   3   17.37    3.03
   7  13  -3   12.47    1.46
   7  13  -3   15.81    1.54
   7  13  -3   13.53    1.53
   7  13  -3   15.12    2.23
  -5 -13   1   35.88    3.54
  -5 -13   1   38.00    3.94
  -5 -13   1   32.27    3.63
   5  13  -1   34.80    2.67
   5  13  -1   38.32    2.61
   5  13  -1   33.88    2.59
   5  13  -1   34.81    3.10
  -3 -13  -1    8.27    2.00
  -3 -13  -1    7.71    1.94
  -3 -13  -1    8.10    2.14
   3  13   1    7.67    1.24
   3  13   1    6.45    1.20
  -1 -13  -3    7.08    1.99
  -1 -13  -3    8.86    1.97
  -1 -13  -3    9.94    2.02
  -1 -13  -3    8.09    0.66
  -1 -13  -3    8.33    0.78
   1  13   3    5.01    1.21
   1  13   3    8.32    1.38
   1 -13  -5   -3.57    1.68
   1 -13  -5    1.22    0.70
   1 -13  -5    0.69    1.38
   1 -13  -5    0.51    1.70
   1 -13  -5    0.80    0.68
  -1  13   5    0.07    1.05
  -1  13   5    0.06    1.16
  -1  13   5    0.31    1.13
   3 -13  -7   14.74    2.45
   3 -13  -7   16.02    1.77
   3 -13  -7   18.26    2.00
   3 -13  -7   18.12    2.09
   3 -13  -7   15.30    1.78
   3 -13  -7   21.05    2.67
  -3  13   7   16.34    1.95
  -3  13   7   16.27    1.87
   5 -13  -9   -0.31    1.14
   5 -13  -9    1.30    1.53
   5 -13  -9    0.92    1.13
  -5  13   9    1.92    1.37
  -5  13   9   -0.72    1.33
   7 -13 -11    7.78    1.65
   7 -13 -11   10.16    1.85
   7 -13 -11   11.71    1.66
  -7  13  11   10.22    2.04
  -7  13  11    9.86    1.81
  -7  13  11    9.58    1.93
   9 -13 -13   -0.61    1.88
   9 -13 -13    5.97    1.79
   9 -13 -13    4.81    1.73
  -9  13  13   -0.67    1.84
  -9  13  13   -1.14    1.60
  -9  13  13    4.52    1.82
 -12 -12   8   -1.18    2.15
 -12 -12   8    0.56    2.90
 -12 -12   8    1.72    2.62
  12  12  -8   -3.29    2.11
  12  12  -8    1.65    1.25
  12  12  -8   -1.41    1.81
  12  12  -8   -1.36    1.16
  12  12  -8    0.06    1.17
 -10 -12   6    1.36    2.65
 -10 -12   6    3.05    1.76
  10  12  -6   -1.72    1.18
  10  12  -6    1.10    1.04
  10  12  -6    0.43    1.71
  10  12  -6    1.12    1.86
  10  12  -6   -0.98    1.01
  -8 -12   4    2.78    1.93
  -8 -12   4    2.11    1.45
  -8 -12   4    5.18    2.43
   8  12  -4    1.94    1.53
   8  12  -4    3.88    1.04
   8  12  -4    2.87    0.99
  -6 -12   2    1.47    2.17
  -6 -12   2    0.72    1.74
  -6 -12   2    0.65    1.20
   6  12  -2    0.98    0.94
   6  12  -2    1.67    0.92
   6  12  -2    1.33    0.89
  -4 -12   0   12.58    2.37
  -4 -12   0   10.32    1.91
  -4 -12   0   11.69    2.10
   4  12   0   11.70    1.31
   4  12   0   10.67    1.33
   4  12   0   10.25    1.60
   4  12   0   11.62    1.32
  -2 -12  -2   31.42    1.72
  -2 -12  -2   33.92    3.31
  -2 -12  -2   28.29    3.15
  -2 -12  -2   32.67    3.32
  -2 -12  -2   31.93    1.72
   2  12   2   36.60    2.48
   2  12   2   33.07    2.39
   0 -12  -4    6.95    1.76
   0 -12  -4    4.36    0.74
   0 -12  -4    5.88    1.74
   0 -12  -4    3.72    0.74
   0 -12  -4    4.37    1.67
   0  12   4    4.40    1.12
   0  12   4    4.54    1.08
   0  12   4    4.08    1.20
   2 -12  -6   23.60    2.68
   2 -12  -6   24.42    3.09
   2 -12  -6   23.27    2.56
   2 -12  -6   23.49    1.91
   2 -12  -6   23.72    1.92
   2 -12  -6   22.82    2.38
  -2  12   6   25.44    2.40
  -2  12   6   26.50    2.26
   4 -12  -8   21.77    2.08
   4 -12  -8   24.37    2.48
   4 -12  -8   23.97    2.12
   4 -12  -8   20.87    1.82
  -4  12   8   21.62    2.44
  -4  12   8   22.33    2.34
   6 -12 -10   10.41    1.49
   6 -12 -10   10.80    1.77
   6 -12 -10   13.97    1.63
  -6  12  10   12.70    1.77
  -6  12  10   12.18    1.85
   8 -12 -12    6.70    1.61
   8 -12 -12    5.51    1.58
   8 -12 -12    2.26    1.63
  -8  12  12    5.17    1.73
  -8  12  12    6.38    1.60
  10 -12 -14   -1.64    1.74
  10 -12 -14   -0.36    1.70
  10 -12 -14    1.43    1.79
 -10  12  14    3.05    1.77
 -10  12  14    1.71    1.67
 -13 -11   9    4.23    2.82
 -13 -11   9    1.50    2.11
 -13 -11   9   -0.27    2.92
  13  11  -9    0.64    0.98
  13  11  -9    2.25    2.55
  13  11  -9    1.42    1.22
  13  11  -9   -1.51    2.13
  13  11  -9   -0.61    1.18
 -11 -11   7   35.93    4.44
 -11 -11   7   49.44    5.05
 -11 -11   7   40.06    3.62
  11  11  -7   41.14    3.73
  11  11  -7   38.50    3.00
  11  11  -7   42.71    2.96
  11  11  -7   51.54    3.01
  -9 -11   5    0.77    2.25
  -9 -11   5   -1.08    1.35
  -9 -11   5   -2.26    1.71
   9  11  -5   -0.59    0.84
   9  11  -5   -1.35    1.42
   9  11  -5   -0.81    0.82
   9  11  -5    1.77    1.72
  -7 -11   3   10.64    1.61
  -7 -11   3   11.77    2.51
  -7 -11   3   14.12    2.12
   7  11  -3   10.77    1.22
   7  11  -3   11.99    1.29
   7  11  -3   11.08    1.23
  -5 -11   1   26.70    3.08
  -5 -11   1   27.24    2.44
  -5 -11   1   33.02    2.82
  -5 -11   1   26.75    3.35
   5  11  -1   31.29    2.21
   5  11  -1   32.02    2.73
   5  11  -1   28.91    2.14
   5  11  -1   30.50    2.19
  -3 -11  -1    1.99    1.82
  -3 -11  -1    2.68    0.38
  -3 -11  -1    2.39    1.54
  -3 -11  -1    1.94    1.48
  -3 -11  -1    1.90    0.33
   3  11   1    4.61    1.27
   3  11   1    3.65    0.91
   3  11   1    2.67    0.86
  -1 -11  -3   45.00    2.59
  -1 -11  -3   50.43    3.68
  -1 -11  -3   47.23    3.50
  -1 -11  -3   48.34    2.60
  -1 -11  -3   48.71    3.56
   1  11   3   45.80    2.91
   1  11   3   47.97    2.97
   1  11   3   40.30    2.95
   1 -11  -5    2.69    1.15
   1 -11  -5    2.63    1.32
   1 -11  -5    2.60    0.77
   1 -11  -5    1.68    0.74
   1 -11  -5    3.59    1.55
   1 -11  -5    3.65    1.67
  -1  11   5    2.81    1.09
  -1  11   5    3.96    1.03
   3 -11  -7   20.76    1.96
   3 -11  -7   21.95    2.12
   3 -11  -7   24.24    1.94
   3 -11  -7   25.72    2.39
  -3  11   7   24.93    2.22
  -3  11   7   24.09    2.28
   5 -11  -9   12.60    1.67
   5 -11  -9   12.27    1.48
   5 -11  -9   13.21    1.24
   5 -11  -9   14.74    1.56
  -5  11   9   17.09    1.82
  -5  11   9   14.67    1.79
   7 -11 -11    8.11    1.62
   7 -11 -11    8.81    1.53
  -7  11  11    8.43    1.56
  -7  11  11   10.77    1.74
   9 -11 -13   13.99    1.87
   9 -11 -13   11.57    1.92
   9 -11 -13   11.27    1.94
  -9  11  13   15.78    2.19
  -9  11  13   13.43    1.68
  -9  11  13   10.29    1.88
  11 -11 -15    1.75    1.82
  11 -11 -15    1.83    1.83
 -11  11  15    1.60    1.24
 -11  11  15    2.65    1.82
 -11  11  15   -0.29    1.71
 -14 -10  10    3.19    3.21
 -14 -10  10    3.29    2.23
 -14 -10  10   -0.93    2.93
  14  10 -10   -0.43    2.29
  14  10 -10    2.54    1.22
  14  10 -10    3.01    2.10
  14  10 -10   -0.47    1.29
 -12 -10   8    3.09    2.67
 -12 -10   8    4.67    2.43
 -12 -10   8    1.51    1.90
  12  10  -8    2.37    1.05
  12  10  -8    0.68    1.78
  12  10  -8    0.95    2.03
  12  10  -8   -1.69    1.02
  12  10  -8    0.91    0.83
 -10 -10   6    3.21    2.34
 -10 -10   6    5.20    2.12
 -10 -10   6    4.55    1.69
  10  10  -6    3.03    1.93
  10  10  -6    2.87    1.00
  10  10  -6    4.30    1.08
  10  10  -6    4.64    0.99
  -8 -10   4   17.16    2.38
  -8 -10   4   26.64    2.60
  -8 -10   4   24.41    3.30
   8  10  -4   24.33    2.39
   8  10  -4   22.21    2.48
   8  10  -4   25.70    1.94
   8  10  -4   25.33    1.92
  -6 -10   2   75.24    4.58
  -6 -10   2   78.88    5.38
  -6 -10   2   79.19    4.94
   6  10  -2   84.02    4.31
   6  10  -2   77.06    4.35
   6  10  -2   79.71    4.70
   6  10  -2   78.38    4.33
  -4 -10   0   13.21    0.84
  -4 -10   0   13.63    1.79
  -4 -10   0   10.80    1.29
  -4 -10   0   15.41    2.25
  -4 -10   0   13.06    0.86
  -4 -10   0   11.35    1.80
   4  10   0   14.70    1.64
   4  10   0   10.93    1.45
   4  10   0   13.02    1.49
   4  10   0   14.57    1.45
  -2 -10  -2    8.09    1.79
  -2 -10  -2    7.53    1.55
  -2 -10  -2   10.34    1.69
  -2 -10  -2    7.73    0.79
   2  10   2    7.57    1.05
   2  10   2   10.45    1.33
   2  10   2    9.31    1.14
   0 -10  -4   11.70    1.81
   0 -10  -4   12.69    1.27
   0 -10  -4   12.28    1.27
   0 -10  -4   13.76    1.92
   0 -10  -4   14.27    1.86
   0  10   4   12.61    1.36
   0  10   4   13.10    1.55
   0  10   4   12.26    1.63
   2 -10  -6   11.41    1.17
   2 -10  -6   13.23    1.78
   2 -10  -6    9.08    1.35
   2 -10  -6    9.66    1.15
  -2  10   6   11.13    1.36
  -2  10   6    9.40    1.25
   4 -10  -8    0.16    0.85
   4 -10  -8   -0.97    0.98
   4 -10  -8    0.54    0.86
   4 -10  -8   -0.29    0.85
  -4  10   8    0.38    1.06
  -4  10   8    1.44    1.01
   6 -10 -10    1.75    1.09
   6 -10 -10    2.86    1.21
   6 -10 -10    0.81    1.03
  -6  10  10    1.38    1.22
  -6  10  10    1.31    1.10
   8 -10 -12   24.02    2.57
   8 -10 -12   27.91    2.52
  -8  10  12   24.80    2.55
  -8  10  12   20.02    2.22
  10 -10 -14   -0.49    1.39
  10 -10 -14    0.42    1.49
 -10  10  14    0.36    1.08
 -10  10  14    3.90    1.65
 -10  10  14    2.47    1.53
  12 -10 -16   11.06    2.17
  12 -10 -16    4.28    2.02
 -12  10  16    8.74    1.18
 -12  10  16    6.05    1.85
 -12  10  16    4.52    1.94
 -15  -9  11   45.38    4.67
 -15  -9  11   51.67    5.73
 -15  -9  11   46.92    6.02
  15   9 -11   46.35    4.69
  15   9 -11   48.39    3.48
  15   9 -11   44.79    4.12
 -13  -9   9    7.29    2.97
 -13  -9   9   11.38    2.97
 -13  -9   9   10.45    2.17
  13   9  -9    9.57    2.07
  13   9  -9    9.97    2.31
  13   9  -9   10.93    1.44
 -11  -9   7   39.62    3.24
 -11  -9   7   33.02    3.92
 -11  -9   7   37.06    4.05
  11   9  -7   44.09    2.60
  11   9  -7   35.35    2.43
  11   9  -7   31.64    4.03
  11   9  -7   34.82    2.59
  -9  -9   5   10.89    1.92
  -9  -9   5   13.31    2.27
  -9  -9   5   14.18    2.58
  -9  -9   5   12.88    1.76
   9   9  -5    9.75    1.17
   9   9  -5   11.32    1.21
   9   9  -5   11.37    1.84
   9   9  -5   11.23    1.97
  -7  -9   3    1.93    1.10
  -7  -9   3    1.20    1.32
  -7  -9   3    0.34    1.77
  -7  -9   3    2.58    1.44
   7   9  -3    2.84    1.31
   7   9  -3    0.52    1.03
   7   9  -3    1.24    0.71
   7   9  -3    0.20    0.72
  -5  -9   1    9.08    1.60
  -5  -9   1    9.10    0.74
  -5  -9   1   12.25    2.11
  -5  -9   1    9.65    1.48
  -5  -9   1    9.25    1.23
  -5  -9   1    8.74    0.75
   5   9  -1    8.45    0.94
   5   9  -1    8.37    1.29
   5   9  -1    9.82    1.01
   5   9  -1   10.66    1.06
  -3  -9  -1    5.29    1.72
  -3  -9  -1    3.76    1.24
  -3  -9  -1    5.10    0.87
  -3  -9  -1    5.55    0.62
  -3  -9  -1    5.18    1.36
  -3  -9  -1    6.38    0.64
   3   9   1    5.40    1.10
   3   9   1    5.02    0.85
   3   9   1    5.00    0.81
  -1  -9  -3   74.92    4.59
  -1  -9  -3   78.74    4.57
  -1  -9  -3   78.00    4.05
  -1  -9  -3   81.30    4.70
  -1  -9  -3   77.83    4.05
   1   9   3   76.58    4.19
   1   9   3   71.63    4.19
   1   9   3   74.33    4.16
   1  -9  -5    8.37    0.94
   1  -9  -5    8.02    1.14
   1  -9  -5    9.13    1.35
   1  -9  -5    7.21    0.91
  -1   9   5    7.16    1.01
  -1   9   5    7.59    1.10
   3  -9  -7   37.74    2.65
   3  -9  -7   38.41    2.51
   3  -9  -7   35.57    2.53
   3  -9  -7   41.79    2.51
  -3   9   7   37.60    2.66
  -3   9   7   38.09    2.55
   5  -9  -9   64.11    3.87
   5  -9  -9   66.98    3.81
   5  -9  -9   64.84    3.56
   5  -9  -9   65.62    3.80
  -5   9   9   53.36    3.86
  -5   9   9   69.95    3.96
   7  -9 -11   -1.12    1.05
   7  -9 -11    0.31    0.47
   7  -9 -11   -0.43    1.07
  -7   9  11    1.25    1.19
  -7   9  11   -1.72    0.79
   9  -9 -13   20.18    2.09
   9  -9 -13   18.95    2.06
  -9   9  13   23.45    2.59
  -9   9  13   18.47    2.02
  -9   9  13   17.57    1.97
  11  -9 -15   -0.31    1.51
  11  -9 -15    2.17    1.63
 -11   9  15   -0.31    1.42
 -11   9  15    0.63    0.93
 -11   9  15    3.35    1.63
  13  -9 -17    2.95    2.05
  13  -9 -17    3.61    2.00
 -13   9  17    6.19    1.78
 -13   9  17    7.85    1.90
 -16  -8  12    5.33    2.39
 -16  -8  12    7.13    3.37
 -16  -8  12    7.68    1.63
 -16  -8  12    0.31    3.55
  16   8 -12    3.36    1.52
  16   8 -12    2.86    2.47
  16   8 -12    2.71    1.56
  16   8 -12    5.20    2.26
 -14  -8  10   -1.90    2.80
 -14  -8  10   -0.27    2.55
 -14  -8  10    0.50    1.91
 -14  -8  10   -0.20    1.15
  14   8 -10   -2.28    1.77
  14   8 -10   -1.28    1.10
  14   8 -10   -0.07    1.16
  14   8 -10   -0.28    1.63
 -12  -8   8   11.79    2.67
 -12  -8   8    8.73    1.87
 -12  -8   8    7.91    2.80
  12   8  -8    9.13    1.27
 -10  -8   6   16.72    0.93
 -10  -8   6   15.17    0.93
 -10  -8   6   15.54    1.94
 -10  -8   6   15.50    2.65
 -10  -8   6   16.06    2.60
  10   8  -6   12.25    2.03
  10   8  -6   16.48    1.51
  10   8  -6   17.32    1.64
  10   8  -6   14.77    1.66
  10   8  -6   16.58    1.97
  -8  -8   4    8.34    1.65
  -8  -8   4    9.94    2.33
  -8  -8   4   10.25    0.76
  -8  -8   4   10.11    1.55
  -8  -8   4   14.08    2.10
  -8  -8   4    9.68    0.76
   8   8  -4    7.77    1.56
   8   8  -4   15.83    1.95
   8   8  -4    9.77    1.12
   8   8  -4   10.32    1.09
  -6  -8   2   72.06    3.47
  -6  -8   2   68.62    4.53
  -6  -8   2   70.56    3.97
  -6  -8   2   56.27    4.15
  -6  -8   2   68.01    3.47
  -6  -8   2   67.55    4.19
   6   8  -2   70.26    4.16
   6   8  -2   70.53    3.94
   6   8  -2   69.35    3.70
   6   8  -2   67.91    3.71
   6   8  -2   61.48    3.59
  -4  -8   0    0.19    0.42
  -4  -8   0    0.83    1.13
  -4  -8   0   -0.40    1.35
  -4  -8   0    0.64    0.42
  -4  -8   0    1.20    1.01
  -4  -8   0    1.66    0.75
   4   8   0    2.35    0.85
   4   8   0    1.05    0.61
   4   8   0    0.52    0.61
  -2  -8  -2   29.60    1.90
  -2  -8  -2   32.70    1.87
  -2  -8  -2   34.38    2.40
  -2  -8  -2   27.11    2.59
  -2  -8  -2   26.58    2.57
  -2  -8  -2   31.89    1.86
   2   8   2   32.49    2.04
   2   8   2   31.44    2.01
   2   8   2   31.66    2.13
   0  -8  -4    0.96    0.61
   0  -8  -4   -0.20    1.03
   0  -8  -4    1.95    0.63
   0  -8  -4    1.79    0.77
   0   8   4    1.20    0.70
   0   8   4    1.86    0.71
   2  -8  -6   37.22    2.32
   2  -8  -6   37.52    2.40
   2  -8  -6   35.91    2.30
  -2   8   6   36.11    2.41
  -2   8   6   35.90    2.38
   4  -8  -8    6.12    1.04
   4  -8  -8    7.16    1.07
   4  -8  -8    7.00    1.10
  -4   8   8    5.71    1.11
  -4   8   8    6.08    1.09
   6  -8 -10   26.11    2.06
   6  -8 -10   23.37    2.11
  -6   8  10   19.90    2.21
  -6   8  10   26.44    2.12
   8  -8 -12    0.17    1.18
   8  -8 -12    4.55    0.80
   8  -8 -12    3.80    1.19
  -8   8  12    5.01    1.33
  10  -8 -14   41.16    3.00
  10  -8 -14   32.15    2.10
  10  -8 -14   33.50    3.07
 -10   8  14   37.50    3.00
 -10   8  14   37.34    2.39
 -10   8  14   36.77    2.98
  12  -8 -16   45.83    3.79
  12  -8 -16   41.75    3.71
 -12   8  16   49.44    3.86
 -12   8  16   41.28    3.44
 -12   8  16   42.10    2.52
 -17  -7  13    0.58    0.51
 -17  -7  13    1.35    0.44
 -17  -7  13    1.56    2.26
 -17  -7  13    3.01    1.71
 -17  -7  13    4.77    3.40
 -17  -7  13   -3.11    3.93
  17   7 -13    1.19    2.26
  17   7 -13    0.57    1.57
  17   7 -13   -0.64    1.49
  17   7 -13   -0.26    2.21
 -15  -7  11   35.51    2.07
 -15  -7  11   33.45    4.84
 -15  -7  11   33.25    2.02
 -15  -7  11   32.23    2.93
 -15  -7  11   32.55    3.62
 -15  -7  11   35.21    4.54
  15   7 -11   37.40    3.60
  15   7 -11   30.01    3.45
  15   7 -11   34.40    2.88
  15   7 -11   35.36    2.89
 -13  -7   9   13.13    1.50
 -13  -7   9   12.83    3.10
 -13  -7   9   13.31    2.16
 -13  -7   9   13.07    1.21
 -13  -7   9   15.32    2.89
 -13  -7   9   14.88    1.20
  13   7  -9   15.75    1.61
  13   7  -9   14.28    1.53
 -11  -7   7    1.77    0.52
 -11  -7   7    2.85    2.22
 -11  -7   7    2.27    0.55
 -11  -7   7    1.91    2.03
 -11  -7   7    2.09    0.85
 -11  -7   7    1.23    1.38
  11   7  -7    1.75    0.58
  11   7  -7    2.46    0.93
  11   7  -7    2.41    0.90
  11   7  -7    1.57    1.34
  11   7  -7   -0.09    1.41
  -9  -7   5   13.55    2.35
  -9  -7   5   13.53    1.87
  -9  -7   5   13.10    1.71
  -9  -7   5   10.11    2.28
  -9  -7   5   10.75    0.99
   9   7  -5   11.72    1.21
   9   7  -5   15.03    1.90
   9   7  -5   19.57    1.98
  -7  -7   3   60.62    3.19
  -7  -7   3   61.84    3.19
  -7  -7   3   61.99    3.68
  -7  -7   3   63.10    4.01
  -7  -7   3   55.53    3.84
  -7  -7   3   58.69    4.18
   7   7  -3   57.86    3.35
   7   7  -3   62.84    3.75
   7   7  -3   60.03    3.85
   7   7  -3   66.14    3.40
  -5  -7   1  152.61    7.62
  -5  -7   1  139.21    7.36
  -5  -7   1  166.96    7.86
  -5  -7   1  147.69    8.04
  -5  -7   1  142.78    7.72
  -5  -7   1  150.73    7.37
  -5  -7   1  137.35    7.70
   5   7  -1  148.49    7.73
   5   7  -1  138.25    7.47
   5   7  -1  149.70    7.39
   5   7  -1  143.38    7.48
  -3  -7  -1    0.06    0.54
  -3  -7  -1    0.34    0.42
  -3  -7  -1   -0.01    0.43
  -3  -7  -1   -0.24    0.88
  -3  -7  -1    0.42    0.97
   3   7   1    0.13    0.68
   3   7   1   -0.56    0.50
   3   7   1    0.11    0.54
  -1  -7  -3    2.09    0.46
  -1  -7  -3    2.38    0.58
  -1  -7  -3    3.66    1.05
  -1  -7  -3    3.24    1.07
  -1  -7  -3    2.82    0.60
   1   7   3    2.06    0.67
   1   7   3    2.03    0.72
   1   7   3    2.45    0.69
   1   7   3    2.81    0.59
   1  -7  -5   64.79    3.45
   1  -7  -5   62.90    3.50
   1  -7  -5   62.39    3.44
  -1   7   5   61.55    3.50
  -1   7   5   62.70    3.52
   3  -7  -7  223.65   11.31
   3  -7  -7  227.64   11.30
   3  -7  -7  214.70   11.29
  -3   7   7  229.09   11.35
  -3   7   7  222.35   11.35
   5  -7  -9   30.39    2.26
   5  -7  -9   33.00    2.31
  -5   7   9   33.01    2.40
  -5   7   9   35.55    2.31
   7  -7 -11    9.62    1.34
   7  -7 -11   11.26    1.37
   7  -7 -11   11.54    1.35
  -7   7  11    7.35    1.34
   9  -7 -13   25.68    1.96
   9  -7 -13   26.32    2.49
  -9   7  13   24.06    2.40
  -9   7  13   26.04    1.87
  11  -7 -15    0.01    1.43
  11  -7 -15   -0.04    0.99
  11  -7 -15   -0.27    1.30
 -11   7  15    2.17    1.28
 -11   7  15    0.28    0.57
 -11   7  15   -0.05    1.35
  13  -7 -17   11.74    2.20
  13  -7 -17    7.27    1.99
 -13   7  17   12.16    1.95
 -13   7  17   13.37    2.04
 -18  -6  14   -5.34    4.13
 -18  -6  14    3.10    2.26
 -18  -6  14    3.53    2.03
 -18  -6  14    3.70    0.85
 -18  -6  14    3.83    0.94
 -18  -6  14    8.51    3.54
  18   6 -14    2.81    0.92
  18   6 -14    4.27    2.51
  18   6 -14    5.53    1.89
  18   6 -14    2.61    1.79
 -16  -6  12   10.54    2.42
 -16  -6  12    8.63    3.85
 -16  -6  12   11.26    1.21
 -16  -6  12   15.29    1.57
 -16  -6  12   17.10    3.44
 -16  -6  12   14.98    2.04
  16   6 -12   13.96    1.79
  16   6 -12   12.17    1.77
  16   6 -12   14.27    2.48
 -14  -6  10   -2.25    1.11
 -14  -6  10   -2.15    1.53
 -14  -6  10   -0.14    0.71
 -14  -6  10    1.41    2.26
 -14  -6  10   -1.72    2.99
 -14  -6  10   -0.90    0.67
  14   6 -10    0.45    1.03
  14   6 -10   -0.99    1.02
 -12  -6   8   22.51    3.77
 -12  -6   8   23.01    1.69
 -12  -6   8   27.97    3.34
 -12  -6   8   25.67    1.69
 -12  -6   8   22.84    2.06
  12   6  -8   27.40    2.78
  12   6  -8   21.03    2.56
  12   6  -8   25.26    2.04
  12   6  -8   19.80    2.01
 -10  -6   6    8.91    1.04
 -10  -6   6   10.87    2.39
 -10  -6   6    9.66    1.06
 -10  -6   6   11.58    1.36
 -10  -6   6    6.66    2.13
  10   6  -6   10.95    1.16
  10   6  -6    8.93    1.64
  10   6  -6    9.53    1.49
  10   6  -6    8.62    0.94
  10   6  -6    9.35    1.15
  -8  -6   4   25.40    1.63
  -8  -6   4   30.73    2.90
  -8  -6   4   22.24    2.36
  -8  -6   4   34.88    3.10
  -8  -6   4   25.77    1.64
   8   6  -4   26.17    1.83
   8   6  -4   29.96    2.44
   8   6  -4   25.59    2.13
  -6  -6   2   96.60    5.00
  -6  -6   2   95.27    5.67
  -6  -6   2  107.24    5.45
  -6  -6   2   98.58    5.49
  -6  -6   2  100.22    5.01
   6   6  -2   97.89    5.11
   6   6  -2   95.16    5.09
   6   6  -2   93.87    5.28
  -4  -6   0   15.43    1.62
  -4  -6   0   12.99    1.04
  -4  -6   0   11.67    1.03
  -4  -6   0   12.80    1.90
  -4  -6   0   11.90    1.42
   4   6   0   12.20    1.14
   4   6   0   15.06    0.98
   4   6   0   13.13    1.27
   4   6   0   13.51    1.16
  -2  -6  -2  124.23    6.29
  -2  -6  -2  134.29    6.55
  -2  -6  -2  123.28    6.29
   2   6   2  116.66    6.33
   2   6   2  124.43    6.34
   2   6   2  120.74    6.38
   0  -6  -4  141.60    8.01
   0  -6  -4  166.95    8.22
   0  -6  -4  168.40    8.22
   0  -6  -4  172.24    8.24
   0   6   4  161.06    8.24
   0   6   4  165.81    8.27
   2  -6  -6   17.47    1.38
   2  -6  -6   17.72    1.41
   2  -6  -6   17.06    1.43
  -2   6   6   14.75    1.37
  -2   6   6   17.73    1.49
   4  -6  -8   38.28    2.48
   4  -6  -8   40.96    2.52
  -4   6   8   37.88    2.53
  -4   6   8   41.67    2.53
   6  -6 -10   85.13    4.70
   6  -6 -10   83.33    4.69
  -6   6  10   81.77    4.75
  -6   6  10   89.15    4.74
   8  -6 -12   29.76    2.50
   8  -6 -12   33.50    2.51
   8  -6 -12   31.01    2.32
  -8   6  12   33.02    2.00
  -8   6  12   30.67    2.41
  -8   6  12   35.05    2.58
  10  -6 -14    4.29    1.22
  10  -6 -14    6.55    1.42
  10  -6 -14    5.42    1.35
 -10   6  14    3.62    1.31
 -10   6  14    6.90    0.99
 -10   6  14    4.90    0.66
  12  -6 -16   20.45    2.25
  12  -6 -16   18.68    2.33
  12  -6 -16   20.05    2.22
 -12   6  16   23.02    2.65
 -12   6  16   26.17    2.77
 -12   6  16   19.82    2.09
  14  -6 -18    2.12    1.81
  14  -6 -18   -1.04    1.50
  14  -6 -18   -1.65    1.76
 -14   6  18   -0.48    1.28
 -14   6  18   -1.42    1.66
 -14   6  18    0.38    1.74
 -17  -5  13    4.77    2.42
 -17  -5  13    5.89    1.84
 -17  -5  13    8.19    3.05
 -17  -5  13    5.58    1.14
 -17  -5  13   -3.26    4.01
 -17  -5  13    7.95    1.21
  17   5 -13    4.61    1.54
  17   5 -13    8.26    2.26
  17   5 -13    9.22    1.76
 -15  -5  11   19.98    2.67
 -15  -5  11   26.53    2.00
 -15  -5  11   24.08    2.03
 -15  -5  11   23.72    2.65
 -15  -5  11   24.22    3.60
  15   5 -11   27.38    2.45
  15   5 -11   25.52    2.44
 -13  -5   9    2.44    2.24
 -13  -5   9    2.88    0.83
 -13  -5   9    3.16    0.79
 -13  -5   9    3.40    1.14
  13   5  -9    2.58    1.02
  13   5  -9    2.53    1.10
  13   5  -9    2.11    1.45
 -11  -5   7   40.58    2.39
 -11  -5   7   40.34    3.64
 -11  -5   7   39.44    2.37
  11   5  -7   38.69    2.57
  11   5  -7   40.93    2.97
  11   5  -7   38.59    2.61
  -9  -5   5  212.65   11.43
  -9  -5   5  235.33   12.15
  -9  -5   5  234.50   11.42
  -9  -5   5  232.00   11.42
   9   5  -5  238.69   11.53
   9   5  -5  220.72   11.32
   9   5  -5  212.21   11.75
   9   5  -5  223.99   11.66
   9   5  -5  245.15   11.54
  -7  -5   3    8.53    0.94
  -7  -5   3    8.67    1.66
  -7  -5   3    8.61    0.84
  -7  -5   3    9.10    0.92
  -7  -5   3    8.68    1.22
   7   5  -3   10.07    1.09
   7   5  -3   10.78    1.32
   7   5  -3    7.80    1.09
  -5  -5   1   97.14    5.64
  -5  -5   1   99.25    5.07
  -5  -5   1   95.68    5.25
  -5  -5   1  110.91    5.41
  -5  -5   1   98.79    5.06
   5   5  -1   93.92    5.11
   5   5  -1   94.41    5.26
   5   5  -1  102.48    5.12
  -3  -5  -1  150.56    7.56
  -3  -5  -1  123.02    7.58
  -3  -5  -1  148.02    7.39
  -3  -5  -1  152.50    7.40
   3   5   1  144.47    7.42
   3   5   1  152.26    7.43
   3   5   1  156.82    7.47
  -1  -5  -3  261.47   12.94
  -1  -5  -3  251.66   12.93
   1   5   3  273.09   12.95
   1   5   3  257.19   12.96
   1   5   3  255.94   12.97
   1  -5  -5    4.90    0.72
   1  -5  -5    5.24    0.75
   1  -5  -5    4.82    0.68
  -1   5   5    3.94    0.75
  -1   5   5    4.48    0.74
   3  -5  -7  188.45    9.48
   3  -5  -7  194.03    9.49
  -3   5   7  183.53    9.49
  -3   5   7  181.36    9.49
   5  -5  -9   11.70    1.20
   5  -5  -9   10.53    1.16
  -5   5   9   10.40    1.14
  -5   5   9    8.90    1.12
   7  -5 -11   36.00    2.51
   7  -5 -11   36.73    2.53
   7  -5 -11   36.71    2.55
  -7   5  11   35.96    2.17
  -7   5  11   37.63    2.57
  -7   5  11   36.71    2.50
   9  -5 -13    0.72    1.10
   9  -5 -13    2.50    1.11
  -9   5  13    1.62    0.79
  -9   5  13    0.63    0.47
  -9   5  13    1.34    1.02
  -9   5  13    0.63    1.07
  11  -5 -15    7.31    1.49
  11  -5 -15    5.97    1.47
 -11   5  15    7.05    1.42
 -11   5  15    6.90    1.19
 -11   5  15    9.79    1.53
  13  -5 -17   19.08    2.30
  13  -5 -17   16.16    2.16
  13  -5 -17   15.90    2.09
 -13   5  17   16.77    1.89
 -13   5  17   18.58    2.11
 -13   5  17   17.60    2.03
  15  -5 -19   -1.08    1.92
 -15   5  19    0.38    1.82
 -15   5  19   -0.87    1.53
 -15   5  19   -2.12    1.67
 -18  -4  14   11.87    2.42
 -18  -4  14   13.74    1.61
 -18  -4  14   13.80    2.81
 -18  -4  14   18.31    3.43
 -18  -4  14   17.87    1.73
  18   4 -14   15.93    2.17
  18   4 -14   12.73    2.11
  18   4 -14    9.39    2.42
 -16  -4  12   25.20    2.99
 -16  -4  12   24.64    2.19
 -16  -4  12   24.55    3.53
 -16  -4  12   25.68    2.16
  16   4 -12   24.03    2.55
  16   4 -12   19.43    2.16
 -14  -4  10    5.95    2.10
 -14  -4  10    2.25    0.93
 -14  -4  10    3.36    0.93
  14   4 -10    2.61    1.20
  14   4 -10    2.71    1.52
  14   4 -10    3.81    1.20
 -12  -4   8   11.83    1.37
 -12  -4   8   15.75    2.40
 -12  -4   8   11.22    1.18
  12   4  -8   15.13    1.84
  12   4  -8   13.10    1.40
  12   4  -8   12.59    1.36
 -10  -4   6   10.10    1.00
 -10  -4   6   13.34    2.15
 -10  -4   6   10.49    0.99
  10   4  -6    9.22    1.06
  10   4  -6    9.55    1.39
  10   4  -6    8.68    1.04
  -8  -4   4   22.38    1.60
  -8  -4   4   25.88    2.64
  -8  -4   4   26.52    2.08
  -8  -4   4   24.11    1.62
  -8  -4   4   26.79    1.62
   8   4  -4   24.60    1.93
   8   4  -4   25.40    1.74
   8   4  -4   26.04    1.75
   8   4  -4   25.30    1.42
  -6  -4   2  194.88   10.18
  -6  -4   2  203.71   10.08
  -6  -4   2  205.02   10.18
  -6  -4   2  204.69   10.65
  -6  -4   2  187.80   10.37
   6   4  -2  200.92   10.21
   6   4  -2  219.37   10.24
   6   4  -2  213.41   10.33
  -4  -4   0   20.07    1.24
  -4  -4   0   19.95    1.56
  -4  -4   0   23.22    1.53
  -4  -4   0   17.71    1.25
   4   4   0   16.39    1.27
   4   4   0   17.93    1.27
  -2  -4  -2    1.59    0.47
  -2  -4  -2    2.46    0.48
  -2  -4  -2    2.35    0.67
   2   4   2    2.97    0.53
   2   4   2    2.83    0.48
   2   4   2    2.27    0.50
   0  -4  -4   92.57    4.77
   0  -4  -4   92.77    4.83
   0  -4  -4   93.64    4.83
   0   4   4   92.68    4.84
   0   4   4   96.85    4.84
   2  -4  -6   20.95    1.52
   2  -4  -6   22.32    1.53
  -2   4   6   20.19    1.51
  -2   4   6   21.42    1.52
   4  -4  -8  277.42   13.89
   4  -4  -8  269.36   13.88
  -4   4   8  283.81   13.88
  -4   4   8  276.85   13.89
   6  -4 -10    0.45    0.76
   6  -4 -10    0.27    0.75
  -6   4  10    0.51    0.54
  -6   4  10    0.32    0.73
  -6   4  10    0.15    0.74
   8  -4 -12   45.29    2.99
   8  -4 -12   44.89    2.91
   8  -4 -12   45.67    3.08
  -8   4  12   46.58    2.74
  -8   4  12   46.67    2.91
  -8   4  12   41.78    2.96
  10  -4 -14    0.56    1.11
  10  -4 -14    1.08    1.28
 -10   4  14    1.56    1.14
 -10   4  14    0.34    0.89
 -10   4  14    0.22    1.03
  12  -4 -16   18.88    2.63
  12  -4 -16   19.04    2.04
  12  -4 -16   20.98    2.12
 -12   4  16   17.54    2.17
 -12   4  16   15.31    1.86
 -12   4  16   19.75    2.22
  14  -4 -18    1.53    1.64
  14  -4 -18    1.55    1.65
  14  -4 -18   -0.33    1.83
 -14   4  18   -1.98    1.38
 -14   4  18    0.39    1.37
 -14   4  18   -0.35    1.53
 -19  -3  15    4.11    1.50
 -19  -3  15   -2.27    2.41
  19   3 -15   -0.95    2.10
  19   3 -15    0.09    1.96
  19   3 -15    3.55    1.89
 -17  -3  13   -0.42    2.04
 -17  -3  13    2.22    1.25
 -17  -3  13   -0.71    2.40
 -17  -3  13   -0.92    1.09
  17   3 -13    1.20    2.30
  17   3 -13    0.93    1.38
  17   3 -13    0.82    1.38
 -15  -3  11    4.29    1.17
 -15  -3  11    3.54    1.01
 -15  -3  11    1.87    2.07
  15   3 -11    2.45    1.58
  15   3 -11    5.34    1.34
  15   3 -11    3.78    1.35
 -13  -3   9    3.22    0.94
 -13  -3   9    4.58    1.91
 -13  -3   9    2.60    0.92
  13   3  -9    5.30    1.15
  13   3  -9    4.46    1.14
  13   3  -9    3.50    1.39
 -11  -3   7   63.07    3.59
 -11  -3   7   67.95    3.62
 -11  -3   7   62.43    4.46
  11   3  -7   63.68    3.88
  11   3  -7   64.20    3.71
  11   3  -7   66.33    3.74
  -9  -3   5   12.53    1.23
  -9  -3   5   13.21    1.20
  -9  -3   5   12.95    1.86
   9   3  -5   14.58    1.34
   9   3  -5   11.39    1.56
   9   3  -5   13.20    1.31
  -7  -3   3   49.44    2.76
  -7  -3   3   47.12    2.74
  -7  -3   3   53.01    2.95
   7   3  -3   50.77    2.79
   7   3  -3   48.72    3.01
   7   3  -3   49.84    2.81
  -5  -3   1   69.94    3.84
  -5  -3   1   72.70    3.68
  -5  -3   1   71.24    3.84
  -5  -3   1   85.94    4.04
   5   3  -1   72.59    3.86
   5   3  -1   73.91    3.91
   5   3  -1   72.27    3.85
  -3  -3  -1   15.97    1.09
  -3  -3  -1   15.65    1.23
  -3  -3  -1   14.91    1.10
   3   3   1   15.46    1.12
   3   3   1   15.09    1.13
  -1  -3  -3  257.57   12.44
  -1  -3  -3  247.22   12.44
   1   3   3  258.60   12.37
   1   3   3  248.85   12.44
   1   3   3  239.48   12.43
   1  -3  -5    9.90    0.99
   1  -3  -5    9.64    0.68
   1  -3  -5    9.98    0.95
  -1   3   5   10.75    0.95
  -1   3   5    9.95    1.02
   3  -3  -7   66.13    3.63
   3  -3  -7   70.43    3.66
  -3   3   7   72.16    3.68
  -3   3   7   61.95    3.60
   5  -3  -9   99.79    5.24
   5  -3  -9   92.21    5.23
  -5   3   9   98.97    5.23
  -5   3   9   97.55    5.13
  -5   3   9  108.95    5.28
   7  -3 -11  102.99    5.91
   7  -3 -11  110.68    5.78
   7  -3 -11  103.56    5.76
  -7   3  11  115.55    5.69
  -7   3  11  107.66    5.75
  -7   3  11  106.98    5.73
   9  -3 -13    9.39    1.35
   9  -3 -13    7.61    1.25
   9  -3 -13    8.94    1.62
  -9   3  13    9.91    1.30
  -9   3  13   12.38    1.54
  -9   3  13    8.96    1.19
  11  -3 -15    6.77    1.72
  11  -3 -15    7.96    1.42
  11  -3 -15    3.76    1.28
 -11   3  15    9.38    1.31
 -11   3  15    6.94    1.26
 -11   3  15    8.58    1.34
  13  -3 -17   15.87    2.02
  13  -3 -17   16.86    2.52
  13  -3 -17   17.30    2.00
 -13   3  17   12.95    1.74
 -13   3  17   14.70    1.86
 -13   3  17   13.68    1.81
  15  -3 -19    3.24    1.87
  15  -3 -19    6.52    2.00
  15  -3 -19    6.22    2.43
 -15   3  19    8.83    1.81
 -15   3  19    2.80    1.74
 -15   3  19    7.69    1.77
 -18  -2  14   -0.95    2.08
 -18  -2  14    0.94    2.39
 -18  -2  14   -2.17    1.47
 -18  -2  14    0.91    1.37
  18   2 -14    2.00    1.54
  18   2 -14    0.26    1.89
  18   2 -14   -2.47    1.54
 -16  -2  12   24.23    2.51
 -16  -2  12   30.56    3.80
 -16  -2  12   36.94    2.71
  16   2 -12   32.92    3.13
  16   2 -12   36.51    2.93
  16   2 -12   31.81    1.71
  16   2 -12   31.49    2.81
 -14  -2  10   41.51    2.81
 -14  -2  10   37.95    2.72
 -14  -2  10   40.88    3.81
  14   2 -10   39.87    2.84
  14   2 -10   38.10    2.95
  14   2 -10   45.86    3.21
 -12  -2   8   -3.01    1.65
 -12  -2   8    0.79    0.78
 -12  -2   8   -0.59    0.76
  12   2  -8   -0.73    0.92
  12   2  -8    0.36    0.87
 -10  -2   6  126.80    7.57
 -10  -2   6  147.79    7.13
 -10  -2   6  139.42    7.10
  10   2  -6  140.08    7.14
  10   2  -6  129.85    7.22
  10   2  -6  142.56    7.16
  -8  -2   4   70.34    3.69
  -8  -2   4   62.30    4.23
  -8  -2   4   70.19    3.71
   8   2  -4   70.15    3.83
   8   2  -4   65.83    3.73
   8   2  -4   71.93    3.74
  -6  -2   2   63.76    3.43
  -6  -2   2   62.35    3.50
  -6  -2   2   66.28    3.79
  -6  -2   2   66.42    3.42
   6   2  -2   64.75    3.43
   6   2  -2   64.52    3.44
  -4  -2   0   15.70    1.13
  -4  -2   0   14.80    1.10
  -4  -2   0   15.92    1.24
   4   2   0   15.90    1.12
   4   2   0   16.66    1.13
   4   2   0   17.09    1.16
  -2  -2  -2  274.70   13.57
  -2  -2  -2  251.59   13.56
   2   2   2  276.15   13.57
   2   2   2  259.27   13.57
   2   2   2  307.36   13.50
   0  -2  -4   22.54    1.30
   0  -2  -4   24.45    1.52
   0  -2  -4   24.09    1.51
   0   2   4   24.10    1.49
   0   2   4   29.04    1.67
   0   2   4   23.23    1.48
   2  -2  -6    6.62    0.68
   2  -2  -6    3.91    0.62
   2  -2  -6    3.92    0.50
  -2   2   6    3.80    0.61
  -2   2   6    3.69    0.59
   4  -2  -8  130.43    6.93
   4  -2  -8  131.06    6.92
  -4   2   8  143.60    6.95
  -4   2   8  128.41    6.91
  -4   2   8  143.95    6.89
   6  -2 -10   14.85    1.42
   6  -2 -10   13.43    1.71
   6  -2 -10   16.74    1.47
  -6   2  10   14.55    1.34
  -6   2  10   14.88    1.40
  -6   2  10   14.27    1.35
   8  -2 -12   97.53    5.86
   8  -2 -12  102.75    5.60
   8  -2 -12  106.72    5.58
  -8   2  12   98.19    5.56
  -8   2  12  111.19    5.59
  -8   2  12  106.40    5.54
  10  -2 -14    7.34    1.70
  10  -2 -14    2.48    1.12
  10  -2 -14    5.46    1.24
 -10   2  14    5.45    1.15
 -10   2  14    6.56    1.13
 -10   2  14    6.68    1.24
  12  -2 -16   11.34    1.64
  12  -2 -16   11.78    2.17
  12  -2 -16   10.29    1.62
 -12   2  16   10.97    1.48
 -12   2  16    9.68    1.46
 -12   2  16   12.89    1.71
  14  -2 -18    5.14    1.65
  14  -2 -18    9.34    2.40
  14  -2 -18    7.31    1.69
 -14   2  18    8.31    1.79
 -14   2  18    5.15    1.43
 -14   2  18    8.15    1.57
 -14   2  18    0.20    3.66
  16  -2 -20   -0.90    1.87
 -16   2  20    1.35    1.97
 -16   2  20    3.09    1.71
 -16   2  20    2.25    1.63
 -19  -1  15    2.14    2.41
 -19  -1  15    3.02    1.73
 -19  -1  15    4.21    1.61
  19   1 -15    2.35    1.81
  19   1 -15    4.06    1.89
  19   1 -15    4.34    2.11
 -17  -1  13    2.67    2.19
 -17  -1  13    0.53    1.30
  17   1 -13   -0.28    1.36
  17   1 -13    0.34    1.58
  17   1 -13   -0.14    1.39
 -15  -1  11   11.90    2.39
 -15  -1  11    9.81    1.46
 -15  -1  11   10.05    1.41
  15   1 -11   11.67    0.87
  15   1 -11   14.31    1.80
  15   1 -11   14.01    1.69
  15   1 -11   12.73    1.63
 -13  -1   9   15.83    1.70
 -13  -1   9   17.80    2.71
 -13  -1   9   13.92    1.51
  13   1  -9   17.73    2.02
  13   1  -9   16.25    1.87
  13   1  -9   18.64    1.93
 -11  -1   7   97.41    5.25
 -11  -1   7  104.04    5.32
 -11  -1   7   95.84    5.75
  11   1  -7  101.75    5.31
  11   1  -7   85.81    5.32
  11   1  -7  109.65    5.35
  -9  -1   5  260.82   13.47
  -9  -1   5  267.59   13.81
  -9  -1   5  277.96   13.48
   9   1  -5  287.26   13.52
   9   1  -5  270.27   13.50
   9   1  -5  250.14   13.49
  -7  -1   3   32.79    2.03
  -7  -1   3   36.84    2.02
   7   1  -3   34.07    2.00
   7   1  -3   29.65    1.99
  -5  -1   1  202.47    9.37
  -5  -1   1  179.42    9.34
  -5  -1   1  182.80    9.35
   5   1  -1  190.34    9.36
   5   1  -1  186.65    9.35
   5   1  -1  180.84    9.35
  -3  -1  -1    1.50    0.49
  -3  -1  -1    2.13    0.51
   3   1   1    1.47    0.46
   3   1   1    1.99    0.51
  -1  -1  -3  233.93   10.77
  -1  -1  -3  206.85   10.76
   1   1   3  212.93   10.75
   1   1   3  207.84   10.75
   1   1   3  222.62   10.76
   1  -1  -5    0.61    0.44
   1  -1  -5    0.40    0.44
  -1   1   5    0.39    0.42
  -1   1   5   -0.58    0.83
  -1   1   5    1.09    0.43
   3  -1  -7    3.74    0.59
   3  -1  -7    3.51    0.61
   3  -1  -7    3.11    0.56
  -3   1   7    3.36    0.56
  -3   1   7    6.53    1.27
  -3   1   7    3.37    0.56
   5  -1  -9   -0.06    0.59
   5  -1  -9   -0.27    0.57
  -5   1   9    1.35    0.66
  -5   1   9    0.16    0.51
  -5   1   9    0.18    0.56
   7  -1 -11    9.54    1.10
   7  -1 -11   12.21    1.73
   7  -1 -11    9.74    1.12
  -7   1  11   11.80    1.24
  -7   1  11   13.34    1.29
  -7   1  11   11.30    1.24
   9  -1 -13   14.44    1.69
   9  -1 -13   12.84    1.92
   9  -1 -13   13.72    1.46
  -9   1  13    9.42    1.41
  -9   1  13   14.69    1.57
  -9   1  13   12.79    1.48
  11  -1 -15   21.71    2.12
  11  -1 -15   19.01    2.11
  11  -1 -15   17.77    2.75
 -11   1  15   15.19    1.84
 -11   1  15   19.27    2.25
 -11   1  15   17.07    1.94
  13  -1 -17   28.49    2.73
  13  -1 -17   29.69    2.79
  13  -1 -17   26.27    3.54
 -13   1  17   19.51    4.07
 -13   1  17   28.79    2.39
 -13   1  17   23.58    2.83
  15  -1 -19    7.68    2.73
  15  -1 -19   10.31    1.96
  15  -1 -19   10.92    2.05
 -15   1  19    7.72    1.57
 -15   1  19   10.09    2.14
 -15   1  19    1.27    4.09
 -15   1  19    9.82    1.67
 -18   0  14    5.09    1.67
 -18   0  14    2.05    1.43
  18   0 -14    3.12    1.71
  18   0 -14   -0.55    1.56
 -16   0  12    0.92    1.28
 -16   0  12   -0.39    1.75
  16   0 -12    0.68    1.25
  16   0 -12    2.60    1.38
  16   0 -12   -1.56    1.22
 -14   0  10   18.59    1.86
 -14   0  10   21.68    2.54
 -14   0  10   17.83    1.99
  14   0 -10   17.23    1.14
  14   0 -10   14.15    1.75
  14   0 -10   16.28    1.73
  14   0 -10   17.79    2.09
 -12   0   8    6.60    1.09
 -12   0   8    5.20    0.99
 -12   0   8    5.14    1.60
  12   0  -8    5.96    1.11
  12   0  -8    3.90    0.99
  12   0  -8    5.51    1.11
 -10   0   6  440.85   22.50
 -10   0   6  429.48   22.22
 -10   0   6  436.09   22.76
 -10   0   6  465.17   22.52
  10   0  -6  446.55   22.52
  10   0  -6  480.03   22.52
  10   0  -6  471.51   22.54
  -8   0   4  250.74   12.49
  -8   0   4  225.81   12.23
  -8   0   4  239.11   12.03
  -8   0   4  251.84   12.27
   8   0  -4  250.17   12.26
   8   0  -4  244.61   12.22
   8   0  -4  248.31   12.27
  -6   0   2  336.61   16.55
  -6   0   2  333.30   16.42
  -6   0   2  341.28   16.54
   6   0  -2  346.52   16.49
   6   0  -2  321.99   16.54
   6   0  -2  320.87   16.53
  -4   0   0   64.36    3.65
  -4   0   0   76.21    3.61
  -4   0   0   70.42    3.67
   4   0   0   77.92    3.63
   4   0   0   67.82    3.67
   4   0   0   67.25    3.65
  -2   0  -2  441.98   22.46
  -2   0  -2  481.67   22.48
  -2   0  -2  451.93   22.46
   2   0   2  448.49   22.46
   2   0   2  457.03   22.46
   0   0  -4    1.43    0.44
   0   0  -4    1.40    0.42
   0   0  -4   -0.90    0.94
   0   0   4    1.19    0.38
   0   0   4    1.64    0.39
   2   0  -6   18.05    1.21
   2   0  -6   18.53    1.23
   2   0  -6   16.93    1.27
  -2   0   6   19.64    1.18
  -2   0   6   21.75    2.02
  -2   0   6   17.51    1.17
   4   0  -8   22.00    1.56
   4   0  -8   26.66    1.57
   4   0  -8   27.41    1.74
  -4   0   8   27.90    1.75
  -4   0   8   20.48    1.51
  -4   0   8   21.95    1.49
  -4   0   8   22.77    1.37
  -4   0   8   28.28    2.65
   6   0 -10   -0.41    0.58
   6   0 -10    0.38    0.60
   6   0 -10    0.26    1.07
  -6   0  10   -0.35    0.52
  -6   0  10   -0.10    0.26
  -6   0  10    2.39    1.65
  -6   0  10    0.48    0.75
  -6   0  10    0.65    0.53
   8   0 -12  253.66   13.03
   8   0 -12  256.02   13.02
   8   0 -12  257.92   13.46
  -8   0  12  249.58   12.96
  -8   0  12  276.51   13.18
  -8   0  12  257.06   13.90
  -8   0  12  256.06   12.94
  10   0 -14   34.51    3.33
  10   0 -14   33.59    2.58
  10   0 -14   35.34    2.63
 -10   0  14   38.54    2.86
 -10   0  14   38.12    2.46
 -10   0  14   35.64    2.38
 -10   0  14   37.07    4.22
  12   0 -16   -0.74    1.17
  12   0 -16    1.01    1.91
  12   0 -16    0.59    1.15
 -12   0  16    1.43    0.98
 -12   0  16   -1.21    2.98
 -12   0  16   -0.49    0.85
 -12   0  16   -0.64    1.40
  14   0 -18    4.61    1.57
  14   0 -18    7.38    1.67
 -14   0  18    3.72    3.73
 -14   0  18    5.90    1.85
 -14   0  18    5.97    1.25
 -14   0  18    6.22    1.39
 -14   0  18    3.68    1.26
  16   0 -20    2.04    2.95
  16   0 -20    0.24    1.74
  16   0 -20   -0.87    1.96
 -16   0  20    3.78    1.36
 -16   0  20    3.10    4.05
 -16   0  20   -0.41    1.35
 -16   0  20    3.54    2.20
 -19   1  15    2.81    1.69
 -19   1  15    2.32    1.85
  19  -1 -15    2.34    1.74
  19  -1 -15    1.34    1.89
 -17   1  13    1.41    1.30
 -17   1  13    0.29    1.34
  17  -1 -13    0.49    1.46
  17  -1 -13    0.34    1.43
  17  -1 -13    0.62    1.47
 -15   1  11   12.70    1.64
 -15   1  11   11.89    2.12
 -15   1  11   11.59    0.86
  15  -1 -11   16.12    1.78
  15  -1 -11   12.35    1.64
 -13   1   9   19.09    1.83
 -13   1   9   14.00    1.57
 -13   1   9   15.20    2.29
  13  -1  -9   15.53    1.85
  13  -1  -9   16.23    1.15
  13  -1  -9   17.45    1.96
  13  -1  -9   16.41    1.82
 -11   1   7   99.68    5.37
 -11   1   7   98.92    5.66
 -11   1   7   98.56    5.36
  11  -1  -7  101.14    5.38
  11  -1  -7  102.60    5.10
  11  -1  -7   98.13    5.39
  -9   1   5  279.79   13.85
  -9   1   5  266.27   13.85
  -9   1   5  285.70   14.05
   9  -1  -5  276.00   13.86
   9  -1  -5  273.07   13.86
  -7   1   3   33.08    2.01
  -7   1   3   31.59    2.07
  -7   1   3   34.34    1.88
   7  -1  -3   35.94    1.91
   7  -1  -3   32.99    2.01
  -5   1   1  184.93    9.50
  -5   1   1  182.22    9.50
  -5   1   1  203.08    9.47
   5  -1  -1  184.61    9.50
   5  -1  -1  189.69    9.51
   5  -1  -1  196.04    9.38
  -3   1  -1    2.19    0.47
  -3   1  -1    1.57    0.43
   3  -1   1    1.92    0.44
   3  -1   1    2.61    0.44
   3  -1   1    1.22    0.56
  -1   1  -3  196.53   10.69
  -1   1  -3  214.12   10.70
  -1   1  -3  231.55   10.83
   1  -1   3  230.59   10.82
   1  -1   3  215.03   10.68
   1  -1   3  229.06   10.82
   1  -1   3  210.63   10.70
   1  -1   3  205.64   10.68
   1   1  -5    1.83    0.58
   1   1  -5    0.15    1.08
   1   1  -5    0.58    0.33
   1   1  -5    0.73    0.33
  -1  -1   5    0.65    0.42
  -1  -1   5    1.21    0.62
  -1  -1   5    1.03    0.27
  -1  -1   5    1.03    1.04
  -1  -1   5    0.99    0.27
   3   1  -7    2.45    0.66
   3   1  -7    3.50    0.48
   3   1  -7    3.73    0.52
  -3  -1   7    4.83    0.85
  -3  -1   7    3.68    0.42
  -3  -1   7    3.61    0.74
  -3  -1   7    3.74    0.43
  -3  -1   7    3.07    0.44
  -3  -1   7    4.22    1.29
   5   1  -9   -0.22    0.50
   5   1  -9   -1.42    1.14
   5   1  -9   -0.17    0.51
  -5  -1   9    0.49    0.35
  -5  -1   9   -0.27    0.40
  -5  -1   9    0.07    0.75
  -5  -1   9    0.68    0.44
   7   1 -11   12.01    1.28
   7   1 -11   13.04    1.32
   7   1 -11   13.93    1.97
  -7  -1  11   11.57    1.16
  -7  -1  11   12.64    1.63
  -7  -1  11   11.71    1.10
  -7  -1  11   18.89    3.13
   9   1 -13   14.22    1.65
   9   1 -13   13.59    1.57
   9   1 -13   17.47    2.67
  -9  -1  13   14.63    1.39
  -9  -1  13   11.06    1.56
  -9  -1  13   13.02    1.32
  -9  -1  13   16.31    2.93
  11   1 -15   19.41    2.09
  11   1 -15   16.37    1.91
  11   1 -15   26.26    3.09
 -11  -1  15   17.89    1.63
 -11  -1  15   15.89    2.01
 -11  -1  15   17.18    3.53
 -11  -1  15   16.37    1.89
 -11  -1  15   16.24    1.67
  13   1 -17   28.12    2.62
  13   1 -17   21.17    2.58
 -13  -1  17   26.51    2.18
 -13  -1  17   26.23    2.07
 -13  -1  17   29.93    4.71
 -13  -1  17   21.28    2.29
 -13  -1  17   22.09    2.55
  15   1 -19   10.44    1.94
  15   1 -19    8.51    1.84
  15   1 -19   10.56    3.14
 -15  -1  19    5.43    2.22
 -15  -1  19    6.75    1.48
 -15  -1  19   -0.38    4.08
 -15  -1  19    5.87    1.32
 -15  -1  19    7.81    1.29
 -18   2  14   -1.24    1.59
 -18   2  14    1.39    1.56
  18  -2 -14    1.55    1.67
  18  -2 -14    1.63    1.60
  18  -2 -14    0.05    1.64
 -16   2  12   34.84    3.04
 -16   2  12   38.25    2.94
  16  -2 -12   33.01    2.91
  16  -2 -12   36.25    2.97
  16  -2 -12   35.82    3.13
 -14   2  10   41.02    2.95
 -14   2  10   34.34    3.11
 -14   2  10   39.84    2.74
  14  -2 -10   40.75    2.84
 -12   2   8   -0.55    0.85
 -12   2   8   -0.91    1.12
 -12   2   8   -0.94    0.92
  12  -2  -8    0.21    0.95
  12  -2  -8    1.44    0.97
  12  -2  -8   -0.86    0.45
 -10   2   6  142.85    7.44
 -10   2   6  140.73    7.56
 -10   2   6  140.49    7.46
  10  -2  -6  153.24    7.46
  10  -2  -6  135.35    7.23
  10  -2  -6  149.40    7.47
  -8   2   4   66.48    3.81
  -8   2   4   72.88    3.87
   8  -2  -4   65.60    3.81
   8  -2  -4   75.35    3.86
   8  -2  -4   73.19    3.72
  -6   2   2   66.65    3.50
  -6   2   2   65.50    3.53
   6  -2  -2   66.38    3.50
   6  -2  -2   65.10    3.47
   6  -2  -2   66.14    3.49
  -4   2   0   16.26    1.11
  -4   2   0   16.02    1.21
  -4   2   0   17.00    1.16
   4  -2   0   15.04    1.08
   4  -2   0   18.43    1.18
  -2   2  -2  263.74   13.79
  -2   2  -2  271.66   13.79
  -2   2  -2  301.90   13.93
  -2   2  -2  267.60   13.79
   2  -2   2  258.39   13.76
   2  -2   2  290.88   13.89
   2  -2   2  317.47   13.94
   2  -2   2  281.12   13.79
   2  -2   2  266.31   13.76
   0   2  -4   24.84    1.25
   0   2  -4   23.48    1.41
   0   2  -4   23.31    1.67
   0   2  -4   23.38    1.24
   0   2  -4   21.95    1.55
   0  -2   4   21.54    1.45
   0  -2   4   23.65    1.60
   2   2  -6    3.38    0.41
   2   2  -6    4.34    0.77
   2   2  -6    3.94    0.41
   2   2  -6    3.21    1.31
  -2  -2   6    5.11    0.86
  -2  -2   6    3.23    1.28
  -2  -2   6    5.28    0.58
  -2  -2   6    5.46    0.77
   4   2  -8  135.85    7.62
   4   2  -8  136.49    7.32
   4   2  -8  139.47    7.09
   4   2  -8  132.31    7.08
  -4  -2   8  144.65    7.34
  -4  -2   8  153.56    7.39
  -4  -2   8  162.57    7.28
  -4  -2   8  129.24    7.00
  -4  -2   8  144.61    7.10
  -4  -2   8  145.01    7.89
  -4  -2   8  131.96    7.00
   6   2 -10   14.64    1.94
   6   2 -10   14.85    1.25
   6   2 -10   15.78    1.27
  -6  -2  10   15.10    1.06
  -6  -2  10   15.15    1.88
  -6  -2  10   14.89    1.59
  -6  -2  10   16.40    1.45
  -6  -2  10   16.04    1.05
  -6  -2  10   16.47    2.57
   8   2 -12  108.01    5.65
   8   2 -12  106.11    6.27
   8   2 -12  105.25    5.63
  -8  -2  12  113.34    5.72
  -8  -2  12  112.22    6.99
  -8  -2  12   98.99    5.86
  -8  -2  12  103.35    5.47
  -8  -2  12  109.21    5.49
  10   2 -14    3.40    0.99
  10   2 -14    4.72    1.07
  10   2 -14    4.49    1.95
 -10  -2  14    4.01    2.62
 -10  -2  14    4.77    1.38
 -10  -2  14    4.44    1.05
 -10  -2  14    3.72    0.71
 -10  -2  14    5.06    0.78
  12   2 -16    9.55    1.42
  12   2 -16   10.53    1.44
 -12  -2  16   12.20    1.97
 -12  -2  16    9.57    3.45
 -12  -2  16    7.91    2.05
 -12  -2  16   10.34    1.08
 -12  -2  16    9.13    1.07
 -12  -2  16    9.76    1.32
  14   2 -18    8.06    1.58
  14   2 -18    7.41    2.83
  14   2 -18    6.51    1.55
 -14  -2  18    4.95    2.39
 -14  -2  18    6.91    2.08
 -14  -2  18    4.06    0.99
 -14  -2  18    7.46    1.12
 -14  -2  18    4.44    1.28
 -14  -2  18    3.95    3.99
  16   2 -20   -0.68    1.87
  16   2 -20    1.51    1.97
 -16  -2  20   -2.40    2.70
 -16  -2  20   -2.00    0.86
 -16  -2  20   -1.58    1.13
 -16  -2  20   -0.21    1.01
 -16  -2  20   -2.79    2.34
 -19   3  15    2.76    2.09
 -19   3  15    6.88    1.97
  19  -3 -15    6.73    1.81
  19  -3 -15   -1.89    1.98
 -17   3  13    1.46    1.41
 -17   3  13   -2.45    1.42
  17  -3 -13    1.54    1.37
  17  -3 -13   -0.35    1.46
  17  -3 -13    1.06    1.57
 -15   3  11    2.61    1.21
 -15   3  11    5.07    1.45
  15  -3 -11    5.62    1.38
  15  -3 -11    2.78    2.15
 -13   3   9    5.05    1.33
 -13   3   9    3.02    1.09
 -13   3   9    3.32    1.16
  13  -3  -9    5.12    1.19
  13  -3  -9    5.02    1.17
 -11   3   7   64.78    3.72
 -11   3   7   63.35    3.72
 -11   3   7   64.04    3.78
  11  -3  -7   63.74    3.73
  11  -3  -7   64.06    3.42
  11  -3  -7   64.33    3.74
  -9   3   5   13.61    1.36
  -9   3   5   12.01    1.36
  -9   3   5   14.94    1.39
   9  -3  -5   13.71    1.37
   9  -3  -5   11.94    1.36
   9  -3  -5   12.06    1.11
  -7   3   3   49.38    2.86
  -7   3   3   53.34    2.94
   7  -3  -3   49.81    2.87
   7  -3  -3   50.58    2.91
   7  -3  -3   53.27    2.84
  -5   3   1   71.65    3.71
  -5   3   1   72.00    3.71
   5  -3  -1   71.37    3.69
   5  -3  -1   68.95    3.53
   5  -3  -1   73.02    3.75
   5  -3  -1   68.53    3.69
  -3   3  -1   16.76    1.22
  -3   3  -1   13.34    0.97
  -3   3  -1   14.36    1.20
  -3   3  -1   14.55    0.91
  -3   3  -1   13.66    0.95
   3  -3   1   13.93    0.90
   3  -3   1   14.34    1.03
   3  -3   1   13.56    0.90
   3  -3   1   15.25    1.16
  -1   3  -3  234.94   12.44
  -1   3  -3  258.55   12.67
  -1   3  -3  251.88   12.56
  -1   3  -3  259.51   12.58
  -1   3  -3  253.34   12.65
  -1   3  -3  253.03   12.61
  -1   3  -3  236.85   12.44
   1  -3   3  260.97   12.62
   1  -3   3  264.23   12.67
   1  -3   3  258.45   12.59
   1   3  -5   11.62    1.04
   1   3  -5   10.58    1.11
   1   3  -5   11.24    1.04
   1   3  -5    9.23    1.55
   1   3  -5   10.92    1.12
   1   3  -5    9.72    1.21
   1   3  -5   10.95    0.59
   1   3  -5   11.08    0.59
  -1  -3   5   10.17    1.22
  -1  -3   5   13.96    1.34
  -1  -3   5   12.36    1.01
   3   3  -7   64.62    3.56
   3   3  -7   65.50    3.43
   3   3  -7   69.27    3.78
   3   3  -7   64.32    3.42
   3   3  -7   67.99    4.08
  -3  -3   7   61.85    3.67
  -3  -3   7   80.95    3.82
  -3  -3   7   67.63    3.85
   5   3  -9  101.00    5.25
   5   3  -9   95.90    5.21
   5   3  -9  100.85    5.22
   5   3  -9  112.88    5.56
   5   3  -9  101.46    5.83
  -5  -3   9  109.78    5.55
  -5  -3   9  101.41    5.58
  -5  -3   9  100.28    6.20
  -5  -3   9   98.85    5.40
   7   3 -11  112.30    5.73
   7   3 -11  106.26    5.71
   7   3 -11  108.21    6.40
  -7  -3  11  108.23    5.51
  -7  -3  11  113.92    6.05
  -7  -3  11  108.86    6.97
  -7  -3  11  111.04    5.51
  -7  -3  11  107.83    6.11
  -7  -3  11  116.23    5.87
   9   3 -13   12.52    2.37
   9   3 -13   11.01    1.18
   9   3 -13   12.56    1.44
  -9  -3  13    9.37    0.91
  -9  -3  13    9.05    1.57
  -9  -3  13    9.68    0.92
  -9  -3  13   11.66    3.02
  -9  -3  13    9.93    1.19
  -9  -3  13   12.65    1.78
  11   3 -15    8.78    1.35
  11   3 -15   11.60    2.21
  11   3 -15    7.97    1.23
 -11  -3  15    6.89    1.18
 -11  -3  15    7.41    1.76
 -11  -3  15    9.83    1.07
 -11  -3  15    9.13    3.09
 -11  -3  15    9.54    1.02
 -11  -3  15    6.36    1.84
  13   3 -17   12.51    1.75
  13   3 -17   15.07    3.10
  13   3 -17   12.55    1.68
 -13  -3  17   15.58    2.33
 -13  -3  17   13.33    1.29
 -13  -3  17   13.13    1.32
 -13  -3  17   12.65    1.53
 -13  -3  17   16.31    2.44
 -13  -3  17   12.79    3.98
  15   3 -19    6.74    1.78
  15   3 -19    6.89    3.19
  15   3 -19    8.65    2.51
  15   3 -19    5.46    1.73
 -15  -3  19    4.23    1.28
 -15  -3  19    6.17    0.87
 -15  -3  19    3.12    2.22
 -15  -3  19    4.87    4.23
 -15  -3  19    3.96    2.60
 -15  -3  19    5.89    0.81
 -18   4  14   12.92    2.18
 -18   4  14   11.11    1.97
  18  -4 -14    9.39    2.07
  18  -4 -14   13.02    2.19
 -16   4  12   23.70    2.37
 -16   4  12   25.73    2.79
  16  -4 -12   26.48    2.75
  16  -4 -12   29.03    2.92
 -14   4  10    3.54    1.28
  14  -4 -10    2.59    1.24
 -12   4   8   11.97    1.48
 -12   4   8   11.08    1.38
 -12   4   8   10.75    1.56
  12  -4  -8   12.64    1.45
  12  -4  -8   13.44    1.46
 -10   4   6   10.94    1.26
 -10   4   6    8.41    1.26
 -10   4   6   11.63    1.22
  10  -4  -6   14.70    1.50
  10  -4  -6   11.85    1.36
  -8   4   4   23.67    1.79
  -8   4   4   24.31    1.74
  -8   4   4   24.93    1.59
   8  -4  -4   23.00    1.63
   8  -4  -4   21.53    1.68
   8  -4  -4   23.59    1.67
  -6   4   2  201.57   10.61
  -6   4   2  239.53   10.65
  -6   4   2  203.75   10.60
   6  -4  -2  204.31   10.58
   6  -4  -2  208.58   10.58
   6  -4  -2  210.36   10.62
  -4   4   0   18.06    1.28
  -4   4   0   17.20    1.23
  -4   4   0   22.36    1.46
   4  -4   0   22.54    1.21
   4  -4   0   18.19    1.19
  -2   4  -2    2.95    0.34
  -2   4  -2    2.67    0.55
  -2   4  -2    3.23    0.66
   2  -4   2    3.34    0.59
   2  -4   2    2.99    0.66
   2  -4   2    2.66    0.66
   0   4  -4   96.44    5.07
   0   4  -4   95.51    5.04
   0   4  -4  101.06    5.58
   0   4  -4   94.68    5.11
   0   4  -4  100.28    5.14
   0   4  -4   99.96    5.07
   0   4  -4   93.72    5.05
   0  -4   4   98.67    5.07
   0  -4   4   97.12    5.08
   2   4  -6   16.72    1.32
   2   4  -6   16.41    2.41
   2   4  -6   15.87    1.56
   2   4  -6   15.88    1.31
   2   4  -6   13.14    1.85
   2   4  -6   18.68    1.57
  -2  -4   6   15.71    2.10
   4   4  -8  266.60   13.67
   4   4  -8  262.03   13.84
   4   4  -8  264.30   13.53
   4   4  -8  273.83   14.29
   4   4  -8  268.29   13.53
   4   4  -8  275.86   14.13
  -4  -4   8  272.34   13.86
  -4  -4   8  288.72   13.88
  -4  -4   8  280.02   13.78
  -4  -4   8  288.56   14.40
   6   4 -10    0.43    0.47
   6   4 -10    0.86    0.48
   6   4 -10   -1.79    1.43
  -6  -4  10   -1.98    1.83
  -6  -4  10    1.35    0.99
  -6  -4  10    0.20    0.76
  -6  -4  10    0.98    1.04
   8   4 -12   45.85    2.75
   8   4 -12   42.98    2.73
   8   4 -12   55.82    3.94
  -8  -4  12   59.40    4.61
  -8  -4  12   43.97    3.38
  -8  -4  12   42.56    2.95
  -8  -4  12   45.61    3.27
  10   4 -14   -0.17    0.80
  10   4 -14    0.45    0.82
  10   4 -14    1.28    1.93
 -10  -4  14    2.23    2.66
 -10  -4  14    0.07    0.89
 -10  -4  14   -0.07    1.53
 -10  -4  14   -0.33    1.41
  12   4 -16   17.72    2.10
  12   4 -16   17.18    2.05
  12   4 -16   23.40    3.37
 -12  -4  16   17.68    2.41
 -12  -4  16   17.58    3.84
 -12  -4  16   17.21    2.43
 -12  -4  16   15.64    2.03
  14   4 -18    0.43    1.38
  14   4 -18   -0.05    2.71
  14   4 -18    3.95    2.24
  14   4 -18    0.89    1.32
 -14  -4  18    4.97    2.28
 -14  -4  18   -0.73    1.97
 -14  -4  18    3.05    3.72
 -17   5  13    7.26    1.88
 -17   5  13    6.61    1.72
  17  -5 -13    7.71    1.97
  17  -5 -13    5.64    1.76
 -15   5  11   27.42    2.72
 -15   5  11   29.36    2.88
  15  -5 -11   24.80    2.67
  15  -5 -11   24.84    2.79
 -13   5   9    2.04    1.21
  13  -5  -9    2.01    1.14
  13  -5  -9    3.01    1.13
 -11   5   7   40.18    2.81
 -11   5   7   42.58    2.82
  11  -5  -7   43.66    2.85
  11  -5  -7   43.12    2.84
  -9   5   5  213.41   11.39
  -9   5   5  234.30   11.63
  -9   5   5  236.35   11.65
   9  -5  -5  230.65   11.59
   9  -5  -5  232.51   11.59
  -7   5   3    7.92    0.93
  -7   5   3    9.63    1.02
  -7   5   3   11.60    1.18
   7  -5  -3    8.73    0.93
   7  -5  -3    9.19    1.08
  -5   5   1   96.77    5.40
  -5   5   1  100.10    5.32
  -5   5   1  109.09    5.34
   5  -5  -1  104.07    5.43
   5  -5  -1  104.23    5.28
   5  -5  -1  107.77    5.27
   5  -5  -1  101.33    5.26
  -3   5  -1  147.42    7.55
  -3   5  -1  154.68    7.56
  -3   5  -1  154.75    7.74
   3  -5   1  159.00    7.71
   3  -5   1  145.90    7.62
   3  -5   1  158.37    7.75
   3  -5   1  149.24    7.46
   3  -5   1  145.63    7.45
   3  -5   1  146.22    7.72
  -1   5  -3  273.08   13.48
  -1   5  -3  256.31   13.21
  -1   5  -3  271.78   13.60
  -1   5  -3  280.14   13.47
  -1   5  -3  247.75   13.21
  -1   5  -3  283.42   13.56
  -1   5  -3  254.37   13.43
   1  -5   3  281.84   13.46
   1  -5   3  273.26   13.47
   1   5  -5    5.83    0.81
   1   5  -5    0.55    1.67
   1   5  -5    5.74    0.97
   1   5  -5    4.53    1.35
   1   5  -5    6.31    1.04
   1   5  -5    3.90    0.88
   1   5  -5    3.60    0.87
   1   5  -5    2.82    0.77
   3   5  -7  188.95    9.47
   3   5  -7  187.13    9.52
   3   5  -7  190.93    9.91
   3   5  -7  182.57    9.64
   3   5  -7  185.50   10.16
   3   5  -7  170.09    9.50
   3   5  -7  189.88    9.18
   3   5  -7  186.99    9.61
   3   5  -7  195.07    9.65
   3   5  -7  181.10    9.18
  -3  -5   7  190.38    9.62
  -3  -5   7  192.61   10.13
   5   5  -9    8.94    1.78
   5   5  -9    9.81    0.80
   5   5  -9    9.39    0.99
   5   5  -9    8.72    1.26
   5   5  -9    9.41    0.79
   5   5  -9    7.64    1.35
  -5  -5   9    9.26    1.32
  -5  -5   9    6.44    1.32
  -5  -5   9    9.68    2.24
  -5  -5   9    9.51    1.18
   7   5 -11   29.03    2.85
   7   5 -11   32.64    3.38
   7   5 -11   36.39    2.11
   7   5 -11   33.63    2.09
   7   5 -11   35.89    2.23
  -7  -5  11   39.23    2.49
  -7  -5  11   38.17    2.77
  -7  -5  11   37.12    2.81
  -7  -5  11   32.79    3.99
   9   5 -13    1.49    0.68
   9   5 -13    0.76    0.74
   9   5 -13    2.58    0.78
   9   5 -13    2.38    1.97
   9   5 -13    2.11    1.45
  -9  -5  13   -0.81    1.32
  -9  -5  13    0.60    1.41
  -9  -5  13    1.81    0.95
  -9  -5  13    1.59    2.51
  11   5 -15    6.13    2.67
  11   5 -15    8.92    2.07
  11   5 -15    6.38    1.12
  11   5 -15    6.41    1.18
 -11  -5  15    5.69    1.91
 -11  -5  15    5.68    1.80
 -11  -5  15    6.89    3.30
  13   5 -17   17.90    3.44
  13   5 -17   15.63    1.78
  13   5 -17   18.33    1.93
  13   5 -17   12.68    2.56
 -13  -5  17   15.97    2.54
 -13  -5  17   21.69    4.50
 -13  -5  17   17.10    2.71
  15   5 -19    0.24    3.34
  15   5 -19    3.18    1.71
  15   5 -19    0.53    1.69
  15   5 -19   -0.63    2.60
 -15  -5  19   -3.22    2.22
 -15  -5  19    4.59    2.66
 -15  -5  19    3.45    3.72
 -18   6  14    3.61    1.92
 -18   6  14    4.46    2.00
  18  -6 -14    2.91    2.07
  18  -6 -14    9.49    1.99
 -16   6  12   12.47    2.00
 -16   6  12   16.39    2.01
  16  -6 -12    8.29    1.92
  16  -6 -12   14.89    2.10
 -14   6  10   -0.35    1.26
  14  -6 -10   -0.54    1.19
  14  -6 -10   -0.33    1.25
 -12   6   8   22.24    2.23
  12  -6  -8   16.75    1.94
  12  -6  -8   21.72    2.07
 -10   6   6    9.88    1.32
 -10   6   6   11.26    1.29
  10  -6  -6    8.37    1.18
  10  -6  -6    9.44    1.18
  -8   6   4   27.51    1.87
  -8   6   4   25.74    1.90
[truncated: 960,933 more chars]
