# Supplementary material for: Crystal structure of a three-coordinate lithium complex with monodentate phenyl­oxazoline and hexa­methyl­disilyl­amide ligands
Source: Acta Crystallogr E Crystallogr Commun. 2024 May 17;80(Pt 6):620–4. doi: 10.1107/S2056989024004237 (PMC11151324; doi:10.1107/S2056989024004237)
Supplement: Supplementary file 2 [file e-80-00620-Isup2.hkl]

data_I                                                                          
_shelx_title ' mo_10set21a_JC1_186ca in C2/c'                                   
_shelx_refln_list_code          4                                               
_shelx_F_calc_maximum      223.34                                               
_exptl_crystal_F_000      1120.00                                               
_reflns_d_resolution_high  0.7696                                               
                                                                                
loop_                                                                           
 _space_group_symop_operation_xyz                                               
 'x, y, z'                                                                      
 '-x, y, -z+1/2'                                                                
 'x+1/2, y+1/2, z'                                                              
 '-x+1/2, y+1/2, -z+1/2'                                                        
 '-x, -y, -z'                                                                   
 'x, -y, z-1/2'                                                                 
 '-x+1/2, -y+1/2, -z'                                                           
 'x+1/2, -y+1/2, z-1/2'                                                         
                                                                                
_cell_length_a    15.6124                                                       
_cell_length_b    12.7649                                                       
_cell_length_c    17.1797                                                       
_cell_angle_alpha  90.000                                                       
_cell_angle_beta  116.243                                                       
_cell_angle_gamma  90.000                                                       
                                                                                
_shelx_F_squared_multiplier     1.000                                           
                                                                                
loop_                                                                           
 _refln_index_h                                                                 
 _refln_index_k                                                                 
 _refln_index_l                                                                 
 _refln_F_squared_calc                                                          
 _refln_F_squared_meas                                                          
 _refln_F_squared_sigma                                                         
 _refln_observed_status                                                         
   2   0   0       5668.62       5558.62       137.31 o                         
   4   0   0       3113.83       3267.91        90.39 o                         
   6   0   0       2588.75       2567.11        62.16 o                         
   8   0   0        318.69        432.19        19.04 o                         
  10   0   0         26.40         13.66        10.56 o                         
  12   0   0         19.85          8.09        15.01 o                         
  14   0   0       1551.27       1614.45       155.94 o                         
  16   0   0       1919.17       1958.81        80.19 o                         
  18   0   0        154.76        202.20        49.57 o                         
   3   1   0      21156.24      20113.17       312.60 o                         
   5   1   0        904.12        960.54        17.26 o                         
   7   1   0        485.31        528.42        16.49 o                         
   9   1   0       1295.85       1346.61        27.19 o                         
  11   1   0        529.68        602.81        17.81 o                         
  13   1   0        154.01        145.95        17.58 o                         
  15   1   0        324.20        343.60        27.75 o                         
  17   1   0        152.82        175.04        27.40 o                         
   0   2   0      30309.31      28295.54       801.52 o                         
   2   2   0      29611.37      26604.63       412.66 o                         
   4   2   0        655.10        748.85        15.87 o                         
   6   2   0       1743.14       1770.68        32.53 o                         
   8   2   0       2962.91       2710.51        45.74 o                         
  10   2   0         59.69         61.38        10.55 o                         
  12   2   0        119.53        116.96        13.24 o                         
  14   2   0       1738.01       1725.56        46.15 o                         
  16   2   0          2.23          0.00        19.13 o                         
  18   2   0         35.05         43.56        24.60 o                         
   1   3   0       4391.48       4504.34        62.27 o                         
   3   3   0        431.92        355.95         8.85 o                         
   5   3   0         45.44         38.87         6.68 o                         
   7   3   0       1536.39       1464.15        27.30 o                         
   9   3   0        935.57        899.92        22.05 o                         
  11   3   0       1753.64       1708.71        33.79 o                         
  13   3   0        802.03        823.00        40.46 o                         
  15   3   0         48.20         16.09        16.29 o                         
  17   3   0        421.58        469.06        26.43 o                         
   0   4   0       4856.81       5041.07        84.71 o                         
   2   4   0       4310.01       4412.92        53.17 o                         
   4   4   0        753.02        895.76        29.27 o                         
   6   4   0       1348.84       1219.88        23.67 o                         
   8   4   0       2754.22       2726.62        46.54 o                         
  10   4   0        219.24        220.86        13.34 o                         
  12   4   0          0.11          0.00        11.31 o                         
  14   4   0         16.68         28.16        15.48 o                         
  16   4   0        903.95        955.60        39.13 o                         
   1   5   0       2935.65       3277.18        38.31 o                         
   3   5   0          9.20          0.00         5.84 o                         
   5   5   0        910.58        848.40        23.55 o                         
   7   5   0         19.09         27.95         8.66 o                         
   9   5   0        529.97        525.00        17.22 o                         
  11   5   0        715.66        724.19        30.52 o                         
  13   5   0        299.89        304.60        16.71 o                         
  15   5   0         14.94          0.00        24.86 o                         
  17   5   0          4.52          0.00        26.00 o                         
   0   6   0       3367.87       4563.49        96.98 o                         
   2   6   0        590.27        545.92        22.80 o                         
   4   6   0        401.56        551.34        14.57 o                         
   6   6   0       7711.30       7603.50        94.35 o                         
   8   6   0        703.62        691.86        21.97 o                         
  10   6   0       1007.57       1104.25        39.13 o                         
  12   6   0        827.97        877.50        25.28 o                         
  14   6   0        366.35        398.20        17.67 o                         
  16   6   0         19.58         25.70        19.91 o                         
   1   7   0       1112.54       1174.66        19.64 o                         
   3   7   0       3007.19       3257.98        41.41 o                         
   5   7   0        561.41        465.92        11.37 o                         
   7   7   0       1527.16       1485.96        26.54 o                         
   9   7   0        941.22        926.87        24.08 o                         
  11   7   0        313.87        348.18        16.61 o                         
  13   7   0        229.54        246.04        18.20 o                         
  15   7   0        385.20        362.15        21.91 o                         
   0   8   0        165.08        120.04        11.70 o                         
   2   8   0       1296.54       1197.27        20.01 o                         
   4   8   0         63.33         37.56         7.64 o                         
   6   8   0        586.28        557.62        14.69 o                         
   8   8   0       6485.39       6480.14        94.82 o                         
  10   8   0        607.05        629.36        20.04 o                         
  12   8   0       1854.66       1889.35        39.50 o                         
  14   8   0        882.29        894.56        29.55 o                         
   1   9   0        114.69        115.33        10.20 o                         
   3   9   0         61.03         71.61         8.76 o                         
   5   9   0       3458.25       3413.40        46.84 o                         
   7   9   0        683.71        647.97        20.05 o                         
   9   9   0         12.29          4.00        10.73 o                         
  11   9   0        150.24        141.61        14.96 o                         
  13   9   0        291.93        270.90        27.90 o                         
  15   9   0       1825.30       1887.64        44.89 o                         
   0  10   0       3912.20       3887.67        90.05 o                         
   2  10   0       2731.29       2601.29        42.94 o                         
   4  10   0        646.45        613.33        15.08 o                         
   6  10   0        286.38        253.55        11.56 o                         
   8  10   0        145.82        153.29        13.61 o                         
  10  10   0        732.70        763.63        21.08 o                         
  12  10   0        141.11        136.45        15.30 o                         
  14  10   0       1152.14       1122.96        40.97 o                         
   1  11   0          0.06          0.00        11.03 o                         
   3  11   0         59.54         58.21        12.76 o                         
   5  11   0        639.90        581.64        15.62 o                         
   7  11   0       3458.68       3383.57        53.19 o                         
   9  11   0        212.66        218.49        16.48 o                         
  11  11   0        349.21        342.85        20.42 o                         
  13  11   0        902.50        888.03        26.73 o                         
   0  12   0       1259.07       1172.59        67.48 o                         
   2  12   0          8.64          9.58        14.88 o                         
   4  12   0        628.26        522.47        19.58 o                         
   6  12   0        337.76        295.58        16.75 o                         
   8  12   0       2805.24       2746.20        48.15 o                         
  10  12   0        375.62        354.81        19.10 o                         
  12  12   0        372.44        370.63        34.54 o                         
   1  13   0        501.86        551.61        22.82 o                         
   3  13   0        105.87         93.08        15.09 o                         
   5  13   0         82.82        108.84        15.99 o                         
   7  13   0          8.08         25.64        17.85 o                         
   9  13   0        110.48        133.09        18.88 o                         
  11  13   0          5.32         37.76        19.61 o                         
   0  14   0        731.40        712.68        43.34 o                         
   2  14   0         86.77         78.52        18.48 o                         
   4  14   0         15.88         40.89        16.53 o                         
   6  14   0       1491.23       1572.41        38.17 o                         
   8  14   0        245.47        243.22        30.21 o                         
   1  15   0        308.68        345.77        23.91 o                         
   3  15   0          0.05         46.02        19.90 o                         
   5  15   0         28.19         24.58        19.06 o                         
   7  15   0         20.16         38.53        31.33 o                         
   0  16   0        193.51        241.86        63.09 o                         
   2  16   0          3.56         12.74        22.87 o                         
   4  16   0        125.30        203.02        31.86 o                         
 -17   1   1        198.76        214.76        27.65 o                         
 -15   1   1        590.82        626.97        22.67 o                         
 -13   1   1       5797.90       5721.85       137.24 o                         
 -11   1   1       1411.53       1479.91        30.79 o                         
  -9   1   1        856.44        854.15        22.09 o                         
  -7   1   1        999.57       1250.66        26.70 o                         
  -5   1   1       7967.90       8689.29       125.01 o                         
  -3   1   1      11791.88      11003.57       171.58 o                         
   1   1   1       2058.18       1550.18       319.76 o                         
   3   1   1        104.03         89.38         7.27 o                         
   5   1   1        100.70        135.44         8.25 o                         
   7   1   1       1477.13       1383.24        24.23 o                         
   9   1   1       4280.22       4281.51        63.12 o                         
  11   1   1       1469.60       1424.71        33.30 o                         
  13   1   1        758.27        709.92        29.99 o                         
  15   1   1       2642.30       2755.23        66.72 o                         
  17   1   1        395.53        370.09        31.61 o                         
 -18   2   1         32.96          0.00        26.31 o                         
 -16   2   1        177.37        177.21        23.24 o                         
 -14   2   1        470.29        473.30        29.08 o                         
 -12   2   1        126.86        113.54        12.83 o                         
 -10   2   1        505.28        475.36        15.38 o                         
  -8   2   1       2103.57       2034.46        35.72 o                         
  -6   2   1       5001.80       4866.79        72.21 o                         
  -4   2   1       3158.20       3187.03        61.38 o                         
  -2   2   1        983.51        910.66        14.16 o                         
   0   2   1       2846.43       2730.26        38.61 o                         
   2   2   1       8230.65       8285.72       113.92 o                         
   4   2   1       3150.70       2817.15        39.54 o                         
   6   2   1         98.48         59.67         9.28 o                         
   8   2   1         27.19         13.10         9.25 o                         
  10   2   1       1250.86       1215.78        29.43 o                         
  12   2   1        479.38        502.36        18.96 o                         
  14   2   1          6.60         38.03        15.86 o                         
  16   2   1          0.61         28.90        20.99 o                         
 -17   3   1         60.75         81.51        19.90 o                         
 -15   3   1       1336.26       1341.91        40.64 o                         
 -13   3   1       3022.02       3106.31        58.18 o                         
 -11   3   1        750.37        763.31        26.55 o                         
  -9   3   1        463.58        468.60        15.18 o                         
  -7   3   1       2971.76       2760.04        48.40 o                         
  -5   3   1       3470.71       3341.83        48.11 o                         
  -3   3   1         17.65         12.16         6.93 o                         
  -1   3   1       2307.25       2282.87        32.67 o                         
   1   3   1       9095.62       8943.73       122.95 o                         
   3   3   1        701.05        674.88        12.85 o                         
   5   3   1       2564.42       2493.54        39.31 o                         
   7   3   1       7581.19       7467.70       112.38 o                         
   9   3   1       3289.87       3384.80        51.67 o                         
  11   3   1        146.03        161.03        12.58 o                         
  13   3   1       2083.86       1951.18        63.17 o                         
  15   3   1        954.50        987.38        30.10 o                         
  17   3   1        274.14        244.05        32.63 o                         
 -18   4   1         56.46         62.33        38.58 o                         
 -16   4   1          3.11          0.00        31.73 o                         
 -14   4   1          5.98          8.66        15.44 o                         
 -12   4   1        825.15        756.11        19.82 o                         
 -10   4   1         87.27         80.05        11.25 o                         
  -8   4   1       1928.25       1875.87        34.62 o                         
  -6   4   1        553.81        629.57        21.28 o                         
  -4   4   1        119.54        108.98         6.06 o                         
  -2   4   1         30.47         23.54         3.84 o                         
   0   4   1       3033.73       2854.33        35.35 o                         
   2   4   1       3038.46       3220.24        41.65 o                         
   4   4   1       5842.81       5962.82        84.16 o                         
   6   4   1        537.20        558.69        15.97 o                         
   8   4   1       2145.75       2114.95        36.75 o                         
  10   4   1        116.76        152.99        12.15 o                         
  12   4   1        687.22        666.22        27.90 o                         
  14   4   1        492.89        487.79        22.66 o                         
  16   4   1        139.65        152.49        21.63 o                         
 -17   5   1        178.51        156.09        26.57 o                         
 -15   5   1       1684.98       1634.18        38.16 o                         
 -13   5   1       1990.93       2030.28        38.25 o                         
 -11   5   1        516.48        518.89        18.04 o                         
  -9   5   1        128.74        121.58        14.67 o                         
  -7   5   1      10891.61      11022.94       160.60 o                         
  -5   5   1       4626.03       4657.77        62.65 o                         
  -3   5   1         56.05         26.03        10.10 o                         
  -1   5   1      11968.64      11151.55       124.39 o                         
   1   5   1         41.66         37.40         5.24 o                         
   3   5   1       6840.28       6886.26        86.80 o                         
   5   5   1        821.28        807.77        17.85 o                         
   7   5   1       5378.94       5380.73        81.10 o                         
   9   5   1       5863.93       6014.58        94.10 o                         
  11   5   1        308.49        306.02        16.44 o                         
  13   5   1       2555.92       2532.53        53.25 o                         
  15   5   1        587.09        568.01        26.48 o                         
 -16   6   1          0.12          0.00        17.86 o                         
 -14   6   1        305.02        315.13        17.35 o                         
 -12   6   1        127.18        126.25        14.63 o                         
 -10   6   1         19.56         13.31        11.54 o                         
  -8   6   1       1836.16       1899.95        33.66 o                         
  -6   6   1       3120.57       3226.58        49.19 o                         
  -4   6   1       2713.69       2839.51        36.62 o                         
  -2   6   1        131.94        105.81         9.96 o                         
   0   6   1        930.82       1162.05        23.66 o                         
   2   6   1       1512.89       1460.87        23.61 o                         
   4   6   1        607.99        571.44        13.15 o                         
   6   6   1       4204.19       4237.39        60.27 o                         
   8   6   1         69.86         62.29        10.99 o                         
  10   6   1        105.53        107.86        12.87 o                         
  12   6   1        804.70        868.37        27.16 o                         
  14   6   1        105.33         93.95        18.24 o                         
  16   6   1         48.31         62.54        21.69 o                         
 -15   7   1        453.55        466.31        27.55 o                         
 -13   7   1          8.93          0.92        14.48 o                         
 -11   7   1        110.36        136.92        16.29 o                         
  -9   7   1         10.98         12.67        10.94 o                         
  -7   7   1       5492.37       5340.36        75.19 o                         
  -5   7   1       6376.64       6617.64        78.01 o                         
  -3   7   1        953.76        956.50        15.44 o                         
  -1   7   1       3661.92       3967.75        49.92 o                         
   1   7   1       3981.98       4143.07        51.79 o                         
   3   7   1          2.56          0.00         6.65 o                         
   5   7   1       1913.87       1971.00        28.82 o                         
   7   7   1       4077.93       4087.35        57.92 o                         
   9   7   1         65.65         48.22        11.61 o                         
  11   7   1       1590.80       1631.90        35.38 o                         
  13   7   1          4.78          0.00        15.20 o                         
  15   7   1        389.46        372.86        23.21 o                         
 -16   8   1          0.34         38.77        17.86 o                         
 -14   8   1          0.44          0.00        18.05 o                         
 -12   8   1        461.45        505.11        22.55 o                         
 -10   8   1        318.82        315.79        15.44 o                         
  -8   8   1        528.32        537.92        16.72 o                         
  -6   8   1       1061.93       1071.61        18.00 o                         
  -4   8   1         60.31         50.75         9.07 o                         
  -2   8   1          0.19          0.00         5.76 o                         
   0   8   1          8.60          5.04         5.80 o                         
   2   8   1       2074.58       2223.89        32.07 o                         
   4   8   1          4.21          0.00         7.68 o                         
   6   8   1        340.63        314.52        10.30 o                         
   8   8   1         27.79         51.66         9.83 o                         
  10   8   1         10.64          0.00        11.77 o                         
  12   8   1        251.61        269.20        18.17 o                         
  14   8   1        186.61        148.76        20.41 o                         
 -15   9   1        303.92        316.91        34.32 o                         
 -13   9   1         94.33        107.83        17.10 o                         
 -11   9   1        376.06        393.11        18.02 o                         
  -9   9   1        174.97        144.94        12.03 o                         
  -7   9   1       1265.67       1242.12        22.81 o                         
  -5   9   1        454.16        421.50        11.10 o                         
  -3   9   1        362.95        368.84        13.53 o                         
  -1   9   1       1126.69       1030.53        22.50 o                         
   1   9   1       1691.68       1639.93        27.30 o                         
   3   9   1        231.97        247.65        10.68 o                         
   5   9   1       1017.24        948.64        20.01 o                         
   7   9   1       1878.14       1946.33        38.03 o                         
   9   9   1          0.81         12.42        10.47 o                         
  11   9   1         67.73         55.23        12.99 o                         
  13   9   1         21.10          0.00        15.88 o                         
 -14  10   1         22.53         29.70        19.07 o                         
 -12  10   1        207.82        187.89        15.37 o                         
 -10  10   1        742.22        796.95        21.90 o                         
  -8  10   1        252.13        273.85        11.43 o                         
  -6  10   1        977.40        997.74        20.91 o                         
  -4  10   1        574.43        536.77        17.04 o                         
  -2  10   1        287.57        270.60        13.74 o                         
   0  10   1        953.66        825.25        22.93 o                         
   2  10   1        252.94        239.25        10.65 o                         
   4  10   1        309.58        332.92        12.54 o                         
   6  10   1        456.78        457.45        14.60 o                         
   8  10   1        209.94        222.75        16.18 o                         
  10  10   1         42.18         34.67        16.13 o                         
  12  10   1        141.56        129.41        15.67 o                         
  14  10   1          7.82         15.17        19.56 o                         
 -13  11   1         99.56        105.94        15.90 o                         
 -11  11   1        114.48        123.19        12.02 o                         
  -9  11   1         31.03         10.03        12.26 o                         
  -7  11   1         92.16        109.47        10.11 o                         
  -5  11   1       1356.51       1366.89        29.30 o                         
  -3  11   1       1043.92        971.36        24.38 o                         
  -1  11   1       3660.19       3298.83        54.78 o                         
   1  11   1       1254.58       1255.75        28.75 o                         
   3  11   1        162.19        128.07         9.14 o                         
   5  11   1       1571.73       1585.02        29.14 o                         
   7  11   1        177.94        208.73        14.27 o                         
   9  11   1        255.00        308.14        17.78 o                         
  11  11   1         67.38         57.71        18.86 o                         
  13  11   1          7.44         15.25        21.74 o                         
 -12  12   1        326.78        346.24        22.70 o                         
 -10  12   1        137.14        134.83        19.88 o                         
  -8  12   1         33.06         22.71        17.71 o                         
  -6  12   1        458.83        441.67        18.49 o                         
  -4  12   1        100.25         79.79        14.32 o                         
  -2  12   1        351.21        322.05        16.40 o                         
   0  12   1       1206.36       1045.85        31.35 o                         
   2  12   1       1740.13       1540.84        35.27 o                         
   4  12   1         18.05          7.01        12.96 o                         
   6  12   1        184.05        158.02        11.95 o                         
   8  12   1        390.38        390.94        18.39 o                         
  10  12   1          0.43         19.58        18.67 o                         
  12  12   1        219.94        275.96        22.41 o                         
 -11  13   1          2.37         21.53        29.70 o                         
  -9  13   1        141.23        184.67        22.83 o                         
  -7  13   1          7.43         42.07        16.93 o                         
  -5  13   1       1636.62       1551.88        35.68 o                         
  -3  13   1         11.37         21.90        15.10 o                         
  -1  13   1         47.44         11.87        15.78 o                         
   1  13   1       1787.15       1770.80        38.78 o                         
   3  13   1        380.75        327.64        19.07 o                         
   5  13   1        356.98        320.19        18.18 o                         
   7  13   1        615.24        636.60        19.51 o                         
   9  13   1        351.32        341.67        19.41 o                         
 -10  14   1        126.70        135.37        26.69 o                         
  -8  14   1        413.97        392.77        24.61 o                         
  -6  14   1        423.34        394.81        21.37 o                         
  -4  14   1          3.23         23.20        16.19 o                         
  -2  14   1        481.91        465.89        24.31 o                         
   0  14   1       1325.25       1309.44        39.00 o                         
   2  14   1        797.07        728.62        28.61 o                         
   4  14   1        496.17        498.10        21.15 o                         
   6  14   1         19.01          8.07        17.94 o                         
   8  14   1        591.78        608.51        27.93 o                         
  -7  15   1        516.18        573.81        32.19 o                         
  -5  15   1        317.60        313.66        21.79 o                         
  -3  15   1        322.78        328.87        22.93 o                         
  -1  15   1          2.05          0.00        18.11 o                         
   1  15   1        157.53        212.47        21.68 o                         
   3  15   1        199.77        238.78        21.23 o                         
   5  15   1          6.13         23.24        19.60 o                         
   7  15   1        292.18        207.32        25.48 o                         
  -4  16   1          0.75         23.19        23.22 o                         
  -2  16   1         18.87          0.00        22.32 o                         
   0  16   1        254.95        240.11        23.51 o                         
   2  16   1        116.58        201.54        31.29 o                         
   4  16   1        224.18        275.52        33.50 o                         
 -18   0   2          1.26          0.00        37.70 o                         
 -16   0   2        240.62        241.90        25.77 o                         
 -14   0   2        960.84        988.75        52.08 o                         
 -12   0   2       2808.84       2680.92        81.53 o                         
 -10   0   2       2417.85       2548.11        74.92 o                         
  -8   0   2       1935.18       1733.08        46.66 o                         
  -6   0   2      15266.21      15350.27       310.07 o                         
   2   0   2      22118.46      21004.29       462.12 o                         
   4   0   2       1437.91       1524.58        44.38 o                         
   6   0   2        515.92        508.23        26.99 o                         
   8   0   2          2.54          0.00        11.83 o                         
  10   0   2        854.81        855.79        32.22 o                         
  12   0   2        309.18        309.92        23.94 o                         
  14   0   2       1719.12       1639.48        60.24 o                         
  16   0   2       1980.91       2171.30        77.19 o                         
 -17   1   2          1.25          6.71        21.19 o                         
 -15   1   2         27.92         31.53        14.97 o                         
 -13   1   2          0.79          8.85        15.06 o                         
 -11   1   2        168.49        176.57        15.16 o                         
  -9   1   2        594.13        637.40        23.67 o                         
  -7   1   2        218.57        234.77        11.65 o                         
  -5   1   2        108.91        123.59         7.66 o                         
  -3   1   2       2825.21       2692.06        37.21 o                         
  -1   1   2      14293.40      12984.70       246.36 o                         
   1   1   2      23365.30      20626.60       305.56 o                         
   3   1   2       6439.62       6576.99        99.11 o                         
   5   1   2        386.49        445.73        16.17 o                         
   7   1   2       2640.78       2497.05        47.16 o                         
   9   1   2         29.66         39.43         9.19 o                         
  11   1   2        256.21        237.99        13.06 o                         
  13   1   2          0.15          0.00        16.16 o                         
  15   1   2        229.89        257.35        22.32 o                         
  17   1   2         27.19          7.47        23.93 o                         
 -18   2   2        307.68        240.18        39.75 o                         
 -16   2   2        819.79        837.31        27.38 o                         
 -14   2   2       1412.89       1380.18        46.21 o                         
 -12   2   2        427.14        424.42        19.32 o                         
 -10   2   2         79.64         80.10         9.97 o                         
  -8   2   2       3613.32       3390.79        52.37 o                         
  -6   2   2       3219.17       3002.19        48.49 o                         
  -4   2   2      29402.12      27513.16       374.93 o                         
  -2   2   2       9297.82       9039.25       120.05 o                         
   0   2   2      49879.91      45734.76      1588.12 o                         
   2   2   2      13222.18      12828.82       204.93 o                         
   4   2   2        267.67        275.71         8.52 o                         
   6   2   2       2477.08       2277.77        38.85 o                         
   8   2   2          3.61          0.00         8.27 o                         
  10   2   2        271.74        246.20        14.67 o                         
  12   2   2        690.75        642.26        23.46 o                         
  14   2   2          1.07         10.30        15.76 o                         
  16   2   2       1235.43       1317.17        38.85 o                         
 -17   3   2        326.51        370.80        32.53 o                         
 -15   3   2       2171.04       2160.49        51.31 o                         
 -13   3   2        217.70        212.68        17.56 o                         
 -11   3   2         61.19         61.01         9.84 o                         
  -9   3   2          1.14          0.00         8.54 o                         
  -7   3   2       2547.06       2630.17        44.59 o                         
  -5   3   2       2804.81       3311.49        46.43 o                         
  -3   3   2        780.53        792.65        15.12 o                         
  -1   3   2        273.04        247.07        10.41 o                         
   1   3   2       3718.97       4094.69        62.20 o                         
   3   3   2       5186.31       5462.54        73.63 o                         
   5   3   2       4812.91       5134.64        72.86 o                         
   7   3   2        404.50        363.56        12.62 o                         
   9   3   2         79.94        117.10        10.99 o                         
  11   3   2          0.80          0.00        11.59 o                         
  13   3   2          0.02         11.07        13.69 o                         
  15   3   2        360.88        329.79        22.04 o                         
  17   3   2        162.72        151.50        29.90 o                         
 -18   4   2        379.20        318.35        46.36 o                         
 -16   4   2         80.83        113.11        20.41 o                         
 -14   4   2         86.49        104.03        17.35 o                         
 -12   4   2       1865.41       1803.43        33.47 o                         
 -10   4   2         53.70         51.19        15.89 o                         
  -8   4   2        230.67        210.83         9.87 o                         
  -6   4   2       9310.78       9544.95       128.03 o                         
  -4   4   2       4386.50       4614.45        61.19 o                         
  -2   4   2       1702.35       1836.24        24.02 o                         
   0   4   2        816.06        838.22        14.49 o                         
   2   4   2        151.86        126.55         6.88 o                         
   4   4   2       1176.40       1129.95        22.34 o                         
   6   4   2       2051.30       2134.01        32.65 o                         
   8   4   2         31.69          7.75         8.84 o                         
  10   4   2          8.06          0.10        12.41 o                         
  12   4   2        503.85        517.83        23.47 o                         
  14   4   2       1674.59       1743.96        50.27 o                         
  16   4   2        448.38        384.27        25.38 o                         
 -17   5   2          6.07          0.00        16.61 o                         
 -15   5   2        125.68        113.63        18.99 o                         
 -13   5   2         17.35          0.00        11.71 o                         
 -11   5   2        338.59        375.12        15.74 o                         
  -9   5   2         23.44         13.71        10.19 o                         
  -7   5   2        641.22        655.00        16.05 o                         
  -5   5   2        642.98        825.02        31.04 o                         
  -3   5   2         52.17         73.80         9.20 o                         
  -1   5   2        249.92        275.18         7.46 o                         
   1   5   2          7.17         19.94         4.85 o                         
   3   5   2       1666.77       1778.58        27.94 o                         
   5   5   2         19.06         37.23         6.61 o                         
   7   5   2         84.19        133.81        10.03 o                         
   9   5   2       2919.74       2953.80        51.40 o                         
  11   5   2        321.60        282.84        18.12 o                         
  13   5   2        222.72        251.61        19.04 o                         
  15   5   2          6.98          0.00        21.08 o                         
 -16   6   2         37.10          6.45        25.36 o                         
 -14   6   2        509.92        516.48        26.28 o                         
 -12   6   2        593.03        609.32        20.37 o                         
 -10   6   2        817.72        746.56        23.09 o                         
  -8   6   2       2184.74       2150.50        35.81 o                         
  -6   6   2       4962.99       4635.21        62.93 o                         
  -4   6   2       2572.76       3226.79        44.87 o                         
  -2   6   2        189.75        175.33        10.76 o                         
   2   6   2       5858.93       5745.25        78.89 o                         
   4   6   2        258.16        344.64        11.13 o                         
   6   6   2          0.30          0.00         7.73 o                         
   8   6   2       6957.81       6965.35       104.50 o                         
  10   6   2        300.09        296.81        15.04 o                         
  12   6   2        107.27        111.63        17.52 o                         
  14   6   2       1006.86       1037.91        37.56 o                         
  16   6   2         47.10         70.77        23.51 o                         
 -17   7   2        337.53        320.35        23.49 o                         
 -15   7   2        786.26        790.73        31.55 o                         
 -13   7   2        343.17        339.75        18.26 o                         
 -11   7   2        263.88        224.93        14.95 o                         
  -9   7   2         61.93         66.28        15.87 o                         
  -7   7   2       1619.16       1590.67        29.43 o                         
  -5   7   2        499.21        473.63        12.71 o                         
  -3   7   2        210.71        249.19         9.64 o                         
  -1   7   2         18.67         21.01         5.83 o                         
   1   7   2         53.63         14.00         5.91 o                         
   3   7   2         23.47          7.15         7.12 o                         
   5   7   2        812.13        768.28        17.60 o                         
   7   7   2       1568.54       1493.42        26.79 o                         
   9   7   2        436.37        433.84        16.93 o                         
  11   7   2       1782.43       1760.40        37.15 o                         
  13   7   2          1.67          0.00        18.16 o                         
  15   7   2        125.20        156.84        24.16 o                         
 -16   8   2        179.66        157.78        22.03 o                         
 -14   8   2       1935.71       1986.40        44.28 o                         
 -12   8   2        546.38        468.07        19.42 o                         
 -10   8   2       1112.52       1054.87        26.90 o                         
  -8   8   2        304.00        349.51        13.77 o                         
  -6   8   2       3327.33       3097.45        42.19 o                         
  -4   8   2       1976.40       1748.21        30.71 o                         
  -2   8   2        155.00        141.85         8.00 o                         
   0   8   2        540.82        460.22        14.95 o                         
   2   8   2       1564.54       1408.97        23.20 o                         
   4   8   2        691.38        701.10        18.47 o                         
   6   8   2       1334.77       1203.02        37.86 o                         
   8   8   2       4628.34       4643.58        67.13 o                         
  10   8   2        831.39        840.70        23.51 o                         
  12   8   2        263.21        312.39        20.20 o                         
  14   8   2        801.02        739.33        29.69 o                         
 -15   9   2        214.11        200.43        23.83 o                         
 -13   9   2        367.43        399.98        20.83 o                         
 -11   9   2        997.80        972.78        36.05 o                         
  -9   9   2        460.97        455.95        15.58 o                         
  -7   9   2       1442.87       1314.91        24.33 o                         
  -5   9   2        244.97        232.31        11.23 o                         
  -3   9   2         12.56          0.87         6.97 o                         
  -1   9   2        597.90        600.70        14.96 o                         
   1   9   2        979.32        897.99        18.52 o                         
   3   9   2       1401.77       1329.12        24.29 o                         
   5   9   2        449.52        440.74        15.57 o                         
   7   9   2        911.62        910.80        26.26 o                         
   9   9   2       1817.94       1755.10        38.86 o                         
  11   9   2       1152.94       1208.27        29.45 o                         
  13   9   2        304.29        321.45        19.39 o                         
 -14  10   2        506.44        510.21        22.23 o                         
 -12  10   2        803.11        840.35        26.64 o                         
 -10  10   2         90.19         87.33        12.63 o                         
  -8  10   2       1583.04       1622.94        32.99 o                         
  -6  10   2       3639.79       3598.39        55.37 o                         
  -4  10   2        349.24        401.85        12.76 o                         
  -2  10   2        448.67        433.13        13.68 o                         
   0  10   2       2162.44       2128.59        32.11 o                         
   2  10   2        382.15        387.76        17.22 o                         
   4  10   2        508.88        508.25        16.63 o                         
   6  10   2        229.72        243.40        15.86 o                         
   8  10   2       2850.92       2882.61        49.71 o                         
  10  10   2        843.11        838.04        42.29 o                         
  12  10   2        350.53        272.42        25.70 o                         
 -13  11   2        394.53        419.75        20.30 o                         
 -11  11   2        265.37        236.91        14.87 o                         
  -9  11   2        713.74        741.56        21.95 o                         
  -7  11   2          4.89         13.88         9.33 o                         
  -5  11   2          5.94         15.02        11.91 o                         
  -3  11   2        158.00        140.55        12.82 o                         
  -1  11   2         89.75         77.28        14.04 o                         
   1  11   2        132.98        158.31        11.30 o                         
   3  11   2       3556.37       3456.55        50.64 o                         
   5  11   2        993.79        913.38        23.11 o                         
   7  11   2       1327.23       1360.39        30.37 o                         
   9  11   2        310.18        298.22        19.33 o                         
  11  11   2         46.45         45.80        20.41 o                         
 -12  12   2        353.82        414.01        25.88 o                         
 -10  12   2        610.71        654.42        27.37 o                         
  -8  12   2       1930.36       1710.26        42.81 o                         
  -6  12   2         42.95         67.45        15.00 o                         
  -4  12   2       1909.75       1873.40        39.51 o                         
  -2  12   2        175.66        202.57        17.28 o                         
   0  12   2          4.53         32.20        13.42 o                         
   2  12   2       1585.71       1528.76        29.97 o                         
   4  12   2        593.26        574.85        17.96 o                         
   6  12   2       1086.84       1100.21        25.29 o                         
   8  12   2        596.20        595.00        22.59 o                         
  10  12   2         78.31         58.51        18.55 o                         
 -11  13   2        505.24        549.28        31.14 o                         
  -9  13   2        134.75        139.35        23.97 o                         
  -7  13   2        109.02        128.22        17.96 o                         
  -5  13   2          6.96         27.07        14.98 o                         
  -3  13   2        308.70        307.28        17.81 o                         
  -1  13   2        626.37        620.44        24.17 o                         
   1  13   2         44.88         36.92        15.16 o                         
   3  13   2         41.75         25.08        15.05 o                         
   5  13   2        353.97        322.36        14.12 o                         
   7  13   2         86.71        142.88        15.52 o                         
   9  13   2        313.57        367.44        21.82 o                         
 -10  14   2        597.57        670.38        43.72 o                         
  -8  14   2        874.86        901.68        32.81 o                         
  -6  14   2        379.57        401.88        24.14 o                         
  -4  14   2        341.48        359.28        20.94 o                         
  -2  14   2        157.52        163.82        18.33 o                         
   0  14   2        374.72        447.20        22.30 o                         
   2  14   2        567.61        559.99        23.86 o                         
   4  14   2          0.21          2.92        17.10 o                         
   6  14   2        102.31        116.96        17.79 o                         
   8  14   2         84.06         92.07        15.59 o                         
  -7  15   2          2.02         19.21        20.38 o                         
  -5  15   2        131.20        152.94        20.08 o                         
  -3  15   2         12.02         13.28        18.95 o                         
  -1  15   2        441.36        488.62        23.88 o                         
   1  15   2         71.87         87.93        20.46 o                         
   3  15   2         29.77         68.53        20.82 o                         
   5  15   2        179.53        175.94        24.94 o                         
  -4  16   2         56.34         61.71        23.26 o                         
  -2  16   2        401.70        476.81        26.76 o                         
   0  16   2        180.79        209.60        24.08 o                         
   2  16   2        123.25        188.54        24.96 o                         
 -19   1   3        367.93        276.82        28.52 o                         
 -17   1   3        960.94        957.22        43.09 o                         
 -15   1   3         79.29         48.85        17.15 o                         
 -13   1   3       4990.43       5051.51       105.69 o                         
 -11   1   3        125.29        174.88        18.35 o                         
  -9   1   3       3938.04       4213.20        64.55 o                         
  -7   1   3       1623.09       1547.65        30.49 o                         
  -5   1   3      36632.42      35999.32       510.16 o                         
  -3   1   3        656.38        459.31        11.06 o                         
  -1   1   3       1350.75       1288.40        18.03 o                         
   1   1   3      10048.32       9992.17       137.10 o                         
   3   1   3       8562.03       8889.03       127.99 o                         
   5   1   3       1270.77       1297.01        24.49 o                         
   7   1   3       8928.31       9157.48       146.67 o                         
   9   1   3        980.38        959.60        22.56 o                         
  11   1   3        350.40        374.23        15.34 o                         
  13   1   3         54.30         53.38        15.62 o                         
  15   1   3        242.04        282.93        20.17 o                         
 -18   2   3        240.69        199.37        22.11 o                         
 -16   2   3         34.86          1.34        17.35 o                         
 -14   2   3       1454.93       1495.81        40.59 o                         
 -12   2   3         33.01         30.71        20.40 o                         
 -10   2   3        473.67        486.97        19.40 o                         
  -8   2   3        310.98        329.41        11.14 o                         
  -6   2   3       9025.64       9541.88       138.01 o                         
  -4   2   3       7814.37       8347.06       111.21 o                         
  -2   2   3       9586.29       9520.31       118.55 o                         
   0   2   3        890.43        978.06        16.71 o                         
   2   2   3      19810.00      19790.91       251.71 o                         
   4   2   3        141.94        163.59         9.05 o                         
   6   2   3       1870.99       2004.18        34.99 o                         
   8   2   3       1993.64       1965.61        40.32 o                         
  10   2   3       2118.82       2158.34        37.55 o                         
  12   2   3          0.22          9.16        15.39 o                         
  14   2   3        280.78        285.60        19.06 o                         
  16   2   3          3.85          0.00        25.47 o                         
 -17   3   3        383.96        365.81        23.47 o                         
 -15   3   3        225.12        245.77        24.27 o                         
 -13   3   3        853.01        901.96        29.41 o                         
 -11   3   3       3202.25       2930.68        47.55 o                         
  -9   3   3        410.13        382.85        11.09 o                         
  -7   3   3       2525.36       2323.38        39.64 o                         
  -5   3   3      16197.00      15479.87       198.14 o                         
  -3   3   3       4526.72       4895.00        64.73 o                         
  -1   3   3       5964.23       6285.66        88.30 o                         
   1   3   3      11832.63      11612.94       148.81 o                         
   3   3   3       4860.34       5083.73        66.80 o                         
   5   3   3       3903.12       4254.13        64.59 o                         
   7   3   3       1129.82       1129.37        27.62 o                         
   9   3   3       7272.66       7609.17       124.99 o                         
  11   3   3        953.77        960.38        26.88 o                         
  13   3   3        359.52        359.74        20.45 o                         
  15   3   3       1718.12       1717.70        45.23 o                         
 -18   4   3        168.30        123.89        26.81 o                         
 -16   4   3         82.72         61.41        19.15 o                         
 -14   4   3          0.03          0.00        14.05 o                         
 -12   4   3        138.23        158.59        14.58 o                         
 -10   4   3        188.18        170.67        11.55 o                         
  -8   4   3       1346.28       1339.56        25.07 o                         
  -6   4   3        808.34        756.21        19.46 o                         
  -4   4   3      13909.70      14775.18       177.89 o                         
  -2   4   3        106.38        134.77         9.64 o                         
   0   4   3       5435.92       5488.77        75.01 o                         
   2   4   3       5159.97       5095.53        69.52 o                         
   4   4   3          0.09          0.00         5.72 o                         
   6   4   3        706.85        672.92        17.00 o                         
   8   4   3       2336.22       2202.03        42.83 o                         
  10   4   3        167.59        163.15        16.13 o                         
  12   4   3        151.98        145.82        17.17 o                         
  14   4   3        680.25        671.70        27.73 o                         
  16   4   3          4.19         22.13        22.44 o                         
 -17   5   3         17.27          2.79        20.90 o                         
 -15   5   3       1284.66       1250.93        39.12 o                         
 -13   5   3       1647.63       1684.33        35.47 o                         
 -11   5   3       2804.20       2906.23        47.77 o                         
  -9   5   3       1583.23       1591.92        27.37 o                         
  -7   5   3        438.94        421.46        13.35 o                         
  -5   5   3       6524.91       6469.97        88.55 o                         
  -3   5   3        250.89        309.11        10.70 o                         
  -1   5   3        426.20        430.62        12.27 o                         
   1   5   3      12148.18      12237.96       162.93 o                         
   3   5   3      17280.53      17908.89       246.46 o                         
   5   5   3        387.91        338.49        10.44 o                         
   7   5   3        927.00        857.27        22.55 o                         
   9   5   3       2604.11       2655.50        48.63 o                         
  11   5   3         33.63         39.51        17.20 o                         
  13   5   3        522.46        534.88        22.97 o                         
  15   5   3        188.41        208.55        23.55 o                         
 -16   6   3        117.38         92.45        19.43 o                         
 -14   6   3        143.80        110.28        16.44 o                         
 -12   6   3        634.57        637.81        21.59 o                         
 -10   6   3        619.64        674.36        21.83 o                         
  -8   6   3        761.30        807.19        31.44 o                         
  -6   6   3       3209.67       3434.59        50.17 o                         
  -4   6   3       3373.93       3542.34        52.10 o                         
  -2   6   3        280.85        263.59         9.48 o                         
   0   6   3          2.14          0.00        10.66 o                         
   2   6   3         29.77         38.65         7.97 o                         
   4   6   3        100.02        105.06         8.38 o                         
   6   6   3        943.64        850.11        19.50 o                         
   8   6   3        293.19        330.73        14.93 o                         
  10   6   3       1206.55       1267.47        34.03 o                         
  12   6   3         69.65         19.69        21.40 o                         
  14   6   3        107.92        122.27        20.58 o                         
 -17   7   3          3.60          0.00        21.08 o                         
 -15   7   3          4.28         11.30        18.63 o                         
 -13   7   3         15.85          6.45        15.78 o                         
 -11   7   3       3220.06       3092.50        64.26 o                         
  -9   7   3        524.47        608.42        19.26 o                         
  -7   7   3       2800.41       2793.81        40.40 o                         
  -5   7   3      11364.11      11755.30       158.23 o                         
  -3   7   3        170.79        160.73         7.76 o                         
  -1   7   3       4262.83       4551.45        58.53 o                         
   1   7   3        116.01        106.85         6.34 o                         
   3   7   3        882.37        907.12        22.62 o                         
   5   7   3        583.24        576.02        17.98 o                         
   7   7   3        918.63        926.02        21.05 o                         
   9   7   3       2176.56       2315.51        43.02 o                         
  11   7   3       2144.12       2123.36        63.19 o                         
  13   7   3          3.03          6.56        18.85 o                         
  15   7   3        623.05        576.65        27.99 o                         
 -16   8   3        528.71        511.58        24.33 o                         
 -14   8   3        664.19        677.67        23.70 o                         
 -12   8   3        366.19        373.89        16.94 o                         
 -10   8   3         81.44         83.34         9.33 o                         
  -8   8   3         17.93          8.01         8.81 o                         
  -6   8   3         56.01         52.73         9.19 o                         
  -4   8   3          3.52          0.00         7.93 o                         
  -2   8   3       3426.03       3671.53        46.20 o                         
   0   8   3         73.82        187.69        44.07 o                         
   2   8   3       2156.71       2235.95        32.82 o                         
   4   8   3        115.64        104.51        10.01 o                         
   6   8   3       1479.72       1477.89        31.97 o                         
   8   8   3        223.81        251.85        15.33 o                         
  10   8   3       1546.83       1489.51        33.17 o                         
  12   8   3          2.03          0.00        15.38 o                         
  14   8   3         15.92         26.43        22.04 o                         
 -15   9   3          0.01          0.00        17.29 o                         
 -13   9   3        195.94        191.70        16.51 o                         
 -11   9   3        138.38        197.77        17.95 o                         
  -9   9   3        797.95        807.06        21.82 o                         
  -7   9   3         53.12         48.23        10.53 o                         
  -5   9   3       2750.09       2611.57        40.17 o                         
  -3   9   3       1917.03       1781.44        28.56 o                         
  -1   9   3         95.71         66.72        10.09 o                         
   1   9   3       3619.65       3543.54        49.62 o                         
   3   9   3        573.23        643.14        17.35 o                         
   5   9   3       1879.73       1808.94        32.92 o                         
   7   9   3        738.22        782.12        24.33 o                         
   9   9   3        168.41        167.47        16.98 o                         
  11   9   3        278.97        259.19        19.26 o                         
  13   9   3        452.25        440.55        21.41 o                         
 -14  10   3        540.05        510.27        22.88 o                         
 -12  10   3         32.21         37.57        18.45 o                         
 -10  10   3        276.50        267.48        13.18 o                         
  -8  10   3         66.80         56.25        13.20 o                         
  -6  10   3       1472.61       1513.81        28.22 o                         
  -4  10   3         41.74         25.83         8.64 o                         
  -2  10   3          7.48          1.95         9.50 o                         
   0  10   3         90.48         68.86         9.09 o                         
   2  10   3        277.95        295.48        12.09 o                         
   4  10   3        209.42        214.72        13.16 o                         
   6  10   3         75.16         61.00        12.91 o                         
   8  10   3          0.81         11.11        14.54 o                         
  10  10   3        201.21        195.08        21.03 o                         
  12  10   3         22.98         35.83        23.94 o                         
 -13  11   3        195.11        263.66        19.31 o                         
 -11  11   3          6.81         21.51        20.21 o                         
  -9  11   3         84.49         73.23        14.73 o                         
  -7  11   3        503.69        535.29        18.91 o                         
  -5  11   3       2572.36       2377.63        37.69 o                         
  -3  11   3        614.15        568.88        16.30 o                         
  -1  11   3        449.93        383.24        14.06 o                         
   1  11   3       2130.27       2114.69        38.74 o                         
   3  11   3          0.34          0.00        11.08 o                         
   5  11   3        277.96        238.81        15.35 o                         
   7  11   3       2051.41       2091.83        39.42 o                         
   9  11   3        465.23        460.02        24.47 o                         
  11  11   3        184.48        155.09        27.68 o                         
 -12  12   3          0.63          0.00        16.54 o                         
 -10  12   3        302.48        353.91        17.05 o                         
  -8  12   3          0.43         13.68        13.88 o                         
  -6  12   3       1652.64       1628.52        31.15 o                         
  -4  12   3       1070.36       1013.13        26.24 o                         
  -2  12   3        107.54         76.36        12.17 o                         
   0  12   3       1317.91       1228.24        28.80 o                         
   2  12   3        327.91        370.00        19.12 o                         
   4  12   3        262.78        233.64        13.71 o                         
   6  12   3          0.32          8.01        11.75 o                         
   8  12   3        274.95        317.70        19.77 o                         
  10  12   3        478.37        517.96        25.31 o                         
 -11  13   3          9.55          8.01        31.32 o                         
  -9  13   3        265.18        271.14        22.11 o                         
  -7  13   3        646.01        635.50        22.34 o                         
  -5  13   3        938.92        956.08        38.08 o                         
  -3  13   3        507.40        522.74        21.41 o                         
  -1  13   3       1146.63       1054.52        30.93 o                         
   1  13   3        374.02        355.38        18.32 o                         
   3  13   3          2.41          5.11        13.25 o                         
   5  13   3         16.41          3.29        12.30 o                         
   7  13   3        720.73        724.20        24.10 o                         
   9  13   3        595.93        596.56        25.82 o                         
 -10  14   3         67.12        108.08        25.28 o                         
  -8  14   3         64.01         48.03        19.83 o                         
  -6  14   3        129.02        122.71        17.90 o                         
  -4  14   3        708.93        688.49        26.14 o                         
  -2  14   3         72.29         57.21        16.73 o                         
   0  14   3        280.32        283.53        19.08 o                         
   2  14   3       1174.12       1071.60        37.77 o                         
   4  14   3        400.05        395.53        17.59 o                         
   6  14   3          2.98          0.00        14.39 o                         
   8  14   3        691.21        729.76        31.51 o                         
  -7  15   3        246.47        257.27        22.25 o                         
  -5  15   3          5.89          7.11        20.42 o                         
  -3  15   3         37.99         75.61        19.30 o                         
  -1  15   3          0.06          4.99        19.80 o                         
   1  15   3        427.08        370.38        25.49 o                         
   3  15   3        610.94        644.84        27.69 o                         
   5  15   3        124.00        148.41        28.08 o                         
  -4  16   3         92.23         56.88        25.96 o                         
  -2  16   3         97.02         57.42        21.79 o                         
   0  16   3          7.63         13.77        26.61 o                         
   2  16   3        363.15        389.06        26.44 o                         
 -18   0   4        271.26        291.12        34.32 o                         
 -16   0   4        133.23        115.30        29.53 o                         
 -14   0   4        483.01        499.21        44.59 o                         
 -12   0   4       7542.89       7253.55       154.97 o                         
 -10   0   4      11286.65      11893.71       245.17 o                         
  -8   0   4      10267.52      11251.32       213.00 o                         
  -6   0   4      17664.47      17211.49       387.98 o                         
  -4   0   4      40595.31      36313.44       728.79 o                         
  -2   0   4      12793.22      11540.51       232.89 o                         
   0   0   4         81.93         56.73        13.56 o                         
   2   0   4       4781.69       4865.61       101.15 o                         
   4   0   4         13.10         57.65        14.87 o                         
   6   0   4        415.00        517.50        22.75 o                         
   8   0   4       5480.70       5542.70       119.25 o                         
  10   0   4       1276.49       1228.49        53.83 o                         
  12   0   4         75.50        101.50        21.31 o                         
  14   0   4          0.24         16.74        20.79 o                         
  16   0   4       2023.08       1995.90       108.23 o                         
 -19   1   4          7.42          0.00        21.78 o                         
 -17   1   4          1.27          0.16        18.43 o                         
 -15   1   4         54.67         68.01        23.47 o                         
 -13   1   4         42.13         40.38        17.53 o                         
 -11   1   4         54.00         40.08        10.60 o                         
  -9   1   4        288.57        320.94        13.36 o                         
  -7   1   4          8.69          0.00         8.62 o                         
  -5   1   4        651.07        669.59        13.26 o                         
  -3   1   4      23459.76      23251.16       338.94 o                         
  -1   1   4       9773.86       9619.20       120.88 o                         
   1   1   4      13678.57      14316.59       206.77 o                         
   3   1   4         26.91         25.37         6.41 o                         
   5   1   4       2208.37       2272.15        37.15 o                         
   7   1   4        753.63        792.72        21.92 o                         
   9   1   4        300.88        303.87        24.08 o                         
  11   1   4          8.64          0.00        12.13 o                         
  13   1   4        257.97        259.15        16.32 o                         
  15   1   4        195.70        205.60        20.66 o                         
 -18   2   4         74.26        128.89        21.81 o                         
 -16   2   4         23.91         16.86        17.27 o                         
 -14   2   4        132.24        142.04        18.61 o                         
 -12   2   4       5750.75       5522.22        89.45 o                         
 -10   2   4       1421.78       1529.18        28.39 o                         
  -8   2   4       2794.06       3210.18        52.85 o                         
  -6   2   4       3600.48       3547.49        54.31 o                         
  -4   2   4      24254.54      22797.13       289.98 o                         
  -2   2   4        266.68        245.06        18.64 o                         
   0   2   4       1151.55       1096.60        18.53 o                         
   2   2   4       1905.13       1990.55        29.38 o                         
   4   2   4          7.68          0.00         7.84 o                         
   6   2   4        583.64        650.05        17.15 o                         
   8   2   4       2302.64       2140.61        41.66 o                         
  10   2   4        101.75        100.20        13.12 o                         
  12   2   4        561.14        598.80        19.78 o                         
  14   2   4          2.64          6.81        17.01 o                         
  16   2   4       1664.93       1581.19        47.48 o                         
 -19   3   4        165.01        141.43        29.34 o                         
 -17   3   4        217.36        232.93        21.38 o                         
 -15   3   4          8.51         23.80        21.06 o                         
 -13   3   4         25.58         20.01        13.70 o                         
 -11   3   4          9.59          8.27         8.96 o                         
  -9   3   4          2.25          7.60         9.00 o                         
  -7   3   4       3916.03       4271.39        62.01 o                         
  -5   3   4       1052.76       1244.26        20.44 o                         
  -3   3   4       8275.43       8550.05       110.68 o                         
  -1   3   4       1566.27       1506.73        23.10 o                         
   1   3   4       4112.16       4769.33        65.31 o                         
   3   3   4       6242.78       7097.77        92.62 o                         
   5   3   4        369.53        425.28        14.32 o                         
   7   3   4        154.64        145.95        11.44 o                         
   9   3   4        419.63        375.01        17.86 o                         
  11   3   4       1016.86       1067.17        33.19 o                         
  13   3   4        445.13        403.91        21.28 o                         
  15   3   4         44.03         31.10        21.04 o                         
 -18   4   4         56.53         70.64        22.49 o                         
 -16   4   4         29.72         22.04        17.86 o                         
 -14   4   4       1481.32       1413.79        35.89 o                         
 -12   4   4       1297.60       1254.21        29.88 o                         
 -10   4   4       3331.68       3176.52        52.06 o                         
  -8   4   4       1095.17       1128.24        20.42 o                         
  -6   4   4       2162.63       2252.15        48.70 o                         
  -4   4   4         43.62         76.89         7.25 o                         
  -2   4   4       3080.84       3420.01        47.67 o                         
   0   4   4       4119.87       4418.79        61.62 o                         
   2   4   4      11686.74      11465.70       147.97 o                         
   4   4   4        224.62        314.25        10.16 o                         
   6   4   4          6.30          0.00         8.86 o                         
   8   4   4        360.11        419.40        21.68 o                         
  10   4   4       3007.72       2996.05        60.37 o                         
  12   4   4          5.62          0.00        15.55 o                         
  14   4   4        747.98        670.49        35.16 o                         
 -17   5   4         20.83          0.00        20.36 o                         
 -15   5   4         14.81          3.08        12.64 o                         
 -13   5   4         12.47          5.44        11.88 o                         
 -11   5   4        270.86        296.78        15.34 o                         
  -9   5   4       1305.33       1417.74        26.29 o                         
  -7   5   4         68.40         73.52         7.64 o                         
  -5   5   4        483.57        573.71        22.37 o                         
  -3   5   4        926.17       1114.23        20.30 o                         
  -1   5   4        866.56        919.05        37.04 o                         
   1   5   4        717.82        920.21        21.57 o                         
   3   5   4       1206.59       1250.05        22.23 o                         
   5   5   4       1796.07       1842.86        31.97 o                         
   7   5   4       2245.55       2016.16        35.70 o                         
   9   5   4        366.38        387.63        20.74 o                         
  11   5   4        588.89        593.69        25.89 o                         
  13   5   4          0.06         12.61        17.64 o                         
  15   5   4          6.43         41.50        24.82 o                         
 -18   6   4        100.31        122.66        24.12 o                         
 -16   6   4          6.73          0.00        17.48 o                         
 -14   6   4        893.45        946.42        28.24 o                         
 -12   6   4        764.34        769.73        23.48 o                         
 -10   6   4        885.14        862.46        26.13 o                         
  -8   6   4        994.83       1228.73        30.63 o                         
  -6   6   4        186.51        102.02         6.12 o                         
  -4   6   4        452.33        368.19        12.08 o                         
  -2   6   4        137.60        115.23        11.32 o                         
   0   6   4       7421.97       7611.02        97.41 o                         
   2   6   4        962.01        805.07        17.72 o                         
   4   6   4       4118.33       4275.58        65.86 o                         
   6   6   4        698.61        640.36        16.41 o                         
   8   6   4        599.64        714.32        20.89 o                         
  10   6   4        948.27       1013.20        40.58 o                         
  12   6   4        242.21        219.73        19.98 o                         
  14   6   4       1442.09       1387.76        40.86 o                         
 -17   7   4        165.98        160.01        22.79 o                         
 -15   7   4        226.37        227.51        19.45 o                         
 -13   7   4         39.53         47.94        15.23 o                         
 -11   7   4         29.80         26.21        10.00 o                         
  -9   7   4         24.05         22.64        11.97 o                         
  -7   7   4       2612.37       2580.95        39.12 o                         
  -5   7   4         17.76         20.87         8.70 o                         
  -3   7   4        273.22        310.35         9.88 o                         
  -1   7   4        108.08         93.66         9.09 o                         
   1   7   4        413.71        393.21        11.47 o                         
   3   7   4       4635.47       4298.44        61.68 o                         
   5   7   4        238.87        223.68        11.05 o                         
   7   7   4        285.79        363.04        16.13 o                         
   9   7   4       1130.18       1103.05        29.44 o                         
  11   7   4         13.65         29.51        15.00 o                         
  13   7   4         15.78          4.20        18.70 o                         
 -16   8   4         10.55         60.49        23.86 o                         
 -14   8   4        518.61        476.17        18.65 o                         
 -12   8   4        113.97        110.43        15.55 o                         
 -10   8   4        717.74        637.09        20.08 o                         
  -8   8   4        431.71        450.22        16.42 o                         
  -6   8   4       4380.19       4155.54        63.41 o                         
  -4   8   4        429.46        273.58        11.10 o                         
  -2   8   4       3630.01       3342.33        47.00 o                         
   0   8   4         62.49         50.76         8.67 o                         
   2   8   4        613.21        603.73        15.74 o                         
   4   8   4       3391.73       3318.04        52.07 o                         
   6   8   4        722.39        718.22        26.04 o                         
   8   8   4       4843.87       4982.15        83.58 o                         
  10   8   4       2415.19       2370.70        44.26 o                         
  12   8   4         22.57         24.42        15.48 o                         
 -15   9   4         51.37          8.91        27.50 o                         
 -13   9   4        310.36        308.02        19.79 o                         
 -11   9   4        583.31        569.01        20.16 o                         
  -9   9   4        544.23        476.07        14.57 o                         
  -7   9   4         55.42         23.92        11.01 o                         
  -5   9   4        227.33        263.41        11.82 o                         
  -3   9   4          5.02          0.00         7.73 o                         
  -1   9   4         71.88         90.47         7.73 o                         
   1   9   4       2998.62       2919.95        43.11 o                         
   3   9   4       5520.50       5279.27        69.01 o                         
   5   9   4       1125.68       1090.02        26.25 o                         
   7   9   4         38.92         68.12        15.70 o                         
   9   9   4        418.13        465.00        20.79 o                         
  11   9   4        222.64        257.06        22.46 o                         
  13   9   4        107.88        106.05        35.98 o                         
 -14  10   4        566.31        584.05        22.70 o                         
 -12  10   4       1430.36       1428.47        36.74 o                         
 -10  10   4         24.55         30.55        15.36 o                         
  -8  10   4       1203.80       1164.51        27.41 o                         
  -6  10   4         43.82         50.24        10.70 o                         
  -4  10   4       4588.70       4398.81        59.30 o                         
  -2  10   4        433.08        426.22        13.25 o                         
   0  10   4        684.82        605.04        15.57 o                         
   2  10   4         56.35         48.05        10.29 o                         
   4  10   4       1947.09       1898.19        35.19 o                         
   6  10   4        271.09        253.16        18.25 o                         
   8  10   4       3732.57       3722.53        65.67 o                         
  10  10   4        692.21        683.73        27.06 o                         
  12  10   4         26.82          8.75        32.58 o                         
 -13  11   4        173.77        177.15        16.13 o                         
 -11  11   4          4.88          5.91        14.58 o                         
  -9  11   4        134.38        107.85        14.85 o                         
  -7  11   4         81.02         89.61        12.51 o                         
  -5  11   4        750.67        728.69        19.38 o                         
  -3  11   4        107.66        142.39        11.37 o                         
  -1  11   4       1217.84       1094.46        23.11 o                         
   1  11   4       3026.57       2825.30        45.53 o                         
   3  11   4        966.86        970.25        24.80 o                         
   5  11   4          0.02          6.84        12.71 o                         
   7  11   4          1.31          2.11        14.94 o                         
   9  11   4        617.29        679.74        32.59 o                         
  11  11   4        211.24        140.75        38.20 o                         
 -12  12   4        889.65        889.97        29.85 o                         
 -10  12   4         86.29         74.45        15.65 o                         
  -8  12   4        138.41        141.39        16.15 o                         
  -6  12   4        403.96        424.20        16.38 o                         
  -4  12   4        969.94       1046.26        27.28 o                         
  -2  12   4       2089.20       1928.14        36.59 o                         
   0  12   4        213.75        194.37        12.37 o                         
   2  12   4        968.49       1013.62        27.49 o                         
   4  12   4         16.12         28.66        13.07 o                         
   6  12   4         53.78         74.46        15.83 o                         
   8  12   4        839.63        745.85        28.33 o                         
  10  12   4        407.28        434.32        28.21 o                         
 -11  13   4          1.31          0.00        18.79 o                         
  -9  13   4         65.68        100.09        13.54 o                         
  -7  13   4        218.65        183.04        11.74 o                         
  -5  13   4        394.40        426.51        17.04 o                         
  -3  13   4          6.92          1.01         9.57 o                         
  -1  13   4        666.86        620.12        19.04 o                         
   1  13   4         40.06         35.45        13.60 o                         
   3  13   4          0.05          0.00        13.94 o                         
   5  13   4        279.96        293.38        15.86 o                         
   7  13   4         60.09         70.98        18.57 o                         
   9  13   4        153.35        160.94        22.61 o                         
 -10  14   4         29.26         42.46        21.87 o                         
  -8  14   4         25.63         45.76        19.17 o                         
  -6  14   4        590.34        657.81        24.73 o                         
  -4  14   4        198.04        180.90        18.73 o                         
  -2  14   4          5.86          4.49        16.31 o                         
   0  14   4        302.23        357.31        21.45 o                         
   2  14   4        414.85        429.43        22.50 o                         
   4  14   4        384.21        412.80        18.72 o                         
   6  14   4        103.72        166.54        18.00 o                         
  -7  15   4         85.51         84.87        20.27 o                         
  -5  15   4        282.42        341.69        23.71 o                         
  -3  15   4         14.40          0.00        30.11 o                         
  -1  15   4        329.83        306.62        22.14 o                         
   1  15   4        221.56        262.99        21.85 o                         
   3  15   4        103.62        113.01        23.23 o                         
   5  15   4         12.01         13.51        19.68 o                         
  -4  16   4        136.79        144.68        22.89 o                         
  -2  16   4         92.01         89.26        22.19 o                         
   0  16   4        469.78        535.78        34.41 o                         
 -19   1   5         80.34         52.16        22.09 o                         
 -17   1   5       1003.91        995.57        32.03 o                         
 -15   1   5       1195.42       1178.58        50.28 o                         
 -13   1   5       3327.86       3508.98        59.20 o                         
 -11   1   5        891.37        733.95        21.12 o                         
  -9   1   5      12195.35      12537.10       190.00 o                         
  -7   1   5        602.21        571.77        17.14 o                         
  -5   1   5       3631.86       3237.69        49.55 o                         
  -3   1   5       3507.45       3391.56        46.63 o                         
  -1   1   5         29.97         36.18         5.31 o                         
   1   1   5       2980.01       3016.39        42.98 o                         
   3   1   5      15145.22      15968.04       219.84 o                         
   5   1   5       2007.76       1960.22        33.30 o                         
   7   1   5        401.83        343.15        13.74 o                         
   9   1   5        894.30        872.85        26.20 o                         
  11   1   5        218.52        212.14        15.87 o                         
  13   1   5        149.48        140.16        15.89 o                         
  15   1   5        146.54        177.42        22.42 o                         
 -18   2   5         31.01         40.29        20.61 o                         
 -16   2   5        192.69        176.99        18.52 o                         
 -14   2   5          4.17          0.00        16.37 o                         
 -12   2   5        107.96        115.30        11.10 o                         
 -10   2   5        291.38        225.42        12.26 o                         
  -8   2   5        118.82         88.02         9.30 o                         
  -6   2   5       5121.12       5755.60        81.95 o                         
  -4   2   5        142.43        205.33         7.60 o                         
  -2   2   5         11.58         11.85         4.64 o                         
   0   2   5       2908.63       3087.56        40.61 o                         
   2   2   5       4938.23       5559.93        81.22 o                         
   4   2   5        953.80        938.48        19.66 o                         
   6   2   5        284.20        322.44        13.33 o                         
   8   2   5       1594.57       1531.28        34.09 o                         
  10   2   5         50.49         58.38        15.17 o                         
  12   2   5        195.44        201.23        14.72 o                         
  14   2   5        601.29        574.52        26.10 o                         
 -19   3   5        592.33        626.19        30.75 o                         
 -17   3   5        591.40        634.39        25.90 o                         
 -15   3   5         87.86         45.24        17.06 o                         
 -13   3   5       2166.23       2148.47        43.18 o                         
 -11   3   5       2267.49       2225.78        36.46 o                         
  -9   3   5        623.21        601.64        17.80 o                         
  -7   3   5       6893.98       7273.11       107.30 o                         
  -5   3   5          8.89         26.36         6.51 o                         
  -3   3   5       9100.18       9011.92       109.89 o                         
  -1   3   5        482.53        497.04        10.59 o                         
   1   3   5        355.16        430.71        12.77 o                         
   3   3   5      30469.77      31150.22       383.83 o                         
   5   3   5       5756.54       6283.84        89.86 o                         
   7   3   5        425.51        389.08        14.78 o                         
   9   3   5       3249.46       3180.08        74.22 o                         
  11   3   5        456.37        438.15        16.77 o                         
  13   3   5        295.79        332.47        23.57 o                         
  15   3   5        121.48        123.46        22.99 o                         
 -18   4   5          7.64          1.01        21.27 o                         
 -16   4   5          0.54          0.00        16.56 o                         
 -14   4   5         71.91         63.40        14.66 o                         
 -12   4   5         86.20         90.18        10.65 o                         
 -10   4   5         73.82         59.66        10.25 o                         
  -8   4   5       5345.44       5297.11        76.16 o                         
  -6   4   5       2374.81       2618.57        38.67 o                         
  -4   4   5       6703.82       7918.30       111.60 o                         
  -2   4   5       1354.98       1371.25        25.45 o                         
   0   4   5       3776.74       4179.07        74.16 o                         
   2   4   5         37.13         64.95         9.44 o                         
   4   4   5        423.72        529.23        12.76 o                         
   6   4   5        369.70        433.86        17.85 o                         
   8   4   5         78.92         56.41        11.52 o                         
  10   4   5          1.51          0.91        16.44 o                         
  12   4   5       1038.86       1055.93        33.31 o                         
  14   4   5        443.40        482.52        26.40 o                         
 -17   5   5          0.92          6.70        16.16 o                         
 -15   5   5         32.38         43.75        14.33 o                         
 -13   5   5         97.14         72.16        12.38 o                         
 -11   5   5       2164.72       2168.30        43.49 o                         
  -9   5   5      10526.42      10539.23       142.26 o                         
  -7   5   5        167.92        234.04         8.69 o                         
  -5   5   5      14832.06      15806.47       203.75 o                         
  -3   5   5       2239.95       2255.42        50.29 o                         
  -1   5   5        210.58        216.61        14.02 o                         
   1   5   5      10521.42      10772.03       144.68 o                         
   3   5   5        926.89        910.96        19.36 o                         
   5   5   5       2144.34       2388.99        34.28 o                         
   7   5   5        318.90        309.58        12.30 o                         
   9   5   5        116.99        141.23        15.18 o                         
  11   5   5       1426.18       1548.91        48.82 o                         
  13   5   5         62.73         30.22        19.02 o                         
 -18   6   5        225.61        203.33        25.73 o                         
 -16   6   5        877.12        860.01        29.43 o                         
 -14   6   5         27.80          8.74        13.43 o                         
 -12   6   5       1855.54       1875.14        34.32 o                         
 -10   6   5          0.21          0.00         8.58 o                         
  -8   6   5        175.91        152.23         9.34 o                         
  -6   6   5         58.94         54.52         8.46 o                         
  -4   6   5        214.41        182.58         8.31 o                         
  -2   6   5       2394.66       2478.91        39.05 o                         
   0   6   5        963.37        971.37        19.46 o                         
   2   6   5       2541.00       2500.75        38.24 o                         
   4   6   5        149.52        188.91         9.83 o                         
   6   6   5         79.58         75.12         8.96 o                         
   8   6   5       2275.27       2206.66        44.29 o                         
  10   6   5        243.60        277.68        18.57 o                         
  12   6   5         93.06         82.72        17.76 o                         
  14   6   5         65.91         96.95        23.52 o                         
 -17   7   5        482.18        458.18        26.03 o                         
 -15   7   5        383.62        394.97        21.71 o                         
 -13   7   5        349.72        337.23        17.75 o                         
 -11   7   5       1576.97       1638.34        31.99 o                         
  -9   7   5        538.37        570.90        22.72 o                         
  -7   7   5       1319.26       1378.04        27.00 o                         
  -5   7   5       5223.34       5136.00        71.08 o                         
  -3   7   5        124.64        102.30         6.20 o                         
  -1   7   5       2742.58       2825.01        44.10 o                         
   1   7   5       2309.71       2255.21        33.29 o                         
   3   7   5         68.18         67.90         9.67 o                         
   5   7   5        859.51        867.78        21.79 o                         
   7   7   5          8.05          8.41        11.64 o                         
   9   7   5       1510.96       1473.27        36.89 o                         
  11   7   5        653.21        693.18        24.59 o                         
  13   7   5         57.63         28.32        21.61 o                         
 -16   8   5          2.87         18.38        19.07 o                         
 -14   8   5        162.63        180.09        20.03 o                         
 -12   8   5         10.43          7.93        10.31 o                         
 -10   8   5       1325.84       1313.62        26.86 o                         
  -8   8   5          0.05          7.66        11.36 o                         
  -6   8   5        161.29        148.65        11.59 o                         
  -4   8   5        181.13        180.29        10.62 o                         
  -2   8   5          0.11          7.89         5.94 o                         
   0   8   5       1262.68       1216.66        27.70 o                         
   2   8   5        634.86        599.31        17.34 o                         
   4   8   5        540.63        580.86        18.06 o                         
   6   8   5       2177.26       2143.54        39.19 o                         
   8   8   5        285.97        290.73        18.98 o                         
  10   8   5        148.00        147.31        18.86 o                         
  12   8   5          0.58          0.00        13.38 o                         
 -15   9   5        246.35        247.51        22.46 o                         
 -13   9   5        549.52        546.87        22.84 o                         
 -11   9   5         13.02         13.51        12.40 o                         
  -9   9   5        528.75        502.90        17.87 o                         
  -7   9   5        661.04        732.55        27.36 o                         
  -5   9   5       3767.71       3613.09        48.61 o                         
  -3   9   5       4465.46       4351.98        58.07 o                         
  -1   9   5        400.41        380.44        11.73 o                         
   1   9   5       2713.64       2743.95        43.16 o                         
   3   9   5          0.16          0.00         9.00 o                         
   5   9   5        237.04        258.12        15.04 o                         
   7   9   5         20.71          7.66        15.27 o                         
   9   9   5        170.41        222.35        18.77 o                         
  11   9   5        479.00        436.88        24.67 o                         
 -14  10   5         41.79         17.63        16.05 o                         
 -12  10   5        111.51        107.41        13.02 o                         
 -10  10   5       1048.51       1219.74        32.48 o                         
  -8  10   5        304.72        332.31        15.22 o                         
  -6  10   5         95.81         69.03        15.38 o                         
  -4  10   5         40.50         29.50         9.75 o                         
  -2  10   5        608.12        674.65        17.30 o                         
   0  10   5         37.17         28.55        12.09 o                         
   2  10   5         85.59        103.32        11.46 o                         
   4  10   5         65.26         80.73        13.29 o                         
   6  10   5       1062.62       1121.21        38.82 o                         
   8  10   5         23.05          0.00        18.65 o                         
  10  10   5        433.46        498.72        25.30 o                         
 -15  11   5         34.89         41.77        21.42 o                         
 -13  11   5         64.38         61.99        20.00 o                         
 -11  11   5        356.20        394.10        20.30 o                         
  -9  11   5          6.95          0.00        13.45 o                         
  -7  11   5        701.20        714.79        22.22 o                         
  -5  11   5       3030.99       2836.93        46.17 o                         
  -3  11   5       2056.85       1958.32        40.27 o                         
  -1  11   5        120.85        129.20        10.47 o                         
   1  11   5        477.38        481.62        18.66 o                         
   3  11   5        911.66        935.20        24.72 o                         
   5  11   5        132.18        124.78        13.82 o                         
   7  11   5        606.15        619.07        25.21 o                         
   9  11   5        498.27        501.48        27.66 o                         
 -12  12   5        279.81        293.95        19.64 o                         
 -10  12   5        508.06        464.95        25.55 o                         
  -8  12   5        101.72        126.93        17.64 o                         
  -6  12   5        116.42        138.67        12.51 o                         
  -4  12   5       1104.69       1051.63        25.41 o                         
  -2  12   5        145.66        164.52        12.31 o                         
   0  12   5          6.29         15.13        10.28 o                         
   2  12   5        134.70        128.23        13.50 o                         
   4  12   5        179.83        174.76        14.29 o                         
   6  12   5         15.80          0.00        15.12 o                         
   8  12   5        455.20        516.62        23.94 o                         
 -11  13   5        600.01        587.50        22.76 o                         
  -9  13   5          0.01         21.56        16.93 o                         
  -7  13   5        347.35        351.35        15.51 o                         
  -5  13   5       1115.75       1076.65        27.12 o                         
  -3  13   5        412.44        420.72        17.12 o                         
  -1  13   5          2.66          8.73        11.93 o                         
   1  13   5         10.78         25.16        12.49 o                         
   3  13   5       1716.05       1740.19        39.97 o                         
   5  13   5         77.76         68.32        15.42 o                         
   7  13   5        617.84        614.23        24.34 o                         
 -10  14   5        316.70        357.19        17.29 o                         
  -8  14   5        746.05        710.58        20.98 o                         
  -6  14   5          3.40          8.73        17.50 o                         
  -4  14   5       1424.89       1358.07        31.69 o                         
  -2  14   5        154.52        144.31        13.09 o                         
   0  14   5        557.23        612.23        23.08 o                         
   2  14   5        189.62        229.12        26.94 o                         
   4  14   5        436.67        437.36        20.89 o                         
   6  14   5        311.87        336.27        20.98 o                         
  -7  15   5         13.56          0.00        26.73 o                         
  -5  15   5        130.66        129.01        21.68 o                         
  -3  15   5        194.44        158.50        25.51 o                         
  -1  15   5        100.20         62.80        18.60 o                         
   1  15   5        270.15        274.28        24.35 o                         
   3  15   5        268.81        285.07        21.83 o                         
  -4  16   5          9.46          3.07        26.71 o                         
  -2  16   5        175.45        148.93        29.43 o                         
   0  16   5          5.06         58.12        24.07 o                         
 -18   0   6          0.20         51.12        33.82 o                         
 -16   0   6       2736.92       2556.72        88.90 o                         
 -14   0   6       1081.79       1060.64        45.61 o                         
 -12   0   6       3698.04       3501.54        81.94 o                         
 -10   0   6      19423.41      20859.72       391.36 o                         
  -8   0   6       5661.25       6070.08       128.79 o                         
  -6   0   6        128.61         51.58        11.81 o                         
  -4   0   6       5518.49       6211.01       127.34 o                         
  -2   0   6        822.44        850.37        25.47 o                         
   0   0   6       2879.95       3127.40        62.54 o                         
   2   0   6          4.69          0.00         9.04 o                         
   4   0   6      28893.17      28787.72       636.45 o                         
   6   0   6       1042.13        937.22        32.54 o                         
   8   0   6       2733.95       2647.39        65.71 o                         
  10   0   6        659.24        651.14        33.38 o                         
  12   0   6        853.71        766.85        33.87 o                         
  14   0   6        550.35        544.92        31.50 o                         
 -19   1   6         35.07         67.03        22.59 o                         
 -17   1   6          6.62          0.00        18.93 o                         
 -15   1   6         24.72         46.46        19.10 o                         
 -13   1   6          2.28          1.81        12.99 o                         
 -11   1   6       1664.95       1605.70        28.64 o                         
  -9   1   6        715.59        732.54        18.96 o                         
  -7   1   6       5201.45       5122.37        80.35 o                         
  -5   1   6       7569.77       8253.27       115.05 o                         
  -3   1   6       2010.12       2133.50        32.39 o                         
  -1   1   6        855.45        837.63        17.35 o                         
   1   1   6       3459.56       3893.10        55.00 o                         
   3   1   6         26.24         23.40         5.98 o                         
   5   1   6       1433.45       1632.15        29.34 o                         
   7   1   6          9.05          0.00        10.83 o                         
   9   1   6         67.29         41.52        12.97 o                         
  11   1   6       1338.27       1304.15        40.52 o                         
  13   1   6          0.25          3.76        15.51 o                         
  15   1   6          7.80         36.44        23.25 o                         
 -18   2   6        140.76        155.41        21.31 o                         
 -16   2   6       1300.35       1341.85        42.27 o                         
 -14   2   6          1.87          0.00        11.19 o                         
 -12   2   6        184.30        148.33        11.34 o                         
 -10   2   6       6315.33       6489.42        97.23 o                         
  -8   2   6      10247.66      11126.89       155.40 o                         
  -6   2   6       1994.21       2033.82        48.38 o                         
  -4   2   6       3560.55       3668.60        49.51 o                         
   0   2   6       6322.50       7066.82        86.67 o                         
   2   2   6       8245.02       8330.19       116.56 o                         
   4   2   6        306.30        169.88         8.57 o                         
   6   2   6         19.68         29.60         9.53 o                         
   8   2   6         44.53         40.40        13.22 o                         
  10   2   6        484.35        549.15        25.38 o                         
  12   2   6       3639.07       3559.98        62.85 o                         
  14   2   6         39.23         45.00        22.23 o                         
 -19   3   6        119.15        104.93        29.54 o                         
 -17   3   6         27.63         34.24        18.63 o                         
 -15   3   6         62.64         59.81        16.91 o                         
 -13   3   6        102.95        105.16        11.85 o                         
 -11   3   6        420.97        437.68        16.09 o                         
  -9   3   6       1530.11       1506.94        32.64 o                         
  -7   3   6       3569.62       3419.51        56.11 o                         
  -5   3   6       1105.47       1108.96        27.96 o                         
  -3   3   6          1.73          4.25         6.08 o                         
  -1   3   6       6408.34       6825.65        86.98 o                         
   1   3   6        373.56        504.82        23.15 o                         
   3   3   6         31.91         47.17         6.57 o                         
   5   3   6        154.59         90.67        10.55 o                         
   7   3   6         12.32          8.26        10.54 o                         
   9   3   6       2351.20       2377.32        51.51 o                         
  11   3   6         61.42         55.52        13.41 o                         
  13   3   6          0.72          0.00        21.09 o                         
 -18   4   6       1114.03       1108.49        37.01 o                         
 -16   4   6         52.40         22.63        17.15 o                         
 -14   4   6        127.43        110.39        12.12 o                         
 -12   4   6       2598.87       2704.39        47.67 o                         
 -10   4   6        574.54        489.57        22.02 o                         
  -8   4   6        212.95        252.72        15.28 o                         
  -6   4   6        315.97        235.38        12.23 o                         
  -4   4   6       5009.28       4875.54        64.03 o                         
  -2   4   6        993.65        855.11        37.58 o                         
   0   4   6       7348.70       8204.16       104.11 o                         
   2   4   6       1552.87       1356.73        25.92 o                         
   4   4   6        254.28        206.38         7.98 o                         
   6   4   6       1369.54       1402.13        27.37 o                         
   8   4   6        681.36        643.74        23.91 o                         
  10   4   6       1202.68       1233.80        35.24 o                         
  12   4   6        459.30        481.41        28.48 o                         
  14   4   6        201.41        211.19        24.49 o                         
 -19   5   6         57.79         42.94        26.04 o                         
 -17   5   6         22.30         38.98        16.24 o                         
 -15   5   6        212.16        218.48        17.09 o                         
 -13   5   6          8.96          1.01        12.35 o                         
 -11   5   6         39.33         61.24        14.48 o                         
  -9   5   6        150.01        143.60        11.27 o                         
  -7   5   6        314.17        304.31        10.79 o                         
  -5   5   6       2809.29       3068.20        44.27 o                         
  -3   5   6         62.51         53.28        15.79 o                         
  -1   5   6        106.14        118.64        12.20 o                         
   1   5   6       1780.10       1860.44        28.72 o                         
   3   5   6        824.02        731.11        21.89 o                         
   5   5   6       2838.99       3116.46        42.13 o                         
   7   5   6        351.83        347.27        14.57 o                         
   9   5   6        429.53        357.27        17.17 o                         
  11   5   6        143.52        161.22        17.58 o                         
  13   5   6          2.47         13.15        19.19 o                         
 -18   6   6       1454.71       1520.19        43.51 o                         
 -16   6   6          1.07          0.00        17.69 o                         
 -14   6   6        185.83        151.36        14.84 o                         
 -12   6   6        545.01        589.51        20.15 o                         
 -10   6   6        512.69        445.31        15.49 o                         
  -8   6   6         22.10         21.38         6.37 o                         
  -6   6   6       2585.77       2489.37        38.08 o                         
  -4   6   6       6809.46       6663.95        84.16 o                         
  -2   6   6        901.26        752.36        18.98 o                         
   0   6   6         91.85         88.61         9.01 o                         
   2   6   6       7097.40       7442.04       106.18 o                         
   4   6   6        762.54        791.96        19.43 o                         
   6   6   6          6.50          0.00        10.40 o                         
   8   6   6         90.89         71.39        10.62 o                         
  10   6   6       5270.06       5428.57        91.24 o                         
  12   6   6          5.45          0.00        17.71 o                         
 -17   7   6         49.18         55.57        21.26 o                         
 -15   7   6        100.17        125.76        18.43 o                         
 -13   7   6          0.02          0.00        11.67 o                         
 -11   7   6        285.90        288.47        14.51 o                         
  -9   7   6        776.62        647.05        23.50 o                         
  -7   7   6       2266.39       2501.65        41.07 o                         
  -5   7   6        204.33        218.57        11.26 o                         
  -3   7   6       1884.45       1824.52        37.59 o                         
  -1   7   6       4228.41       4074.47        60.52 o                         
   1   7   6        280.82        234.87        12.73 o                         
   3   7   6         26.09          0.00         9.01 o                         
   5   7   6        498.39        471.76        16.55 o                         
   7   7   6        182.03        153.15        13.96 o                         
   9   7   6         13.61          5.41         8.35 o                         
  11   7   6          3.18          8.70        13.82 o                         
  13   7   6         43.75         26.40        31.49 o                         
 -16   8   6         26.60         12.02        19.71 o                         
 -14   8   6         20.45         34.46        17.91 o                         
 -12   8   6        615.31        592.19        19.10 o                         
 -10   8   6        801.85        763.10        19.21 o                         
  -8   8   6        412.65        472.85        17.99 o                         
  -6   8   6        202.97        185.99        12.86 o                         
  -4   8   6       5671.33       5438.66        68.60 o                         
  -2   8   6       1752.51       1684.84        33.04 o                         
   0   8   6       1151.36       1016.11        24.60 o                         
   2   8   6       4232.20       4252.25        65.45 o                         
   4   8   6       2264.89       2314.46        40.52 o                         
   6   8   6          0.39          0.00        12.24 o                         
   8   8   6       1805.49       1766.08        39.65 o                         
  10   8   6        869.99        957.92        38.04 o                         
  12   8   6        185.08        150.76        24.18 o                         
 -15   9   6         61.22         61.12        20.62 o                         
 -13   9   6        404.43        366.17        17.51 o                         
 -11   9   6        111.99        123.19        15.68 o                         
  -9   9   6        198.41        194.76        14.62 o                         
  -7   9   6       1072.83       1094.78        25.99 o                         
  -5   9   6        240.79        234.63        12.67 o                         
  -3   9   6        362.14        391.96        16.13 o                         
  -1   9   6       7243.85       6767.13        93.39 o                         
   1   9   6         53.25         73.82         9.30 o                         
   3   9   6        778.56        758.33        23.82 o                         
   5   9   6       3029.97       3056.84        52.19 o                         
   7   9   6         90.61        104.87        15.64 o                         
   9   9   6        119.31        152.03        19.30 o                         
  11   9   6        226.54        238.83        24.08 o                         
 -16  10   6        877.07        813.81        38.64 o                         
 -14  10   6        115.61        123.03        22.11 o                         
 -12  10   6       1882.08       1905.47        42.59 o                         
 -10  10   6        206.99        209.89        16.04 o                         
  -8  10   6        237.42        214.24        15.65 o                         
  -6  10   6        399.14        416.25        15.92 o                         
  -4  10   6        292.26        310.97        13.47 o                         
  -2  10   6        543.52        528.68        14.84 o                         
   0  10   6       1839.60       1786.01        31.87 o                         
   2  10   6        608.58        588.38        20.20 o                         
   4  10   6       5700.93       5908.39        95.82 o                         
   6  10   6          4.58         21.43        14.68 o                         
   8  10   6       1716.21       1677.75        42.36 o                         
  10  10   6        900.30        920.10        32.28 o                         
 -15  11   6         85.33        125.06        32.55 o                         
 -13  11   6        226.32        256.82        20.67 o                         
 -11  11   6          2.70          0.00        15.96 o                         
  -9  11   6        271.34        261.79        16.14 o                         
  -7  11   6         21.30         10.89        11.14 o                         
  -5  11   6         51.44         53.53        12.08 o                         
  -3  11   6       5485.33       5434.86        77.13 o                         
  -1  11   6         47.64         51.20         8.98 o                         
   1  11   6        475.37        540.91        18.54 o                         
   3  11   6          2.35          0.00        11.18 o                         
   5  11   6        454.71        451.37        19.01 o                         
   7  11   6          8.75          0.00        21.85 o                         
   9  11   6          2.66         22.09        22.87 o                         
 -12  12   6        364.35        373.49        31.24 o                         
 -10  12   6         16.27         14.16        15.57 o                         
  -8  12   6        212.94        220.36        16.99 o                         
  -6  12   6          3.58          0.00        12.83 o                         
  -4  12   6        749.37        759.72        21.29 o                         
  -2  12   6       1102.59       1071.96        25.21 o                         
   0  12   6        308.46        279.76        13.90 o                         
   2  12   6         18.89         10.74        15.04 o                         
   4  12   6        379.61        345.88        16.54 o                         
   6  12   6          7.38          0.00        18.39 o                         
   8  12   6        352.61        422.91        22.88 o                         
 -11  13   6        150.53        132.33        20.03 o                         
  -9  13   6         70.85         67.04        16.84 o                         
  -7  13   6         29.69          7.62        12.32 o                         
  -5  13   6        127.29         89.51        13.57 o                         
  -3  13   6         45.09         38.37        11.89 o                         
  -1  13   6         46.91         47.71        11.63 o                         
   1  13   6         78.80         89.77        13.61 o                         
   3  13   6        591.22        610.30        22.64 o                         
   5  13   6         55.03         23.03        16.71 o                         
   7  13   6         16.98         69.56        22.81 o                         
 -10  14   6        302.58        304.00        18.32 o                         
  -8  14   6          0.09         33.22        15.73 o                         
  -6  14   6         82.49         74.09        14.64 o                         
  -4  14   6        358.57        430.04        26.21 o                         
  -2  14   6        372.42        395.94        17.23 o                         
   0  14   6         49.84         46.02        13.93 o                         
   2  14   6        402.12        415.91        23.28 o                         
   4  14   6        276.10        320.03        28.02 o                         
   6  14   6        123.47        134.15        38.36 o                         
  -7  15   6          0.01         12.53        21.36 o                         
  -5  15   6        650.74        690.73        29.69 o                         
  -3  15   6         53.53         60.11        21.55 o                         
  -1  15   6        329.56        331.68        19.49 o                         
   1  15   6        348.94        372.52        23.15 o                         
   3  15   6         41.76         37.86        24.15 o                         
 -19   1   7        449.93        383.90        37.78 o                         
 -17   1   7        348.91        376.60        25.76 o                         
 -15   1   7        372.54        394.17        20.33 o                         
 -13   1   7      10880.41      10895.15       148.58 o                         
 -11   1   7       4859.06       4591.57        71.34 o                         
  -9   1   7       1523.05       1360.01        24.94 o                         
  -7   1   7        715.52        780.42        19.83 o                         
  -5   1   7       1755.08       1580.73        65.22 o                         
  -3   1   7        219.56        166.27         6.77 o                         
  -1   1   7        549.48        571.67        21.12 o                         
   1   1   7         10.73         17.65         7.58 o                         
   3   1   7       8801.60       8557.16       120.63 o                         
   5   1   7       4362.48       4423.57        68.28 o                         
   7   1   7         22.73         14.61        11.78 o                         
   9   1   7       2097.48       2077.00        43.32 o                         
  11   1   7         31.58         36.18        16.90 o                         
  13   1   7        180.04        129.82        18.08 o                         
 -18   2   7          5.03         17.99        20.85 o                         
 -16   2   7          2.42          0.00        17.91 o                         
 -14   2   7        416.30        385.99        15.63 o                         
 -12   2   7        159.94        129.21        17.08 o                         
 -10   2   7        153.09        190.10        12.10 o                         
  -8   2   7          4.13          2.24         8.26 o                         
  -6   2   7       1774.70       1627.25        38.32 o                         
  -4   2   7        759.16        821.57        16.24 o                         
  -2   2   7          3.37         14.48        27.71 o                         
   0   2   7        264.93        264.64        10.45 o                         
   2   2   7          0.28          3.29         6.82 o                         
   4   2   7         46.66         30.90         8.80 o                         
   6   2   7        310.96        345.94        14.20 o                         
   8   2   7        147.52        150.57        16.09 o                         
  10   2   7       1659.62       1663.90        46.46 o                         
  12   2   7        200.11        196.21        18.85 o                         
  14   2   7         94.28         77.07        22.93 o                         
 -19   3   7        493.47        546.51        27.81 o                         
 -17   3   7        825.98        824.71        29.91 o                         
 -15   3   7          5.72          0.00        12.59 o                         
 -13   3   7        391.94        446.29        19.95 o                         
 -11   3   7       3113.51       2963.25        49.66 o                         
  -9   3   7        396.73        376.64        14.83 o                         
  -7   3   7       5162.36       5404.80        75.15 o                         
  -5   3   7       2459.44       2305.00        36.28 o                         
  -3   3   7       3066.12       3122.84        51.52 o                         
  -1   3   7      22724.25      24807.79       328.22 o                         
   1   3   7        400.60        337.39        19.67 o                         
   3   3   7       3468.48       3776.97        52.31 o                         
   5   3   7       2254.22       2180.72        36.37 o                         
   7   3   7         82.43         51.08        13.67 o                         
   9   3   7        941.66        942.37        35.04 o                         
  11   3   7        861.60        909.06        29.34 o                         
  13   3   7        169.38        175.47        23.49 o                         
 -18   4   7         22.28         36.17        21.55 o                         
 -16   4   7        103.55         82.59        15.38 o                         
 -14   4   7          0.20          0.00        11.99 o                         
 -12   4   7         73.20         69.76        13.78 o                         
 -10   4   7        690.68        817.82        23.58 o                         
  -8   4   7        878.31        970.57        20.05 o                         
  -6   4   7          7.03         27.36         8.56 o                         
  -4   4   7        116.39        124.62        13.18 o                         
  -2   4   7       2393.20       2584.20        38.65 o                         
   0   4   7        981.73       1080.54        28.96 o                         
   2   4   7       1705.58       2079.90        35.58 o                         
   4   4   7       1403.11       1274.47        21.57 o                         
   6   4   7        128.73        129.18        11.11 o                         
   8   4   7        562.72        652.91        22.40 o                         
  10   4   7        142.39        133.35        16.52 o                         
  12   4   7        247.37        230.74        20.03 o                         
 -19   5   7        109.95         83.46        31.71 o                         
 -17   5   7        224.82        264.97        19.81 o                         
 -15   5   7        949.37        946.68        29.63 o                         
 -13   5   7        620.36        642.75        22.23 o                         
 -11   5   7       1904.89       1874.56        39.74 o                         
  -9   5   7       4595.53       4584.13        64.48 o                         
  -7   5   7        414.31        400.29        13.64 o                         
  -5   5   7         52.71         22.40         8.41 o                         
  -3   5   7       8568.81       8597.25       110.22 o                         
  -1   5   7       2152.85       2141.09        28.99 o                         
   1   5   7         33.28         61.95         8.06 o                         
   3   5   7       1436.31       1493.06        28.19 o                         
   5   5   7        242.81        274.57        13.96 o                         
   7   5   7        527.91        548.07        16.67 o                         
   9   5   7        398.39        458.40        18.46 o                         
  11   5   7       2138.99       2191.40        48.69 o                         
  13   5   7        727.14        711.05        27.14 o                         
 -18   6   7        365.88        352.45        24.04 o                         
 -16   6   7        905.40        958.85        36.12 o                         
 -14   6   7         16.80         18.52        11.98 o                         
 -12   6   7        527.55        459.97        18.76 o                         
 -10   6   7         69.87         36.66        10.14 o                         
  -8   6   7        148.13        120.61        11.21 o                         
  -6   6   7          1.99          0.00        10.54 o                         
  -4   6   7       2020.62       2282.03        34.44 o                         
  -2   6   7       3463.26       3429.36        51.71 o                         
   0   6   7         32.20         25.75         8.09 o                         
   2   6   7         41.57         54.92         9.07 o                         
   4   6   7        185.38         99.71        10.62 o                         
   6   6   7        146.51        127.11        12.15 o                         
   8   6   7        134.37        112.39        10.36 o                         
  10   6   7        758.84        851.74        25.41 o                         
  12   6   7        136.34        135.97        19.69 o                         
 -17   7   7        790.42        779.34        29.29 o                         
 -15   7   7        267.10        275.61        20.73 o                         
 -13   7   7          1.14          0.00        13.51 o                         
 -11   7   7         77.01         89.70        10.45 o                         
  -9   7   7       2043.59       1873.71        33.84 o                         
  -7   7   7       1459.60       1468.44        28.75 o                         
  -5   7   7        159.46        166.71         9.88 o                         
  -3   7   7      10798.09      10402.50       142.68 o                         
  -1   7   7          2.56          0.00        10.19 o                         
   1   7   7         60.27         70.16         8.28 o                         
   3   7   7          0.15          0.00        10.05 o                         
   5   7   7        242.62        270.06        14.13 o                         
   7   7   7         62.96         53.05        17.46 o                         
   9   7   7         27.46         21.58        12.29 o                         
  11   7   7       2281.27       2268.87        43.24 o                         
 -16   8   7        135.90        130.88        21.29 o                         
 -14   8   7       1151.75       1136.30        32.69 o                         
 -12   8   7         18.22         12.60        12.23 o                         
 -10   8   7        102.06        103.65        14.76 o                         
  -8   8   7        474.76        466.95        19.07 o                         
  -6   8   7       1827.70       1862.76        42.86 o                         
  -4   8   7        729.21        782.41        17.82 o                         
  -2   8   7        177.20        195.94        13.22 o                         
   0   8   7        126.86        129.55         7.93 o                         
   2   8   7       1456.09       1435.21        29.75 o                         
   4   8   7        348.96        344.59        18.16 o                         
   6   8   7        359.96        310.54        17.32 o                         
   8   8   7        502.55        510.46        19.25 o                         
  10   8   7        565.36        575.72        30.68 o                         
  12   8   7        371.25        345.53        26.86 o                         
 -15   9   7          3.35          0.00        17.51 o                         
 -13   9   7          0.95          0.00        13.95 o                         
 -11   9   7       1762.51       1776.36        48.51 o                         
  -9   9   7       1988.35       2039.94        58.65 o                         
  -7   9   7          0.03          0.00        11.18 o                         
  -5   9   7       5052.69       5071.08        71.55 o                         
  -3   9   7       1758.05       1726.07        33.77 o                         
  -1   9   7        330.12        344.09        16.35 o                         
   1   9   7        313.74        305.07        15.39 o                         
   3   9   7         84.09         44.42        12.01 o                         
   5   9   7        855.35        907.92        25.96 o                         
   7   9   7         87.01         65.75        14.66 o                         
   9   9   7         33.73         31.85        19.40 o                         
  11   9   7       1070.07       1122.38        66.50 o                         
 -16  10   7          9.67          0.00        26.67 o                         
 -14  10   7        448.45        447.09        29.09 o                         
 -12  10   7        724.36        752.04        27.12 o                         
 -10  10   7         16.88          5.81        14.52 o                         
  -8  10   7        311.85        277.39        32.48 o                         
  -6  10   7       1209.91       1168.41        27.29 o                         
  -4  10   7          1.90          0.00        10.20 o                         
  -2  10   7        133.15        100.08        14.25 o                         
   0  10   7         35.72         35.69         8.39 o                         
   2  10   7       2179.34       2147.98        39.81 o                         
   4  10   7         66.47         63.17        15.04 o                         
   6  10   7          8.60         12.15        16.55 o                         
   8  10   7        197.71        163.83        20.39 o                         
  10  10   7         61.71          0.00        30.48 o                         
 -15  11   7        198.43        265.37        30.09 o                         
 -13  11   7        150.71        119.20        18.79 o                         
 -11  11   7       1893.17       2007.69        49.22 o                         
  -9  11   7        798.39        743.31        23.22 o                         
  -7  11   7          0.31         12.02        10.45 o                         
  -5  11   7       2316.37       2283.24        43.48 o                         
  -3  11   7       1023.95       1029.67        23.83 o                         
  -1  11   7        299.59        282.88        13.00 o                         
   1  11   7          2.01          0.00        10.36 o                         
   3  11   7       1522.86       1482.75        33.31 o                         
   5  11   7        587.55        592.27        21.28 o                         
   7  11   7          1.29         16.89        21.09 o                         
   9  11   7        507.22        486.97        28.80 o                         
 -14  12   7          8.46          0.00        24.77 o                         
 -12  12   7         25.87         12.79        17.59 o                         
 -10  12   7        387.74        434.05        20.88 o                         
  -8  12   7        605.65        591.59        20.49 o                         
  -6  12   7         42.04         43.14        12.81 o                         
  -4  12   7        218.12        244.90        13.42 o                         
  -2  12   7          1.88          0.00         9.48 o                         
   0  12   7        132.29        118.21        12.00 o                         
   2  12   7        508.52        498.50        19.38 o                         
   4  12   7        555.43        624.62        22.05 o                         
   6  12   7        306.38        333.47        20.75 o                         
   8  12   7        281.68        307.77        25.71 o                         
 -11  13   7        294.59        257.25        20.54 o                         
  -9  13   7        331.70        381.03        18.04 o                         
  -7  13   7         32.08          8.70        14.22 o                         
  -5  13   7       1045.26       1056.46        28.57 o                         
  -3  13   7        766.78        730.57        21.69 o                         
  -1  13   7        765.73        803.60        23.69 o                         
   1  13   7         69.71         78.74        13.84 o                         
   3  13   7        636.70        657.23        24.14 o                         
   5  13   7         69.24         44.96        18.51 o                         
 -10  14   7        180.11        147.51        17.49 o                         
  -8  14   7       1232.65       1236.99        35.13 o                         
  -6  14   7        151.25        133.88        15.99 o                         
  -4  14   7        253.73        233.65        16.04 o                         
  -2  14   7         19.61         31.57        13.26 o                         
   0  14   7          1.51         21.89        14.25 o                         
   2  14   7         76.15         66.69        16.27 o                         
   4  14   7       1050.48       1059.63        33.99 o                         
  -7  15   7          1.61          0.00        16.23 o                         
  -5  15   7        203.65        205.22        16.87 o                         
  -3  15   7        154.33        179.06        23.25 o                         
  -1  15   7        136.94        134.47        17.25 o                         
   1  15   7        117.72        115.40        30.27 o                         
 -20   0   8        863.44        743.90        42.83 o                         
 -18   0   8        123.32         27.65        30.40 o                         
 -16   0   8       1256.93       1344.52        52.61 o                         
 -14   0   8       1372.00       1364.90        57.14 o                         
 -12   0   8        270.73        252.47        20.79 o                         
 -10   0   8       2652.60       2667.72        62.16 o                         
  -8   0   8       2504.16       2541.70        60.03 o                         
  -6   0   8       1539.09       1721.90        43.01 o                         
  -4   0   8       1080.58       1121.32        50.09 o                         
  -2   0   8         85.08         65.97        10.66 o                         
   0   0   8        942.04        954.53        29.99 o                         
   2   0   8       7972.13       8104.86       169.69 o                         
   4   0   8      19427.77      19449.99       394.44 o                         
   6   0   8       1212.40       1342.84        33.96 o                         
   8   0   8       1986.61       2081.31        58.20 o                         
  10   0   8        840.69        755.32        58.90 o                         
  12   0   8       2109.24       2028.50        79.31 o                         
 -19   1   8          2.22         18.24        27.09 o                         
 -17   1   8         17.31         19.61        16.19 o                         
 -15   1   8          8.44          0.00        14.15 o                         
 -13   1   8        780.14        729.82        20.38 o                         
 -11   1   8         18.88         15.39         9.42 o                         
  -9   1   8        881.83        982.13        21.48 o                         
  -7   1   8        113.90        142.40         9.97 o                         
  -5   1   8       3183.56       3389.21        54.32 o                         
  -3   1   8         48.25         49.20        11.82 o                         
  -1   1   8        978.03       1100.62        32.80 o                         
   1   1   8        174.10        218.03        10.01 o                         
   3   1   8       1508.34       1711.12        32.14 o                         
   5   1   8       1743.17       1813.11        32.81 o                         
   7   1   8        855.97        851.67        24.40 o                         
   9   1   8        752.56        725.92        24.87 o                         
  11   1   8        179.03        180.21        23.67 o                         
  13   1   8         35.24          9.55        20.47 o                         
 -20   2   8        146.54         56.77        28.61 o                         
 -18   2   8          2.16         25.84        21.28 o                         
 -16   2   8        683.39        673.14        24.25 o                         
 -14   2   8       2467.91       2589.95        44.76 o                         
 -12   2   8          9.55          0.00        12.31 o                         
 -10   2   8      11071.63      11501.47       168.42 o                         
  -8   2   8        113.75        107.04         8.86 o                         
  -6   2   8       2997.39       2952.15        43.01 o                         
  -4   2   8       6187.58       6435.04        90.95 o                         
  -2   2   8        264.50        358.29        16.39 o                         
   0   2   8       1700.78       2277.82        32.95 o                         
   2   2   8        212.79        240.53        10.43 o                         
   4   2   8       3716.83       3680.48        56.06 o                         
   6   2   8       4650.19       4802.90        74.73 o                         
   8   2   8       1508.80       1517.88        36.90 o                         
  10   2   8       1382.29       1483.89        38.25 o                         
  12   2   8        535.15        500.01        23.05 o                         
 -19   3   8        229.78        240.55        31.25 o                         
 -17   3   8        354.32        312.14        22.40 o                         
 -15   3   8        109.36        115.59        13.48 o                         
 -13   3   8       1869.95       1803.39        36.43 o                         
 -11   3   8       2624.97       2714.21        48.50 o                         
  -9   3   8        160.83        202.74        14.11 o                         
  -7   3   8       2742.68       2980.08        40.20 o                         
  -5   3   8       2258.01       2446.19        45.18 o                         
  -3   3   8          5.66         15.47        18.28 o                         
  -1   3   8        146.33        156.13         9.23 o                         
   1   3   8       1194.87       1247.28        22.37 o                         
   3   3   8       3336.64       3309.64        47.16 o                         
   5   3   8        526.23        463.30        14.88 o                         
   7   3   8         73.29         89.27        12.64 o                         
   9   3   8          0.01          0.00        16.11 o                         
  11   3   8         24.62         32.32        18.29 o                         
  13   3   8        140.11        179.35        21.73 o                         
 -18   4   8       1221.80       1219.20        39.78 o                         
 -16   4   8        716.24        743.23        22.54 o                         
 -14   4   8        337.13        386.51        19.59 o                         
 -12   4   8        644.45        573.98        20.35 o                         
 -10   4   8        357.46        323.44        13.97 o                         
  -8   4   8       2293.46       2274.57        34.02 o                         
  -6   4   8        755.06        799.10        17.61 o                         
  -4   4   8      12116.85      12647.38       170.68 o                         
  -2   4   8       3111.02       2684.87        38.13 o                         
   0   4   8          0.02          0.00         7.95 o                         
   2   4   8       2309.38       2444.32        43.89 o                         
   4   4   8       1190.89       1089.15        21.50 o                         
   6   4   8        130.02        150.45         9.50 o                         
   8   4   8         16.79         48.08        13.19 o                         
  10   4   8        830.26        875.84        28.79 o                         
  12   4   8        231.53        241.56        21.22 o                         
 -19   5   8        441.00        430.86        27.08 o                         
 -17   5   8          1.03         14.70        18.52 o                         
 -15   5   8        229.76        252.21        15.52 o                         
 -13   5   8        342.27        351.72        18.85 o                         
 -11   5   8         82.08         95.96        12.29 o                         
  -9   5   8         13.62         30.64        10.48 o                         
  -7   5   8       1041.26       1062.11        23.44 o                         
  -5   5   8        227.39        217.19         9.30 o                         
  -3   5   8        164.43        165.48         8.64 o                         
  -1   5   8       1609.86       1598.46        24.15 o                         
   1   5   8       1167.19       1324.02        27.73 o                         
   3   5   8       1121.87       1224.36        26.63 o                         
   5   5   8        113.07         90.89        12.13 o                         
   7   5   8         20.23         27.96         9.62 o                         
   9   5   8        471.52        479.88        17.72 o                         
  11   5   8         32.53         22.19        18.11 o                         
 -18   6   8       1725.28       1751.86        46.23 o                         
 -16   6   8        215.94        228.98        18.27 o                         
 -14   6   8          4.46          9.42        17.48 o                         
 -12   6   8        977.78       1061.56        33.18 o                         
 -10   6   8        337.14        284.90        15.72 o                         
  -8   6   8        419.81        393.62        14.37 o                         
  -6   6   8        310.00        351.18        11.66 o                         
  -4   6   8       1803.19       1826.28        29.11 o                         
  -2   6   8      15376.41      15494.44       208.80 o                         
   0   6   8        102.98         78.82         7.88 o                         
   2   6   8       2278.31       2352.93        40.75 o                         
   4   6   8          1.16         14.06        10.73 o                         
   6   6   8       2449.91       2442.00        45.55 o                         
   8   6   8       1542.94       1400.03        29.11 o                         
  10   6   8        355.49        356.46        16.31 o                         
  12   6   8        614.64        612.87        38.42 o                         
 -17   7   8         56.54         67.36        24.95 o                         
 -15   7   8        425.93        414.14        19.42 o                         
 -13   7   8          8.69          5.01        13.07 o                         
 -11   7   8        900.52        987.67        24.51 o                         
  -9   7   8         11.31         20.46        10.96 o                         
  -7   7   8        216.21        211.93        11.83 o                         
  -5   7   8        308.75        353.74        16.08 o                         
  -3   7   8          2.65          0.00        12.04 o                         
  -1   7   8       2446.06       2236.96        36.95 o                         
   1   7   8       2041.96       1999.74        36.41 o                         
   3   7   8        278.55        312.59        14.58 o                         
   5   7   8        157.69        144.46        13.73 o                         
   7   7   8         72.62         41.27        13.67 o                         
   9   7   8        225.64        254.75        17.03 o                         
  11   7   8        705.04        730.25        29.77 o                         
 -16   8   8       1036.85       1056.39        35.75 o                         
 -14   8   8        191.26        199.37        16.79 o                         
 -12   8   8        425.02        387.65        25.58 o                         
 -10   8   8        136.87        163.60        14.48 o                         
  -8   8   8       1116.19       1028.90        25.87 o                         
  -6   8   8        755.47        804.02        20.94 o                         
  -4   8   8        342.51        303.04        11.07 o                         
  -2   8   8       4895.83       4996.54        74.05 o                         
   0   8   8       2200.47       2058.81        35.49 o                         
   2   8   8        689.13        658.74        21.92 o                         
   4   8   8       2512.33       2517.43        49.42 o                         
   6   8   8        649.18        665.03        26.55 o                         
   8   8   8         88.74         85.22        15.44 o                         
  10   8   8        711.41        568.35        27.48 o                         
 -17   9   8        189.97        143.74        24.28 o                         
 -15   9   8         47.46         42.31        15.31 o                         
 -13   9   8         41.39         56.01        21.46 o                         
 -11   9   8        477.04        490.49        21.32 o                         
  -9   9   8        183.42        182.80        15.50 o                         
  -7   9   8        159.39        156.32        13.65 o                         
  -5   9   8       3562.08       3479.62        50.63 o                         
  -3   9   8       2917.30       2798.46        47.83 o                         
  -1   9   8       1349.04       1351.47        31.23 o                         
   1   9   8       1830.53       1710.66        33.57 o                         
   3   9   8        161.28        164.51        16.59 o                         
   5   9   8          3.35          0.00        13.52 o                         
   7   9   8          4.19          0.00        16.61 o                         
   9   9   8        717.28        761.80        29.60 o                         
 -16  10   8        397.59        407.06        32.25 o                         
 -14  10   8         27.77         24.76        20.04 o                         
 -12  10   8         65.71         63.43        18.25 o                         
 -10  10   8         86.29         95.94        17.44 o                         
  -8  10   8          1.68          0.00        14.43 o                         
  -6  10   8        815.09        804.07        24.08 o                         
  -4  10   8          7.08          0.00         9.63 o                         
  -2  10   8       2125.79       2062.67        40.35 o                         
   0  10   8        887.84       1000.26        27.39 o                         
   2  10   8       1927.94       1961.52        39.51 o                         
   4  10   8       3370.25       3247.33        62.17 o                         
   6  10   8        325.98        360.12        20.62 o                         
   8  10   8        242.49        221.96        24.80 o                         
 -15  11   8          0.97         51.53        37.34 o                         
 -13  11   8          0.64         28.70        19.65 o                         
 -11  11   8        213.36        239.45        18.51 o                         
  -9  11   8        981.51        988.65        27.91 o                         
  -7  11   8        854.64        888.49        25.68 o                         
  -5  11   8        365.95        367.89        16.40 o                         
  -3  11   8         69.98         76.31         9.30 o                         
  -1  11   8         27.27         33.83        12.69 o                         
   1  11   8        739.13        740.55        22.20 o                         
   3  11   8         20.29         23.26        14.43 o                         
   5  11   8        399.50        454.39        18.76 o                         
   7  11   8         54.89         35.13        20.97 o                         
 -12  12   8          8.75          0.00        17.70 o                         
 -10  12   8        246.80        228.72        18.72 o                         
  -8  12   8         85.63         81.85        15.33 o                         
  -6  12   8        295.21        295.26        15.94 o                         
  -4  12   8        978.68        983.09        24.23 o                         
  -2  12   8        292.94        263.86        13.50 o                         
   0  12   8        440.90        407.94        17.36 o                         
   2  12   8        116.22        120.95        14.42 o                         
   4  12   8       1175.99       1217.20        33.21 o                         
   6  12   8        231.65        243.82        20.29 o                         
 -11  13   8        310.69        312.72        21.93 o                         
  -9  13   8         81.58        101.42        17.44 o                         
  -7  13   8        492.56        538.46        20.78 o                         
  -5  13   8         28.65         23.75        13.20 o                         
  -3  13   8        253.91        276.61        19.13 o                         
  -1  13   8          1.13          0.00        14.20 o                         
   1  13   8       1542.79       1568.61        40.22 o                         
   3  13   8        757.55        811.59        28.08 o                         
   5  13   8        240.03        236.52        24.68 o                         
 -10  14   8         89.98        123.89        20.06 o                         
  -8  14   8        109.13        162.81        18.65 o                         
  -6  14   8         60.15         33.50        15.42 o                         
  -4  14   8        459.74        427.59        19.47 o                         
  -2  14   8       1366.56       1337.12        33.91 o                         
   0  14   8          3.96         16.38        15.12 o                         
   2  14   8          0.75          6.82        20.92 o                         
   4  14   8        203.32        172.43        26.64 o                         
  -7  15   8          2.63         24.93        22.12 o                         
  -5  15   8        273.82        234.11        18.04 o                         
  -3  15   8         76.54         83.75        18.95 o                         
  -1  15   8         43.25         42.06        18.70 o                         
   1  15   8         77.01         95.95        26.46 o                         
 -19   1   9       1078.30        959.82        33.82 o                         
 -17   1   9       2416.78       2286.42        45.51 o                         
 -15   1   9        125.17        153.17        15.80 o                         
 -13   1   9        776.17        753.34        22.38 o                         
 -11   1   9       1455.66       1453.76        37.12 o                         
  -9   1   9      11307.34      11059.27       169.17 o                         
  -7   1   9       2378.50       2582.06        42.35 o                         
  -5   1   9         31.37          5.01         6.84 o                         
  -3   1   9         13.78          0.00         8.68 o                         
  -1   1   9       1159.53       1204.74        22.57 o                         
   1   1   9         83.59         58.12         8.63 o                         
   3   1   9       2641.67       2656.21        43.98 o                         
   5   1   9       8066.21       7980.04       119.60 o                         
   7   1   9         56.91         42.23        12.17 o                         
   9   1   9        904.46        960.62        27.59 o                         
  11   1   9        409.71        434.73        21.71 o                         
 -20   2   9          7.48         46.29        26.14 o                         
 -18   2   9        210.78        215.08        19.12 o                         
 -16   2   9        163.81        157.14        15.70 o                         
 -14   2   9          8.18         12.43        11.31 o                         
 -12   2   9        261.87        236.81        15.72 o                         
 -10   2   9       1444.99       1223.57        28.10 o                         
  -8   2   9          0.74          0.00         6.82 o                         
  -6   2   9        507.73        559.34        14.98 o                         
  -4   2   9        323.83        297.13        10.24 o                         
  -2   2   9        344.09        299.90        13.43 o                         
   0   2   9         29.52          4.71         6.44 o                         
   2   2   9         24.65          6.37        10.24 o                         
   4   2   9         14.38          0.00         9.40 o                         
   6   2   9       4458.00       4248.11        65.44 o                         
   8   2   9        552.85        526.49        18.29 o                         
  10   2   9        163.76        164.69        18.66 o                         
  12   2   9         40.36         46.57        20.02 o                         
 -19   3   9        195.11        161.42        24.59 o                         
 -17   3   9        952.13        940.19        27.73 o                         
 -15   3   9        886.72        860.01        25.94 o                         
 -13   3   9        187.25        191.60        16.05 o                         
 -11   3   9        110.61         71.13        12.69 o                         
  -9   3   9       1361.79       1351.10        26.96 o                         
  -7   3   9       2393.52       2592.40        35.64 o                         
  -5   3   9       4093.17       4671.10        66.40 o                         
  -3   3   9       3618.54       3611.05        53.25 o                         
  -1   3   9       7199.90       7611.25       105.00 o                         
   1   3   9         21.43         45.07        11.15 o                         
   3   3   9       2453.04       2245.71        37.15 o                         
   5   3   9       2441.45       2506.79        40.78 o                         
   7   3   9         10.29          0.05        11.97 o                         
   9   3   9        160.53        155.25        21.60 o                         
  11   3   9        728.34        756.19        27.76 o                         
 -18   4   9         69.95         66.62        20.47 o                         
 -16   4   9         42.81         52.05        18.43 o                         
 -14   4   9         74.22        103.27        18.01 o                         
 -12   4   9         84.80         64.54        13.94 o                         
 -10   4   9         39.56         67.78        11.23 o                         
  -8   4   9         38.38         41.53         6.62 o                         
  -6   4   9       1492.71       1682.23        30.02 o                         
  -4   4   9       3440.54       3593.05        55.65 o                         
  -2   4   9       1043.72       1244.08        22.79 o                         
   0   4   9       2431.66       2572.72        51.64 o                         
   2   4   9        457.96        454.33        16.39 o                         
   4   4   9        881.84        905.97        20.11 o                         
   6   4   9          5.10          0.00        10.69 o                         
   8   4   9        306.20        291.63        16.08 o                         
  10   4   9        113.54         91.39        13.66 o                         
  12   4   9        134.72        145.65        14.18 o                         
 -19   5   9         40.08         39.83        19.84 o                         
 -17   5   9        116.77         99.50        15.93 o                         
 -15   5   9       1214.03       1232.09        35.40 o                         
 -13   5   9        126.79        124.05        15.76 o                         
 -11   5   9       1502.80       1527.77        31.07 o                         
  -9   5   9        374.14        309.89        17.36 o                         
  -7   5   9       1597.69       1569.91        28.59 o                         
  -5   5   9        370.08        439.44        14.03 o                         
  -3   5   9       2438.66       2346.81        37.93 o                         
  -1   5   9       1458.19       1541.72        26.38 o                         
   1   5   9         56.71         51.04        10.56 o                         
   3   5   9        345.33        405.18        16.21 o                         
   5   5   9        365.64        396.51        16.28 o                         
   7   5   9       2437.48       2411.14        43.75 o                         
   9   5   9         12.15         34.21        14.79 o                         
  11   5   9       1759.74       1710.80        36.37 o                         
 -18   6   9        125.37        169.42        25.35 o                         
 -16   6   9          8.26          0.00        15.27 o                         
 -14   6   9        265.04        244.57        19.08 o                         
 -12   6   9        238.96        225.23        15.35 o                         
 -10   6   9         37.51         27.77        12.35 o                         
  -8   6   9         44.82        104.30        11.32 o                         
  -6   6   9         59.37         56.42         9.97 o                         
  -4   6   9       2490.41       2351.83        36.70 o                         
  -2   6   9       1499.53       1480.14        24.57 o                         
   0   6   9       1815.69       1565.98        29.54 o                         
   2   6   9          0.40          0.00        14.73 o                         
   4   6   9        141.57        120.82        13.22 o                         
   6   6   9          6.36          3.92        15.13 o                         
   8   6   9         52.77         40.46        16.48 o                         
  10   6   9         66.26         58.91        20.06 o                         
 -17   7   9        577.45        634.03        31.15 o                         
 -15   7   9        138.66        174.68        17.86 o                         
 -13   7   9        721.04        688.09        26.92 o                         
 -11   7   9       1501.57       1443.59        37.53 o                         
  -9   7   9         25.54         24.73        11.20 o                         
  -7   7   9       1383.96       1399.81        35.55 o                         
  -5   7   9       1435.76       1480.43        27.43 o                         
  -3   7   9       1830.28       1769.87        31.48 o                         
  -1   7   9       1125.77       1096.02        21.69 o                         
   1   7   9         32.15         38.85        10.17 o                         
   3   7   9       1144.59       1260.20        33.01 o                         
   5   7   9         13.16          0.00        14.18 o                         
   7   7   9        710.89        660.67        26.26 o                         
   9   7   9        347.51        379.42        22.09 o                         
  11   7   9         54.63         30.79        26.33 o                         
 -16   8   9         21.83         26.80        15.36 o                         
 -14   8   9        398.94        425.55        20.28 o                         
 -12   8   9        232.89        210.88        21.87 o                         
 -10   8   9       1087.93       1177.98        31.89 o                         
  -8   8   9          4.85          7.98        11.52 o                         
  -6   8   9       4455.55       4421.53        66.56 o                         
  -4   8   9        818.33        800.63        19.30 o                         
  -2   8   9       1161.79       1117.09        27.15 o                         
   0   8   9        589.93        607.08        17.29 o                         
   2   8   9        553.51        464.12        20.35 o                         
   4   8   9        434.11        401.10        19.49 o                         
   6   8   9        916.26        841.05        29.59 o                         
   8   8   9        106.58        121.09        19.40 o                         
  10   8   9        518.84        525.17        32.72 o                         
 -17   9   9        205.43        186.15        32.84 o                         
 -15   9   9        913.84        916.52        35.91 o                         
 -13   9   9        394.52        457.32        28.41 o                         
 -11   9   9       1473.11       1581.77        36.53 o                         
  -9   9   9       4134.77       3936.58        69.76 o                         
  -7   9   9          3.05         18.42        11.61 o                         
  -5   9   9       3028.32       2976.05        46.75 o                         
  -3   9   9        504.39        520.48        19.46 o                         
  -1   9   9        323.45        277.11        14.57 o                         
   1   9   9        736.63        696.06        26.82 o                         
   3   9   9         20.33         44.49        14.23 o                         
   5   9   9        891.32        880.72        25.89 o                         
   7   9   9        529.97        579.87        25.60 o                         
   9   9   9        214.58        212.20        24.83 o                         
 -16  10   9        243.96        224.86        28.97 o                         
 -14  10   9         54.53         65.35        21.14 o                         
 -12  10   9        245.02        194.27        19.28 o                         
 -10  10   9        593.24        564.45        23.19 o                         
  -8  10   9         74.62         81.88        13.83 o                         
  -6  10   9        728.22        691.01        21.59 o                         
  -4  10   9        860.57        871.97        20.68 o                         
  -2  10   9       1779.39       1732.37        35.52 o                         
   0  10   9        130.90        144.97        11.16 o                         
   2  10   9        406.24        393.14        20.54 o                         
   4  10   9         28.65         28.36        14.99 o                         
   6  10   9        307.22        318.83        20.75 o                         
   8  10   9         35.78         34.23        23.38 o                         
 -15  11   9        981.40        922.35        47.59 o                         
 -13  11   9         20.35         27.53        19.16 o                         
 -11  11   9        112.25         85.01        18.02 o                         
  -9  11   9       3340.35       3360.65        50.69 o                         
  -7  11   9        243.28        206.11        16.41 o                         
  -5  11   9        629.69        656.81        20.33 o                         
  -3  11   9       1061.14       1156.96        31.21 o                         
  -1  11   9        363.15        302.82        15.64 o                         
   1  11   9         67.83         76.38        13.58 o                         
   3  11   9         92.84        110.39        16.37 o                         
   5  11   9        752.48        743.86        26.15 o                         
   7  11   9          9.21         13.16        22.11 o                         
 -12  12   9        127.26        102.92        23.40 o                         
 -10  12   9        246.54        239.83        19.42 o                         
  -8  12   9         79.99         60.87        15.48 o                         
  -6  12   9         20.94         17.21        12.47 o                         
  -4  12   9         16.14          5.05        13.45 o                         
  -2  12   9        411.71        446.63        18.30 o                         
   0  12   9        184.12        239.64        13.94 o                         
   2  12   9         14.59          0.00        17.17 o                         
   4  12   9        216.63        214.09        19.67 o                         
   6  12   9        437.47        492.96        31.98 o                         
 -11  13   9        388.37        402.31        22.42 o                         
  -9  13   9        284.59        286.46        19.55 o                         
  -7  13   9         66.23         71.61        15.28 o                         
  -5  13   9         77.13         65.08        17.41 o                         
  -3  13   9        553.24        558.15        18.31 o                         
  -1  13   9       1320.26       1384.87        35.68 o                         
   1  13   9          1.13          8.40        20.67 o                         
   3  13   9        164.59        202.65        30.05 o                         
 -10  14   9         36.77          4.55        21.11 o                         
  -8  14   9        874.89        842.51        28.62 o                         
  -6  14   9        138.86        146.20        16.27 o                         
  -4  14   9          8.04          0.00        15.97 o                         
  -2  14   9         15.46          7.27        14.27 o                         
   0  14   9        221.52        285.06        21.61 o                         
   2  14   9         16.89         47.07        19.99 o                         
  -5  15   9          6.54          0.00        20.27 o                         
  -3  15   9        408.38        434.15        27.82 o                         
 -20   0  10        413.86        391.31        48.77 o                         
 -18   0  10        648.83        577.58        29.96 o                         
 -16   0  10          1.34          4.46        18.19 o                         
 -14   0  10        716.14        801.46        29.97 o                         
 -12   0  10        413.39        437.15        38.70 o                         
 -10   0  10       5322.23       5213.54       124.21 o                         
  -8   0  10       6107.87       6137.52       130.63 o                         
  -6   0  10          1.19          8.02        10.15 o                         
  -4   0  10       5396.97       5478.29       117.16 o                         
  -2   0  10        633.30        626.08        22.53 o                         
   0   0  10       3202.87       3046.12        70.46 o                         
   2   0  10         80.30         83.54        14.83 o                         
   4   0  10        866.43        900.99        36.68 o                         
   6   0  10       3398.59       3573.07        87.46 o                         
   8   0  10       5884.47       5578.61       150.65 o                         
  10   0  10        158.85        134.60        22.58 o                         
  12   0  10        258.19        265.81        28.90 o                         
 -19   1  10          2.88         12.73        17.95 o                         
 -17   1  10        164.21        130.61        15.01 o                         
 -15   1  10        346.12        343.80        18.85 o                         
 -13   1  10        104.81         85.34        15.05 o                         
 -11   1  10         45.89         22.46        10.32 o                         
  -9   1  10        185.51        184.37        15.76 o                         
  -7   1  10        278.31        249.48        11.20 o                         
  -5   1  10         38.46         35.37         7.30 o                         
  -3   1  10         78.73         78.19         7.87 o                         
  -1   1  10        950.82        945.40        19.72 o                         
   1   1  10       4956.50       5086.07        75.64 o                         
   3   1  10        419.30        440.71        21.74 o                         
   5   1  10        981.75       1009.37        33.07 o                         
   7   1  10        472.81        476.99        18.58 o                         
   9   1  10          1.15          0.00        12.52 o                         
  11   1  10          4.25         31.70        17.12 o                         
 -20   2  10        387.29        351.24        27.42 o                         
 -18   2  10         77.98         73.24        17.14 o                         
 -16   2  10        743.09        785.35        24.36 o                         
 -14   2  10       1732.93       1844.70        43.04 o                         
 -12   2  10       2169.03       2153.78        42.83 o                         
 -10   2  10       1610.66       1536.88        28.01 o                         
  -8   2  10       3119.30       2916.56        44.82 o                         
  -6   2  10        660.13        702.31        16.75 o                         
  -4   2  10       3008.98       3217.71        45.92 o                         
  -2   2  10        566.02        432.54        11.81 o                         
   0   2  10       4574.20       4567.10        63.44 o                         
   2   2  10        619.38        603.58        17.78 o                         
   4   2  10       1089.12       1112.82        26.86 o                         
   6   2  10       1860.41       1922.78        38.68 o                         
   8   2  10        395.76        389.88        19.21 o                         
  10   2  10          1.27          0.00        17.62 o                         
  12   2  10        707.59        655.34        28.45 o                         
 -19   3  10        201.84        166.75        32.89 o                         
 -17   3  10        544.02        545.74        23.22 o                         
 -15   3  10        223.63        246.98        18.22 o                         
 -13   3  10        171.56        202.41        17.37 o                         
 -11   3  10        759.08        759.17        23.31 o                         
  -9   3  10       1026.79       1108.76        22.36 o                         
  -7   3  10       1363.87       1271.93        22.74 o                         
  -5   3  10        317.97        325.91        13.10 o                         
  -3   3  10       2064.74       2263.23        36.75 o                         
  -1   3  10       2229.20       2160.19        32.76 o                         
   1   3  10        152.95        115.38         8.00 o                         
   3   3  10          0.01          7.02         9.36 o                         
   5   3  10        690.69        665.25        20.16 o                         
   7   3  10         26.72         16.04        13.02 o                         
   9   3  10        124.57         98.59        17.68 o                         
  11   3  10        235.04        252.36        27.89 o                         
 -18   4  10        548.75        543.93        25.52 o                         
 -16   4  10        188.50        215.19        17.93 o                         
 -14   4  10        163.79        147.15        19.40 o                         
 -12   4  10        298.35        293.15        15.60 o                         
 -10   4  10       4950.39       4970.64        72.94 o                         
  -8   4  10       4632.93       4559.54        57.71 o                         
  -6   4  10         12.26         15.79         9.40 o                         
  -4   4  10        635.71        728.95        29.70 o                         
  -2   4  10       4584.39       4500.89        63.18 o                         
   0   4  10         28.44         45.19        15.80 o                         
   2   4  10        370.79        332.80        15.03 o                         
   4   4  10        495.49        489.19        20.35 o                         
   6   4  10       1794.25       1955.14        38.65 o                         
   8   4  10          9.32          0.00        13.03 o                         
  10   4  10         75.09         74.64        18.14 o                         
 -19   5  10          0.52         39.07        22.43 o                         
 -17   5  10        853.81        851.19        25.90 o                         
 -15   5  10        236.49        262.92        21.31 o                         
 -13   5  10         43.63         60.21        15.06 o                         
 -11   5  10         11.09         27.07        10.64 o                         
  -9   5  10         47.96         11.99        13.24 o                         
  -7   5  10        594.38        567.02        17.19 o                         
  -5   5  10         98.63        122.86        10.28 o                         
  -3   5  10       2132.78       2243.82        37.98 o                         
  -1   5  10          6.60         17.81         8.36 o                         
   1   5  10        623.90        499.05        18.59 o                         
   3   5  10        147.24        145.39        14.06 o                         
   5   5  10        390.08        339.46        17.31 o                         
   7   5  10        194.95        193.12        13.85 o                         
   9   5  10         20.20         12.11        18.49 o                         
  11   5  10        723.59        715.54        25.40 o                         
 -18   6  10        170.90        140.62        22.12 o                         
 -16   6  10       1496.21       1505.75        40.08 o                         
 -14   6  10          0.82          0.00        14.82 o                         
 -12   6  10         97.02         86.71        12.05 o                         
 -10   6  10       2559.57       2468.02        57.20 o                         
  -8   6  10       1368.56       1369.51        26.68 o                         
  -6   6  10       4001.62       3937.66        64.44 o                         
  -4   6  10       1009.60       1057.67        22.98 o                         
  -2   6  10       4692.38       4790.34        67.80 o                         
   0   6  10        379.82        316.82        14.76 o                         
   2   6  10         45.61         26.50        12.02 o                         
   4   6  10       3789.50       3619.14        73.71 o                         
   6   6  10        313.39        340.28        20.08 o                         
   8   6  10          8.81          0.00        17.44 o                         
  10   6  10        229.23        209.36        22.08 o                         
 -17   7  10        212.72        196.66        19.49 o                         
 -15   7  10        279.30        256.09        17.67 o                         
 -13   7  10         30.58          7.47        14.20 o                         
 -11   7  10         64.35         40.53        14.54 o                         
  -9   7  10          2.60          0.00        11.83 o                         
  -7   7  10         90.55         78.42        10.09 o                         
  -5   7  10       1180.78       1102.70        24.40 o                         
  -3   7  10          1.04         16.44        16.51 o                         
  -1   7  10        117.70        113.07         9.73 o                         
   1   7  10        165.67        141.53        20.08 o                         
   3   7  10          0.02         13.25        13.49 o                         
   5   7  10         10.70          0.00        14.02 o                         
   7   7  10        334.59        326.71        22.35 o                         
   9   7  10        703.09        700.97        29.08 o                         
 -16   8  10       1041.93       1054.01        42.77 o                         
 -14   8  10         23.48          0.00        19.27 o                         
 -12   8  10         34.58         43.77        18.19 o                         
 -10   8  10        226.77        196.14        17.26 o                         
  -8   8  10         35.38         53.58        10.55 o                         
  -6   8  10       1231.06       1164.17        29.00 o                         
  -4   8  10         60.29         54.19        13.73 o                         
  -2   8  10       9896.03       9532.26       123.63 o                         
   0   8  10       2191.95       2097.14        40.86 o                         
   2   8  10         11.36          0.00        13.12 o                         
   4   8  10       1119.87       1030.48        31.37 o                         
   6   8  10        309.20        329.37        26.69 o                         
   8   8  10         12.25         36.56        19.90 o                         
 -15   9  10        167.16        205.20        25.87 o                         
 -13   9  10        381.84        339.75        26.39 o                         
 -11   9  10         13.05         23.79        16.74 o                         
  -9   9  10          0.91         18.83        11.56 o                         
  -7   9  10       3142.59       3222.89        60.13 o                         
  -5   9  10         18.56         22.77        13.11 o                         
  -3   9  10        793.63        775.05        28.56 o                         
  -1   9  10          6.41         16.47         8.51 o                         
   1   9  10         65.53         79.76        12.73 o                         
   3   9  10         63.91         69.20        13.88 o                         
   5   9  10        637.10        696.50        27.69 o                         
   7   9  10         43.57         25.90        19.48 o                         
 -16  10  10         76.55        132.71        25.89 o                         
 -14  10  10         75.10         83.10        23.76 o                         
 -12  10  10         77.29         74.90        23.67 o                         
 -10  10  10         69.23         85.59        15.46 o                         
  -8  10  10        613.98        568.52        21.73 o                         
  -6  10  10         47.77         60.93        11.14 o                         
  -4  10  10       1408.75       1358.47        34.09 o                         
  -2  10  10       1558.01       1597.45        34.30 o                         
   0  10  10       1406.58       1316.03        32.41 o                         
   2  10  10         60.77         89.63        14.31 o                         
   4  10  10        397.04        427.58        20.13 o                         
   6  10  10        108.75         73.62        23.22 o                         
 -13  11  10        266.86        283.36        25.70 o                         
 -11  11  10          0.46         15.82        19.83 o                         
  -9  11  10         24.88         51.29        16.15 o                         
  -7  11  10         41.02         26.89        13.19 o                         
  -5  11  10         76.22         63.39        13.94 o                         
  -3  11  10        139.91        146.96        17.39 o                         
  -1  11  10        619.80        629.76        22.56 o                         
   1  11  10        137.50        180.43        17.02 o                         
   3  11  10        457.93        531.59        22.60 o                         
   5  11  10        239.94        252.84        19.47 o                         
 -12  12  10         25.24         49.56        21.34 o                         
 -10  12  10         80.37         62.42        18.29 o                         
  -8  12  10         11.59         26.58        15.33 o                         
  -6  12  10        538.81        530.76        20.29 o                         
  -4  12  10         76.10         86.65        12.69 o                         
  -2  12  10        370.41        376.58        23.87 o                         
   0  12  10       2036.92       2152.05        49.89 o                         
   2  12  10         14.10          8.86        30.34 o                         
   4  12  10         71.28         73.98        22.60 o                         
 -11  13  10          0.36          0.00        19.00 o                         
  -9  13  10        232.27        210.47        20.18 o                         
  -7  13  10        348.23        326.89        26.15 o                         
  -5  13  10        182.28        201.17        18.30 o                         
  -3  13  10        943.39        933.53        27.29 o                         
  -1  13  10          5.05         22.60        13.03 o                         
   1  13  10          9.56         46.23        24.56 o                         
   3  13  10       1219.78       1327.41        46.63 o                         
  -8  14  10        668.69        635.48        26.60 o                         
  -6  14  10        193.89        187.76        17.91 o                         
  -4  14  10        333.39        317.60        19.95 o                         
  -2  14  10         46.77         46.09        12.12 o                         
   0  14  10        262.54        305.72        22.22 o                         
 -19   1  11        267.81        201.32        17.63 o                         
 -17   1  11       1445.68       1412.53        35.71 o                         
 -15   1  11        599.64        562.87        18.57 o                         
 -13   1  11       2001.40       1966.48        41.64 o                         
 -11   1  11          1.47          0.00        11.08 o                         
  -9   1  11       2398.13       2281.49        42.54 o                         
  -7   1  11        587.50        548.04        18.88 o                         
  -5   1  11        110.60        115.35         9.01 o                         
  -3   1  11       1663.04       1624.80        28.64 o                         
  -1   1  11       1968.40       1765.68        28.03 o                         
   1   1  11       1804.99       1765.98        33.08 o                         
   3   1  11       4256.31       4094.78        66.76 o                         
   5   1  11       5453.98       5391.40        97.24 o                         
   7   1  11        120.86        129.58        16.66 o                         
   9   1  11         52.51         58.24        16.60 o                         
  11   1  11        712.53        652.00        29.98 o                         
 -20   2  11         22.18         22.82        31.24 o                         
 -18   2  11        291.54        324.79        22.87 o                         
 -16   2  11        436.87        437.88        19.46 o                         
 -14   2  11          5.43         12.52        16.92 o                         
 -12   2  11        211.65        201.93        15.31 o                         
 -10   2  11       2115.85       2138.49        37.34 o                         
  -8   2  11        256.10        233.09        11.05 o                         
  -6   2  11         64.99         32.42         8.21 o                         
  -4   2  11       1193.89       1283.27        23.52 o                         
  -2   2  11        222.82        202.13         9.12 o                         
   0   2  11         56.06         52.43         8.47 o                         
   2   2  11       1966.18       1936.59        47.80 o                         
   4   2  11       3110.43       2986.96        50.93 o                         
   6   2  11        733.37        822.38        27.20 o                         
   8   2  11        329.90        297.78        18.42 o                         
  10   2  11        129.77        141.38        18.95 o                         
 -19   3  11          0.00         38.19        22.28 o                         
 -17   3  11        423.03        417.89        21.71 o                         
 -15   3  11        169.29        182.10        19.89 o                         
 -13   3  11        398.24        418.17        19.95 o                         
 -11   3  11        379.51        375.23        18.28 o                         
  -9   3  11        226.80        141.89         9.21 o                         
  -7   3  11       4910.12       5037.43        69.71 o                         
  -5   3  11       1396.38       1509.83        33.85 o                         
  -3   3  11       4168.55       3995.36        59.77 o                         
  -1   3  11       1408.61       1344.38        27.46 o                         
   1   3  11         57.05         40.04        10.13 o                         
   3   3  11       1302.48       1424.61        29.32 o                         
   5   3  11        456.97        430.05        17.73 o                         
   7   3  11       2926.97       2977.84        56.08 o                         
   9   3  11        201.18        197.14        18.15 o                         
  11   3  11         58.26        103.36        21.21 o                         
 -18   4  11          1.27          8.89        18.73 o                         
 -16   4  11        653.44        713.06        31.59 o                         
 -14   4  11        115.60        127.77        19.45 o                         
 -12   4  11         43.29         44.51        12.73 o                         
 -10   4  11       1128.25       1139.57        29.64 o                         
  -8   4  11          0.69         10.14         8.35 o                         
  -6   4  11       1451.57       1504.91        31.30 o                         
  -4   4  11       1939.02       2064.21        36.32 o                         
  -2   4  11        217.28        207.68        12.33 o                         
   0   4  11        798.54        699.31        20.16 o                         
   2   4  11         77.43         73.82        15.93 o                         
   4   4  11         38.87         36.51         8.38 o                         
   6   4  11        173.48        183.98        14.31 o                         
   8   4  11        234.08        235.53        15.80 o                         
  10   4  11         28.10         29.14        22.49 o                         
 -19   5  11        493.98        514.59        25.38 o                         
 -17   5  11        163.31        222.20        19.16 o                         
 -15   5  11       1180.53       1172.52        35.16 o                         
 -13   5  11        355.33        336.61        18.21 o                         
 -11   5  11       1320.32       1266.28        37.57 o                         
  -9   5  11          9.32         12.41        12.95 o                         
  -7   5  11       1648.55       1656.47        30.08 o                         
  -5   5  11       1806.58       1776.88        34.77 o                         
  -3   5  11        178.09        197.09        11.52 o                         
  -1   5  11       3451.50       3545.44        56.14 o                         
   1   5  11         65.32         28.98        12.51 o                         
   3   5  11          4.20         11.76        13.45 o                         
   5   5  11       3970.51       4035.47        79.00 o                         
   7   5  11       1931.26       1820.20        41.35 o                         
   9   5  11          1.47          0.19        21.36 o                         
 -18   6  11         25.30          0.00        18.58 o                         
 -16   6  11        126.92        114.47        23.84 o                         
 -14   6  11        292.24        326.41        17.75 o                         
 -12   6  11        494.94        558.15        28.27 o                         
 -10   6  11         48.91         71.19        12.75 o                         
  -8   6  11       2838.08       2898.08        47.11 o                         
  -6   6  11         51.05         24.94        11.98 o                         
  -4   6  11        409.44        434.28        20.61 o                         
  -2   6  11       1040.12       1003.22        22.53 o                         
   0   6  11         10.32          6.50        11.11 o                         
   2   6  11         47.38         28.57        12.57 o                         
   4   6  11        558.96        511.71        21.17 o                         
   6   6  11          0.26          0.00        18.56 o                         
   8   6  11         86.73         81.59        19.65 o                         
 -17   7  11          8.08         37.30        28.45 o                         
 -15   7  11       1513.95       1616.47        37.01 o                         
 -13   7  11        204.18        220.93        20.53 o                         
 -11   7  11          7.48          0.00        14.00 o                         
  -9   7  11       2429.45       2562.60        72.76 o                         
  -7   7  11        483.61        420.82        19.96 o                         
  -5   7  11        472.29        442.24        17.77 o                         
  -3   7  11       1474.78       1534.29        28.97 o                         
  -1   7  11       1464.72       1617.41        39.20 o                         
   1   7  11        166.03        116.61        14.55 o                         
   3   7  11        388.35        303.18        16.91 o                         
   5   7  11        244.57        315.89        19.33 o                         
   7   7  11        371.27        322.08        23.61 o                         
   9   7  11        342.58        305.28        23.70 o                         
 -16   8  11        104.90        157.77        26.32 o                         
 -14   8  11         33.71         27.28        19.83 o                         
 -12   8  11        493.91        504.63        22.74 o                         
 -10   8  11       3855.64       3737.80        66.79 o                         
  -8   8  11        209.57        304.51        19.01 o                         
  -6   8  11        535.21        538.87        19.70 o                         
  -4   8  11        549.10        595.46        18.90 o                         
  -2   8  11          0.53          5.76        10.01 o                         
   0   8  11        794.40        719.08        29.80 o                         
   2   8  11        253.17        197.50        17.36 o                         
   4   8  11         76.73         88.76        16.30 o                         
   6   8  11        910.39        878.06        39.31 o                         
   8   8  11         16.14         26.55        24.32 o                         
 -15   9  11       2150.46       2255.85        61.96 o                         
 -13   9  11       1013.62       1024.85        35.46 o                         
 -11   9  11        150.99        168.32        17.41 o                         
  -9   9  11       1796.01       1863.03        45.26 o                         
  -7   9  11         14.97          4.63        12.21 o                         
  -5   9  11       1246.89       1198.54        27.52 o                         
  -3   9  11         36.10         40.41         8.04 o                         
  -1   9  11        975.20       1084.83        29.88 o                         
   1   9  11       1495.68       1443.12        49.02 o                         
   3   9  11         13.32         22.38        14.46 o                         
   5   9  11        549.17        602.85        26.98 o                         
   7   9  11        385.70        454.13        38.82 o                         
 -14  10  11         74.17         94.33        26.93 o                         
 -12  10  11        207.60        209.46        19.96 o                         
 -10  10  11       1995.18       2054.21        40.31 o                         
  -8  10  11        690.61        701.92        31.37 o                         
  -6  10  11        187.56        188.65        12.75 o                         
  -4  10  11       1297.28       1278.33        28.61 o                         
  -2  10  11        684.12        691.17        22.60 o                         
   0  10  11         51.31         69.92        12.46 o                         
   2  10  11        379.17        334.73        18.35 o                         
   4  10  11         11.52         31.47        20.92 o                         
   6  10  11         17.23         22.55        25.91 o                         
 -13  11  11       2388.14       2431.17        63.12 o                         
 -11  11  11          0.01          0.00        14.09 o                         
  -9  11  11       1021.15       1046.61        29.26 o                         
  -7  11  11        405.44        432.48        19.80 o                         
  -5  11  11        878.87        945.22        35.77 o                         
  -3  11  11        393.17        410.90        21.58 o                         
  -1  11  11        493.10        522.61        19.17 o                         
   1  11  11        855.18        794.38        28.18 o                         
   3  11  11         27.74          8.04        18.89 o                         
   5  11  11        156.15        137.61        20.12 o                         
 -12  12  11         27.15         61.30        20.56 o                         
 -10  12  11         38.91         25.36        19.80 o                         
  -8  12  11        127.52        119.33        19.03 o                         
  -6  12  11        154.48        181.90        17.93 o                         
  -4  12  11          0.62          0.00        19.23 o                         
  -2  12  11        501.19        545.41        25.65 o                         
   0  12  11        184.68        187.88        14.89 o                         
   2  12  11        222.23        229.21        24.23 o                         
   4  12  11         11.85         30.61        19.44 o                         
 -11  13  11         67.35         95.14        21.17 o                         
  -9  13  11        356.83        356.87        21.23 o                         
  -7  13  11        470.44        454.57        20.98 o                         
  -5  13  11         65.34         72.88        15.18 o                         
  -3  13  11       1355.76       1448.05        42.01 o                         
  -1  13  11        222.17        186.18        23.10 o                         
   1  13  11        115.18         81.33        25.80 o                         
  -8  14  11          0.73          4.78        26.52 o                         
  -6  14  11         58.09         62.08        15.89 o                         
  -4  14  11        421.92        401.30        26.63 o                         
  -2  14  11         24.47         46.79        25.57 o                         
 -20   0  12         90.07         77.03        34.46 o                         
 -18   0  12         67.04         46.46        42.21 o                         
 -16   0  12         44.89         20.47        27.62 o                         
 -14   0  12       1233.64       1197.00        48.29 o                         
 -12   0  12         34.38         23.59        19.15 o                         
 -10   0  12        898.48        931.68        46.15 o                         
  -8   0  12      11873.12      11881.89       229.52 o                         
  -6   0  12        433.92        401.26        18.14 o                         
  -4   0  12        432.77        387.80        19.77 o                         
  -2   0  12        648.65        573.09        25.00 o                         
   0   0  12        297.66        257.01        19.10 o                         
   2   0  12       4152.84       4215.33        97.28 o                         
   4   0  12        899.15        903.54        39.65 o                         
   6   0  12        915.60        944.72        47.98 o                         
   8   0  12        677.47        676.04        45.10 o                         
  10   0  12         94.46         71.54        46.29 o                         
 -19   1  12          0.80         29.22        22.52 o                         
 -17   1  12        235.55        275.96        21.80 o                         
 -15   1  12         21.68         33.52        17.72 o                         
 -13   1  12         46.87         38.36        12.34 o                         
 -11   1  12         37.76         25.68        11.56 o                         
  -9   1  12         14.94         15.83        11.56 o                         
  -7   1  12        725.30        668.12        17.35 o                         
  -5   1  12        315.23        291.49        11.52 o                         
  -3   1  12        157.08        168.92         9.87 o                         
  -1   1  12       1580.77       1566.04        29.66 o                         
   1   1  12       3258.32       3092.77        51.14 o                         
   3   1  12        180.60        169.28        14.26 o                         
   5   1  12        231.01        225.95        17.03 o                         
   7   1  12          0.00          9.65        18.23 o                         
   9   1  12         14.41         13.32        22.35 o                         
 -20   2  12        234.28        212.27        24.58 o                         
 -18   2  12          0.24          0.00        15.15 o                         
 -16   2  12       1514.94       1544.29        39.98 o                         
 -14   2  12        392.58        406.64        20.90 o                         
 -12   2  12        324.81        330.54        15.57 o                         
 -10   2  12       3045.57       3028.65        48.26 o                         
  -8   2  12       4876.08       4865.10        70.55 o                         
  -6   2  12        126.77         83.64         9.42 o                         
  -4   2  12        484.93        518.36        14.92 o                         
  -2   2  12        231.23        259.46        10.53 o                         
   0   2  12       1640.12       1537.56        31.28 o                         
   2   2  12        371.88        371.95        15.14 o                         
   4   2  12        204.60        191.64        14.95 o                         
   6   2  12        985.96        989.53        34.60 o                         
   8   2  12        512.79        517.04        22.96 o                         
  10   2  12        149.96        167.31        24.21 o                         
 -19   3  12          7.77         50.17        23.26 o                         
 -17   3  12         35.00         58.40        17.60 o                         
 -15   3  12        177.72        173.03        20.00 o                         
 -13   3  12        732.12        729.10        23.35 o                         
 -11   3  12        792.43        748.31        20.54 o                         
  -9   3  12         18.21          7.25         9.27 o                         
  -7   3  12         50.12         56.02         7.37 o                         
  -5   3  12         48.40         26.89        10.66 o                         
  -3   3  12        151.87        117.87        10.69 o                         
  -1   3  12        817.02        714.09        21.08 o                         
   1   3  12       5587.48       5389.95        80.73 o                         
   3   3  12        167.81        175.19        12.26 o                         
   5   3  12         41.02         44.83        12.67 o                         
   7   3  12         31.00         16.23        14.39 o                         
   9   3  12          6.31         18.01        18.87 o                         
 -18   4  12         88.57        112.21        19.47 o                         
 -16   4  12       1094.43       1138.55        37.08 o                         
 -14   4  12       2612.58       2756.85        51.89 o                         
 -12   4  12         10.41         20.82        13.27 o                         
 -10   4  12       4339.09       4374.78        59.03 o                         
  -8   4  12       2032.78       2119.09        41.07 o                         
  -6   4  12       3661.13       3372.16        59.92 o                         
  -4   4  12         89.62         86.45        11.50 o                         
  -2   4  12        591.03        567.76        18.23 o                         
   0   4  12        481.56        496.36        18.34 o                         
   2   4  12         67.73         70.13        15.46 o                         
   4   4  12       2144.04       2016.54        47.39 o                         
   6   4  12        974.98        995.78        26.76 o                         
   8   4  12        265.87        271.81        17.23 o                         
 -19   5  12          8.11         15.77        22.87 o                         
 -17   5  12        695.16        680.09        32.48 o                         
 -15   5  12         47.16         57.18        16.55 o                         
 -13   5  12          4.86         15.04        12.17 o                         
 -11   5  12         61.75         53.29        12.74 o                         
  -9   5  12         32.47         16.58        10.13 o                         
  -7   5  12         71.59        112.54        16.41 o                         
  -5   5  12        550.84        574.00        20.52 o                         
  -3   5  12         13.37          0.00        10.67 o                         
  -1   5  12       1555.25       1326.68        32.86 o                         
   1   5  12        557.57        498.91        20.78 o                         
   3   5  12        148.01        116.12        17.71 o                         
   5   5  12          3.34         33.67        15.52 o                         
   7   5  12        233.19        228.18        21.70 o                         
   9   5  12        142.81        114.75        28.43 o                         
 -18   6  12        172.12        167.64        24.83 o                         
 -16   6  12        568.39        616.28        30.77 o                         
 -14   6  12       1527.34       1578.12        40.34 o                         
 -12   6  12          9.77         31.55        16.64 o                         
 -10   6  12        119.52        129.42        11.90 o                         
  -8   6  12       1469.23       1472.45        31.29 o                         
  -6   6  12       2505.79       2447.43        43.90 o                         
  -4   6  12        353.05        344.47        16.03 o                         
  -2   6  12       1359.00       1232.24        30.28 o                         
   0   6  12       3466.60       3272.52        68.60 o                         
   2   6  12        123.64         82.49        16.73 o                         
   4   6  12       1493.41       1339.27        35.70 o                         
   6   6  12        918.79        968.05        35.00 o                         
   8   6  12        513.53        603.45        29.44 o                         
 -17   7  12          0.20          0.00        19.11 o                         
 -15   7  12         59.36         87.41        22.14 o                         
 -13   7  12          3.06          0.00        16.43 o                         
 -11   7  12        130.90        141.54        15.06 o                         
  -9   7  12        303.75        266.45        14.06 o                         
  -7   7  12        171.17        170.37        15.70 o                         
  -5   7  12         24.51          9.37        17.13 o                         
  -3   7  12       1563.45       1539.19        30.95 o                         
  -1   7  12        237.19        235.70        12.86 o                         
   1   7  12         35.43         31.41        15.44 o                         
   3   7  12        198.52        177.37        16.53 o                         
   5   7  12        848.32        854.22        29.58 o                         
   7   7  12        209.16        231.00        23.82 o                         
 -16   8  12        161.58        194.13        28.03 o                         
 -14   8  12        448.06        481.12        26.14 o                         
 -12   8  12        161.66        228.25        18.81 o                         
 -10   8  12        278.55        279.70        17.03 o                         
  -8   8  12        225.56        213.58        18.19 o                         
  -6   8  12       4795.80       4729.37        98.77 o                         
  -4   8  12        715.03        726.12        21.10 o                         
  -2   8  12       1027.47       1017.83        28.72 o                         
   0   8  12       2531.56       2336.82        50.76 o                         
   2   8  12        443.19        452.36        19.62 o                         
   4   8  12         38.87         64.31        17.55 o                         
   6   8  12        870.70        820.58        40.67 o                         
 -15   9  12         54.02         51.81        26.54 o                         
 -13   9  12         30.52         25.54        19.89 o                         
 -11   9  12        713.43        698.87        23.37 o                         
  -9   9  12          1.41          0.00        14.54 o                         
  -7   9  12         56.27         62.70        14.35 o                         
  -5   9  12        125.57        126.19        14.97 o                         
  -3   9  12         41.04         36.47        10.89 o                         
  -1   9  12         67.31         81.72        13.04 o                         
   1   9  12         68.21         44.99        15.53 o                         
   3   9  12         83.48         66.73        16.24 o                         
   5   9  12        185.19        175.62        22.22 o                         
 -14  10  12         29.34         46.98        25.64 o                         
 -12  10  12        626.65        669.26        24.48 o                         
 -10  10  12          0.42          0.00        15.50 o                         
  -8  10  12       1030.29       1070.73        30.90 o                         
  -6  10  12        368.78        385.32        18.48 o                         
  -4  10  12         48.04         37.41         9.29 o                         
  -2  10  12       1386.03       1302.15        30.73 o                         
   0  10  12       1179.69       1144.87        33.21 o                         
   2  10  12         64.77         46.47        25.06 o                         
   4  10  12          0.28         36.69        20.69 o                         
 -13  11  12         33.46         10.35        26.92 o                         
 -11  11  12         42.96         54.66        22.54 o                         
  -9  11  12         23.14         27.95        15.40 o                         
  -7  11  12         49.16         56.57        15.13 o                         
  -5  11  12         33.27         56.05        11.98 o                         
  -3  11  12         73.45         80.82        10.45 o                         
  -1  11  12        992.26       1064.74        34.42 o                         
   1  11  12        187.60        218.21        24.02 o                         
   3  11  12          2.80          0.00        28.68 o                         
 -12  12  12          0.20         11.02        26.18 o                         
 -10  12  12         26.91          4.05        19.95 o                         
  -8  12  12        212.51        229.29        18.15 o                         
  -6  12  12          8.81          8.14        22.26 o                         
  -4  12  12          7.79          0.00        19.43 o                         
  -2  12  12        785.56        827.32        23.64 o                         
   0  12  12        640.54        629.81        27.12 o                         
   2  12  12        333.73        304.36        22.46 o                         
  -9  13  12        868.34        858.39        31.25 o                         
  -7  13  12        193.24        193.24        17.72 o                         
  -5  13  12        123.35        138.96        14.72 o                         
  -3  13  12         90.92        100.89        23.57 o                         
  -1  13  12       1183.67       1104.33        40.79 o                         
 -19   1  13         35.30         61.77        24.42 o                         
 -17   1  13         11.23         25.57        20.93 o                         
 -15   1  13          6.70          0.00        18.58 o                         
 -13   1  13        531.51        565.98        19.83 o                         
 -11   1  13         12.17         20.45        12.02 o                         
  -9   1  13        636.37        621.47        20.60 o                         
  -7   1  13       5972.39       5674.52        78.80 o                         
  -5   1  13        892.44        823.61        20.32 o                         
  -3   1  13        674.50        649.24        18.80 o                         
  -1   1  13       8770.42       8624.65       115.05 o                         
   1   1  13       2106.09       2088.52        39.51 o                         
   3   1  13       1802.98       1764.83        38.14 o                         
   5   1  13         38.20         28.58        15.70 o                         
   7   1  13       2038.98       2132.01        51.06 o                         
   9   1  13        413.13        357.09        30.26 o                         
 -18   2  13          7.57          8.42        22.40 o                         
 -16   2  13        126.19        124.68        19.73 o                         
 -14   2  13         47.42         17.36        15.54 o                         
 -12   2  13         62.02         54.30        12.54 o                         
 -10   2  13        152.42        114.57        12.03 o                         
  -8   2  13          0.77         23.16        28.22 o                         
  -6   2  13       2475.21       2640.34        41.52 o                         
  -4   2  13        357.57        331.78        12.44 o                         
  -2   2  13        325.38        306.07        12.17 o                         
   0   2  13        600.75        623.04        18.77 o                         
   2   2  13        184.77        150.20        16.27 o                         
   4   2  13        142.14        124.70        14.84 o                         
   6   2  13         49.06         48.08        16.98 o                         
   8   2  13         27.41         20.49        19.68 o                         
 -19   3  13         73.57         73.76        21.54 o                         
 -17   3  13         21.00         17.82        19.54 o                         
 -15   3  13        283.97        341.78        21.72 o                         
 -13   3  13        337.28        307.19        18.76 o                         
 -11   3  13        105.69         93.46        11.89 o                         
  -9   3  13        556.87        467.49        16.74 o                         
  -7   3  13       2535.20       2490.76        41.56 o                         
  -5   3  13         88.76         65.65        13.33 o                         
  -3   3  13         26.26         37.40        13.61 o                         
  -1   3  13       2194.45       2195.33        38.81 o                         
   1   3  13       1666.37       1565.45        32.08 o                         
   3   3  13       1443.51       1514.33        33.01 o                         
   5   3  13       1806.59       1803.73        37.23 o                         
   7   3  13        796.40        841.26        26.81 o                         
   9   3  13        470.59        469.74        25.33 o                         
 -18   4  13         39.56         53.54        26.66 o                         
 -16   4  13         46.18         39.57        16.50 o                         
 -14   4  13        303.87        281.25        15.73 o                         
 -12   4  13        174.18        187.41        16.33 o                         
 -10   4  13         35.24         35.24         8.12 o                         
  -8   4  13        202.63        182.29        14.06 o                         
  -6   4  13         20.66         36.40        14.71 o                         
  -4   4  13        108.02         85.23        12.14 o                         
  -2   4  13       1058.36       1135.49        31.91 o                         
   0   4  13          2.93          0.00        13.29 o                         
   2   4  13        177.35        130.82        18.30 o                         
   4   4  13        144.25        136.25        16.43 o                         
   6   4  13        460.27        437.72        17.83 o                         
   8   4  13          6.02          0.66        26.64 o                         
 -17   5  13        340.15        306.88        25.97 o                         
 -15   5  13        294.50        303.26        17.30 o                         
 -13   5  13         67.49         46.96        11.40 o                         
 -11   5  13        145.08        130.93        14.38 o                         
  -9   5  13         68.52         59.71        10.75 o                         
  -7   5  13       1252.67       1157.99        32.87 o                         
  -5   5  13       3122.20       3145.08        58.41 o                         
  -3   5  13        814.80        873.52        22.56 o                         
  -1   5  13        659.89        742.03        24.25 o                         
   1   5  13       1109.23       1152.99        44.75 o                         
   3   5  13         69.41         36.91        16.66 o                         
   5   5  13        417.44        431.97        22.82 o                         
   7   5  13        255.55        188.90        22.70 o                         
 -18   6  13        101.12         53.05        26.25 o                         
 -16   6  13        143.98        169.86        19.05 o                         
 -14   6  13       1062.88       1114.05        34.90 o                         
 -12   6  13        785.48        828.00        27.14 o                         
 -10   6  13        442.79        431.68        18.05 o                         
  -8   6  13         14.95         14.52        13.19 o                         
  -6   6  13          2.90          0.00        13.07 o                         
  -4   6  13         34.46         28.09        12.73 o                         
  -2   6  13        105.81         70.92        11.07 o                         
   0   6  13         79.13         98.47        22.81 o                         
   2   6  13        596.77        582.35        22.71 o                         
   4   6  13        300.25        287.21        19.93 o                         
   6   6  13         13.63         35.19        22.96 o                         
   8   6  13        163.19        150.32        25.79 o                         
 -17   7  13         45.08         43.06        18.73 o                         
 -15   7  13       1998.63       2018.46        47.60 o                         
 -13   7  13       1344.55       1466.70        40.14 o                         
 -11   7  13        389.29        395.99        19.05 o                         
  -9   7  13       1241.14       1168.01        32.35 o                         
  -7   7  13         25.13         10.19        15.02 o                         
  -5   7  13          6.00          4.65        12.42 o                         
  -3   7  13        345.32        348.39        17.98 o                         
  -1   7  13         50.78         92.35        14.15 o                         
   1   7  13       1907.64       2039.54        43.89 o                         
   3   7  13        722.38        687.84        26.11 o                         
   5   7  13        279.90        292.16        21.43 o                         
   7   7  13        403.36        366.75        27.03 o                         
 -16   8  13        354.42        366.55        28.21 o                         
 -14   8  13        821.09        881.31        30.81 o                         
 -12   8  13         35.30         65.94        14.72 o                         
 -10   8  13         35.83         38.30        14.65 o                         
  -8   8  13       1353.41       1375.13        39.22 o                         
  -6   8  13        996.59       1047.99        33.06 o                         
  -4   8  13         59.34         57.56        12.39 o                         
  -2   8  13        339.64        413.44        20.11 o                         
   0   8  13          0.10          0.07        13.88 o                         
   2   8  13         13.39         22.95        15.98 o                         
   4   8  13         29.86          3.54        18.65 o                         
   6   8  13         30.48         36.73        23.44 o                         
 -15   9  13        705.09        726.36        39.51 o                         
 -13   9  13       1188.79       1294.64        36.61 o                         
 -11   9  13         12.68         15.33        14.06 o                         
  -9   9  13        817.70        897.33        28.45 o                         
  -7   9  13         89.03         89.03        14.57 o                         
  -5   9  13         24.88          0.00        13.05 o                         
  -3   9  13        136.55        137.76        12.69 o                         
  -1   9  13       1642.40       1717.46        38.36 o                         
   1   9  13        459.45        541.11        24.81 o                         
   3   9  13        135.45        129.55        18.93 o                         
   5   9  13        238.18        248.42        23.01 o                         
 -14  10  13       1145.31       1114.36        40.29 o                         
 -12  10  13          3.65          7.90        15.78 o                         
 -10  10  13         51.23         55.53        16.53 o                         
  -8  10  13       1346.29       1330.49        35.23 o                         
  -6  10  13        306.56        298.03        17.00 o                         
  -4  10  13        125.98        136.92        12.09 o                         
  -2  10  13         52.63         52.79        16.80 o                         
   0  10  13          0.09          0.00        17.74 o                         
   2  10  13         91.61         84.61        18.20 o                         
   4  10  13        125.22        159.47        28.10 o                         
 -13  11  13        796.49        690.45        31.99 o                         
 -11  11  13        239.94        261.11        25.24 o                         
  -9  11  13        596.34        609.93        24.77 o                         
  -7  11  13        310.76        330.30        18.25 o                         
  -5  11  13          0.03          9.52        18.04 o                         
  -3  11  13        102.13        115.88        12.22 o                         
  -1  11  13        534.03        536.75        27.10 o                         
   1  11  13        808.06        779.66        29.62 o                         
   3  11  13        355.97        373.42        27.85 o                         
 -10  12  13        121.34         80.70        24.62 o                         
  -8  12  13         34.89         60.02        20.03 o                         
  -6  12  13        162.67        151.39        18.55 o                         
  -4  12  13          3.04          0.00        15.88 o                         
  -2  12  13        352.61        400.38        24.91 o                         
   0  12  13        347.08        387.01        25.81 o                         
  -9  13  13        108.33         87.47        36.80 o                         
  -7  13  13        682.88        689.29        29.03 o                         
  -5  13  13         41.95         24.17        21.67 o                         
  -3  13  13         14.66          0.00        24.82 o                         
 -18   0  14        132.87        108.98        44.55 o                         
 -16   0  14        172.80        162.30        37.57 o                         
 -14   0  14        145.21        168.98        25.20 o                         
 -12   0  14       2756.86       2814.72        72.73 o                         
 -10   0  14       1733.68       1663.19        48.35 o                         
  -8   0  14       2556.10       2531.68        61.55 o                         
  -6   0  14        678.28        607.61        29.06 o                         
  -4   0  14        109.84        114.19        15.02 o                         
  -2   0  14       4206.61       4121.96        85.53 o                         
   0   0  14        711.25        676.29        32.37 o                         
   2   0  14        780.89        792.68        34.06 o                         
   4   0  14         16.38         30.33        22.77 o                         
   6   0  14        862.27        950.28        81.27 o                         
   8   0  14       4970.89       4944.22       138.60 o                         
 -19   1  14         13.06         75.31        24.83 o                         
 -17   1  14          0.73          0.00        24.01 o                         
 -15   1  14         17.68          1.32        18.05 o                         
 -13   1  14        106.72        115.04        14.57 o                         
 -11   1  14        172.33        167.27        14.03 o                         
  -9   1  14       1318.90       1256.73        28.56 o                         
  -7   1  14         45.62         34.19        10.01 o                         
  -5   1  14        906.32        925.09        22.64 o                         
  -3   1  14       1110.49       1064.41        23.29 o                         
  -1   1  14       2247.66       2274.78        46.28 o                         
   1   1  14         45.79         39.55        13.04 o                         
   3   1  14         30.47         26.47        14.60 o                         
   5   1  14         48.71         43.66        17.45 o                         
   7   1  14        216.96        274.01        23.17 o                         
 -18   2  14          5.16          6.64        21.80 o                         
 -16   2  14        235.18        224.19        22.43 o                         
 -14   2  14       1376.65       1366.58        63.37 o                         
 -12   2  14        967.87        964.12        26.24 o                         
 -10   2  14        261.25        227.98        13.66 o                         
  -8   2  14        260.72        265.43        11.48 o                         
  -6   2  14       2895.39       2729.24        43.31 o                         
  -4   2  14        754.11        760.20        19.72 o                         
  -2   2  14        254.49        226.62        11.29 o                         
   0   2  14         29.05         29.25        11.02 o                         
   2   2  14        281.11        282.13        15.49 o                         
   4   2  14        312.14        319.00        18.75 o                         
   6   2  14        495.50        556.66        23.68 o                         
   8   2  14        631.96        653.33        29.23 o                         
 -19   3  14        202.19        233.84        32.16 o                         
 -17   3  14         95.81         90.50        21.54 o                         
 -15   3  14        869.86        893.33        32.19 o                         
 -13   3  14         70.85         63.05        15.91 o                         
 -11   3  14         46.35          8.73        12.32 o                         
  -9   3  14        248.99        251.58        12.70 o                         
  -7   3  14          8.16          2.84        14.11 o                         
  -5   3  14         11.37          0.00        12.40 o                         
  -3   3  14       5135.14       4875.33        73.54 o                         
  -1   3  14        411.70        395.73        16.81 o                         
   1   3  14        422.06        371.38        20.46 o                         
   3   3  14         20.80         17.68        11.69 o                         
   5   3  14         47.24         44.92        13.56 o                         
   7   3  14        318.27        336.90        19.50 o                         
 -18   4  14        631.42        637.81        31.59 o                         
 -16   4  14        941.40        914.01        43.32 o                         
 -14   4  14       4466.77       4607.92        94.97 o                         
 -12   4  14        170.26        189.73        15.78 o                         
 -10   4  14         17.89         21.67        14.51 o                         
  -8   4  14       1471.85       1350.85        42.03 o                         
  -6   4  14        236.50        237.32        16.07 o                         
  -4   4  14        163.11        193.08        15.10 o                         
  -2   4  14         95.52         91.04        12.55 o                         
   0   4  14       2882.59       2790.72        58.34 o                         
   2   4  14        290.73        325.08        22.49 o                         
   4   4  14          9.12          0.00        16.90 o                         
   6   4  14        952.66        871.86        34.33 o                         
 -17   5  14         27.89         44.74        16.55 o                         
 -15   5  14        201.66        188.55        17.59 o                         
 -13   5  14         20.03         42.10        15.31 o                         
 -11   5  14        119.74        140.85        21.45 o                         
  -9   5  14        210.54        229.75        16.41 o                         
  -7   5  14          7.24         14.34        15.37 o                         
  -5   5  14        389.73        344.25        18.16 o                         
  -3   5  14        182.96        166.14        14.19 o                         
  -1   5  14        436.50        364.69        18.01 o                         
   1   5  14        401.78        413.22        26.27 o                         
   3   5  14        159.27        175.49        18.43 o                         
   5   5  14         60.28         73.39        19.93 o                         
   7   5  14         22.74          0.00        31.45 o                         
 -18   6  14        233.86        185.62        25.19 o                         
 -16   6  14        246.32        230.64        25.55 o                         
 -14   6  14       1984.70       2013.99        45.85 o                         
 -12   6  14        739.43        836.29        35.59 o                         
 -10   6  14        240.93        260.76        17.50 o                         
  -8   6  14        167.41        185.72        25.37 o                         
  -6   6  14       1640.52       1550.61        41.29 o                         
  -4   6  14        120.06         92.50        13.79 o                         
  -2   6  14       1670.29       1647.81        41.67 o                         
   0   6  14       2027.21       1875.57        39.74 o                         
   2   6  14       1052.29       1169.77        33.60 o                         
   4   6  14         52.22         68.41        18.57 o                         
   6   6  14       1255.05       1224.00        42.65 o                         
 -17   7  14        368.36        344.51        28.81 o                         
 -15   7  14         19.11          4.50        20.71 o                         
 -13   7  14         57.02         46.10        17.50 o                         
 -11   7  14        283.90        292.28        15.31 o                         
  -9   7  14         89.36         84.28        15.83 o                         
  -7   7  14        368.95        410.98        21.84 o                         
  -5   7  14        652.84        636.98        24.21 o                         
  -3   7  14        392.22        345.65        16.62 o                         
  -1   7  14       1021.57       1019.07        27.81 o                         
   1   7  14        758.36        752.84        24.33 o                         
   3   7  14         89.49         85.84        18.40 o                         
   5   7  14          9.95         24.21        20.63 o                         
 -16   8  14        160.96        210.47        27.03 o                         
 -14   8  14         16.34          0.00        18.76 o                         
 -12   8  14        856.89        865.63        26.90 o                         
 -10   8  14       1600.36       1645.06        34.70 o                         
  -8   8  14        868.05        860.36        26.04 o                         
  -6   8  14        802.09        751.28        31.98 o                         
  -4   8  14        447.09        406.15        22.40 o                         
  -2   8  14        449.35        405.79        19.83 o                         
   0   8  14       2399.24       2257.20        43.61 o                         
   2   8  14        459.40        440.33        24.40 o                         
   4   8  14         47.11         71.35        20.79 o                         
 -15   9  14        144.59        168.51        23.07 o                         
 -13   9  14          1.59         16.43        19.41 o                         
 -11   9  14         34.43         46.54        17.64 o                         
  -9   9  14         27.73         21.99        14.57 o                         
  -7   9  14         73.34         73.28        14.44 o                         
  -5   9  14         23.01         30.92        12.86 o                         
  -3   9  14       1303.51       1231.73        31.42 o                         
  -1   9  14         15.80         19.50        15.73 o                         
   1   9  14        185.17        204.76        21.67 o                         
   3   9  14        604.73        661.87        26.70 o                         
 -14  10  14        196.86        172.54        23.16 o                         
 -12  10  14        410.57        404.30        23.46 o                         
 -10  10  14         19.87         25.70        17.27 o                         
  -8  10  14       1000.71        992.42        27.45 o                         
  -6  10  14        924.61        868.48        26.09 o                         
  -4  10  14         47.74         59.67        13.00 o                         
  -2  10  14        104.97         98.23        16.74 o                         
   0  10  14         39.35         48.06        20.13 o                         
   2  10  14          7.75          4.01        19.75 o                         
 -13  11  14         70.36         58.24        25.60 o                         
 -11  11  14          0.13          0.00        19.71 o                         
  -9  11  14          6.77         13.68        18.66 o                         
  -7  11  14        137.38        170.95        16.52 o                         
  -5  11  14        953.57        983.65        40.01 o                         
  -3  11  14         85.04         87.79        22.49 o                         
  -1  11  14        647.54        675.65        27.68 o                         
   1  11  14        582.30        574.90        38.79 o                         
 -10  12  14         52.28         59.06        21.19 o                         
  -8  12  14         77.23         96.57        18.39 o                         
  -6  12  14        890.59        930.40        26.88 o                         
  -4  12  14         65.71         79.88        14.19 o                         
  -2  12  14        419.13        381.98        19.82 o                         
 -19   1  15         91.37        133.79        26.76 o                         
 -17   1  15        135.41        127.91        25.97 o                         
 -15   1  15          2.96          0.00        17.77 o                         
 -13   1  15          6.16         19.68        14.21 o                         
 -11   1  15        807.28        830.74        25.45 o                         
  -9   1  15       1363.91       1396.71        30.94 o                         
  -7   1  15       6659.52       6690.90        92.69 o                         
  -5   1  15       8506.86       8217.28       114.74 o                         
  -3   1  15        318.14        294.88        11.97 o                         
  -1   1  15       4059.43       4087.56        60.75 o                         
   1   1  15         22.98          0.00        13.30 o                         
   3   1  15        331.41        359.77        19.53 o                         
   5   1  15         31.86         54.75        19.82 o                         
   7   1  15        117.51        129.21        32.77 o                         
 -18   2  15         59.85         89.98        26.11 o                         
 -16   2  15         74.99         41.20        19.47 o                         
 -14   2  15         45.30         66.19        15.49 o                         
 -12   2  15          4.08          5.11        13.12 o                         
 -10   2  15       1946.46       1947.74        36.12 o                         
  -8   2  15         49.67         70.18        12.70 o                         
  -6   2  15         15.11         26.37         9.73 o                         
  -4   2  15        828.17        732.14        18.69 o                         
  -2   2  15         50.95         28.93         9.72 o                         
   0   2  15        211.35        206.38        13.16 o                         
   2   2  15          3.14          9.53        14.27 o                         
   4   2  15        310.01        330.99        20.73 o                         
   6   2  15          0.83          0.00        16.99 o                         
 -19   3  15         91.06        116.60        47.91 o                         
 -17   3  15         26.22         28.43        26.87 o                         
 -15   3  15         21.16          0.00        16.75 o                         
 -13   3  15        557.91        503.02        19.41 o                         
 -11   3  15        351.75        386.71        17.36 o                         
  -9   3  15        106.43        111.38        10.38 o                         
  -7   3  15       1691.17       1618.02        39.37 o                         
  -5   3  15       2277.67       2355.41        44.77 o                         
  -3   3  15        325.91        271.49        14.98 o                         
  -1   3  15        352.03        351.85        19.40 o                         
   1   3  15       2627.40       2726.70        56.76 o                         
   3   3  15        272.71        273.15        15.50 o                         
   5   3  15         12.56          0.00        15.52 o                         
   7   3  15        393.52        404.12        33.37 o                         
 -18   4  15         13.45         12.25        22.66 o                         
 -16   4  15        238.79        228.83        25.56 o                         
 -14   4  15         19.73         21.66        14.37 o                         
 -12   4  15         44.32         69.81        10.55 o                         
 -10   4  15        492.35        495.74        21.27 o                         
  -8   4  15         59.82         37.44        15.50 o                         
  -6   4  15         29.92         23.93        14.11 o                         
  -4   4  15        630.58        568.13        20.60 o                         
  -2   4  15         54.35         46.81        13.70 o                         
   0   4  15         65.92         71.57        17.28 o                         
   2   4  15         73.67         61.35        19.02 o                         
   4   4  15         14.36          0.80        18.79 o                         
   6   4  15          0.51          0.00        24.00 o                         
 -17   5  15          0.57          0.00        18.73 o                         
 -15   5  15        175.92        210.91        18.49 o                         
 -13   5  15       1236.33       1243.42        36.01 o                         
 -11   5  15        266.00        324.84        20.36 o                         
  -9   5  15         66.41         81.96        18.15 o                         
  -7   5  15        962.66       1013.43        34.82 o                         
  -5   5  15        102.09        111.83        17.75 o                         
  -3   5  15         28.91         24.99        10.99 o                         
  -1   5  15         74.97         47.46        17.10 o                         
   1   5  15       2087.79       2012.57        42.48 o                         
   3   5  15        569.91        548.75        31.02 o                         
   5   5  15        144.42        149.34        25.40 o                         
 -16   6  15        231.35        188.08        21.11 o                         
 -14   6  15        556.14        554.32        24.83 o                         
 -12   6  15         22.29          9.75        15.01 o                         
 -10   6  15        619.17        674.64        23.40 o                         
  -8   6  15        297.26        265.52        21.04 o                         
  -6   6  15         69.86         10.84        16.12 o                         
  -4   6  15          0.55         12.21        13.99 o                         
  -2   6  15        290.68        344.39        18.63 o                         
   0   6  15         27.24         19.41        15.07 o                         
   2   6  15        252.82        255.77        20.53 o                         
   4   6  15        237.87        315.87        23.44 o                         
 -17   7  15         21.64          0.00        23.09 o                         
 -15   7  15       1748.33       1758.36        44.99 o                         
 -13   7  15       1226.11       1253.14        36.81 o                         
 -11   7  15         70.14         51.19        17.62 o                         
  -9   7  15          1.01          7.22        16.67 o                         
  -7   7  15        218.92        251.20        18.67 o                         
  -5   7  15         13.55         29.47        13.42 o                         
  -3   7  15         24.06          3.44        15.13 o                         
  -1   7  15        144.84        170.15        15.75 o                         
   1   7  15       1522.53       1539.55        44.68 o                         
   3   7  15        460.31        471.41        24.54 o                         
   5   7  15         82.01         72.83        26.61 o                         
 -16   8  15        203.01        189.23        23.97 o                         
 -14   8  15        415.36        453.53        25.40 o                         
 -12   8  15        750.79        735.65        26.41 o                         
 -10   8  15        891.47        899.62        27.10 o                         
  -8   8  15         25.21         30.72        15.44 o                         
  -6   8  15        238.76        262.76        17.14 o                         
  -4   8  15        105.23        139.71        15.64 o                         
  -2   8  15        266.03        289.67        19.34 o                         
   0   8  15          3.83          0.00        20.22 o                         
   2   8  15         97.00         93.42        19.72 o                         
   4   8  15        122.01        137.79        24.58 o                         
 -15   9  15        384.46        385.13        31.32 o                         
 -13   9  15        623.73        622.01        33.94 o                         
 -11   9  15         17.54         40.37        17.57 o                         
  -9   9  15         87.12         39.48        16.46 o                         
  -7   9  15        652.25        715.79        25.87 o                         
  -5   9  15       1030.63       1141.48        31.82 o                         
  -3   9  15          6.28          0.00        16.70 o                         
  -1   9  15        191.11        192.29        19.73 o                         
   1   9  15        567.59        633.16        27.34 o                         
   3   9  15         25.70         23.89        25.05 o                         
 -12  10  15        584.93        571.73        32.60 o                         
 -10  10  15         15.11          7.00        18.04 o                         
  -8  10  15        114.51         82.68        19.27 o                         
  -6  10  15         12.03         39.55        17.20 o                         
  -4  10  15          0.91          0.00        17.44 o                         
  -2  10  15         22.77         26.76        19.35 o                         
   0  10  15         47.34         24.32        21.70 o                         
 -11  11  15         70.31         83.71        21.37 o                         
  -9  11  15        230.14        236.84        20.17 o                         
  -7  11  15        229.10        272.99        20.51 o                         
  -5  11  15        465.36        499.67        23.02 o                         
  -3  11  15        283.24        307.74        23.01 o                         
  -1  11  15         50.76         39.73        34.94 o                         
  -8  12  15        215.97        197.46        24.23 o                         
  -6  12  15         39.87         80.70        25.04 o                         
  -4  12  15        461.06        477.36        25.66 o                         
 -18   0  16        111.71        109.39        33.02 o                         
 -16   0  16        121.43        142.23        25.33 o                         
 -14   0  16        708.40        651.40        36.75 o                         
 -12   0  16          0.13          3.59        20.98 o                         
 -10   0  16        494.25        462.10        26.22 o                         
  -8   0  16        140.59        137.43        23.36 o                         
  -6   0  16          1.23         15.12        14.87 o                         
  -4   0  16       1143.87       1212.73        47.59 o                         
  -2   0  16       1515.89       1432.37        46.68 o                         
   0   0  16       2191.97       2282.98        57.36 o                         
   2   0  16         15.56         20.85        22.09 o                         
   4   0  16         53.43        104.82        27.79 o                         
   6   0  16       2638.97       2852.19       107.22 o                         
 -19   1  16          0.02          0.00        30.50 o                         
 -17   1  16         98.75         93.01        19.26 o                         
 -15   1  16          1.61          0.00        17.04 o                         
 -13   1  16          4.89          0.00        14.50 o                         
 -11   1  16        994.80        991.47        27.04 o                         
  -9   1  16          4.82          4.68        13.10 o                         
  -7   1  16         36.97         44.26        10.84 o                         
  -5   1  16        124.22        136.03        13.45 o                         
  -3   1  16        372.36        367.99        13.65 o                         
  -1   1  16        588.35        557.90        20.21 o                         
   1   1  16          5.21          3.47        17.39 o                         
   3   1  16          0.14          0.00        19.74 o                         
   5   1  16        421.44        452.16        24.26 o                         
 -18   2  16        593.20        544.42        31.05 o                         
 -16   2  16         48.26         67.19        21.15 o                         
 -14   2  16        731.20        781.07        27.12 o                         
 -12   2  16        466.46        478.53        18.63 o                         
 -10   2  16        291.63        259.16        14.62 o                         
  -8   2  16        940.74        907.63        23.54 o                         
  -6   2  16        463.03        472.86        16.42 o                         
  -4   2  16         66.22         68.07         9.96 o                         
  -2   2  16         12.76          0.00         9.60 o                         
   0   2  16        376.70        437.78        17.84 o                         
   2   2  16        465.58        480.49        20.74 o                         
   4   2  16        185.51        188.14        22.78 o                         
   6   2  16         33.61         40.57        18.03 o                         
 -17   3  16          1.45          9.04        20.89 o                         
 -15   3  16         45.95         32.00        17.15 o                         
 -13   3  16        102.46        100.49        14.98 o                         
 -11   3  16         38.68         61.13        11.76 o                         
  -9   3  16         27.67         21.67        16.44 o                         
  -7   3  16       2424.68       2425.08        56.90 o                         
  -5   3  16       1786.91       1687.85        36.70 o                         
  -3   3  16        806.54        790.38        26.97 o                         
  -1   3  16          9.65          0.00        15.38 o                         
   1   3  16          3.24          0.00        18.57 o                         
   3   3  16        263.99        260.15        31.28 o                         
   5   3  16        247.10        238.02        18.84 o                         
 -18   4  16       1133.33       1119.27        35.98 o                         
 -16   4  16        126.26        145.31        18.93 o                         
 -14   4  16        619.67        628.66        22.12 o                         
 -12   4  16        750.90        836.52        29.00 o                         
 -10   4  16          2.41          5.44        17.36 o                         
  -8   4  16         50.50         54.17        16.87 o                         
  -6   4  16       1101.88       1148.46        36.07 o                         
  -4   4  16       1333.96       1264.29        32.66 o                         
  -2   4  16        559.65        499.79        24.96 o                         
   0   4  16        641.10        576.44        23.76 o                         
   2   4  16       2376.17       2503.51        56.18 o                         
   4   4  16        271.56        333.16        24.27 o                         
 -17   5  16         22.14         34.65        21.51 o                         
 -15   5  16         60.13         17.61        22.41 o                         
 -13   5  16        484.68        531.90        24.37 o                         
 -11   5  16        177.34        203.23        17.91 o                         
  -9   5  16         28.29          7.88        21.92 o                         
  -7   5  16        100.35        105.59        19.25 o                         
  -5   5  16         13.54          3.89        17.02 o                         
  -3   5  16        222.58        192.94        19.69 o                         
  -1   5  16        138.25        155.35        17.87 o                         
   1   5  16        311.87        347.38        20.78 o                         
   3   5  16         70.47         52.35        20.49 o                         
   5   5  16        191.98        225.17        32.69 o                         
 -16   6  16          9.27         15.19        24.90 o                         
 -14   6  16        264.21        354.78        25.25 o                         
 -12   6  16        900.14        946.66        31.79 o                         
 -10   6  16        487.94        538.24        22.46 o                         
  -8   6  16        274.20        267.07        20.35 o                         
  -6   6  16       1298.58       1236.23        37.52 o                         
  -4   6  16        294.40        277.11        19.80 o                         
  -2   6  16          8.00         22.09        15.04 o                         
   0   6  16        962.70        889.13        29.13 o                         
   2   6  16       2522.93       2602.13        53.23 o                         
   4   6  16        173.43        227.02        24.55 o                         
 -15   7  16          2.53         35.61        22.51 o                         
 -13   7  16        131.33        120.95        21.75 o                         
 -11   7  16        337.95        364.13        19.65 o                         
  -9   7  16         65.17         83.69        19.03 o                         
  -7   7  16        153.00        166.39        18.02 o                         
  -5   7  16        326.85        347.73        18.02 o                         
  -3   7  16        242.66        290.54        23.87 o                         
  -1   7  16        230.13        257.18        19.07 o                         
   1   7  16        244.76        225.38        20.12 o                         
   3   7  16         50.78         19.58        21.41 o                         
 -14   8  16         17.17          0.00        30.09 o                         
 -12   8  16       1905.57       1987.08        44.26 o                         
 -10   8  16        455.48        466.82        22.36 o                         
  -8   8  16        150.36        195.11        24.76 o                         
  -6   8  16        593.60        561.54        22.85 o                         
  -4   8  16        577.84        571.10        23.16 o                         
  -2   8  16        392.77        447.02        23.19 o                         
   0   8  16        108.17        114.89        23.86 o                         
   2   8  16        538.17        468.71        23.77 o                         
 -13   9  16        235.83        219.59        24.44 o                         
 -11   9  16          5.28          0.00        19.40 o                         
  -9   9  16         83.93         74.20        19.01 o                         
  -7   9  16        626.70        576.07        29.52 o                         
  -5   9  16        284.22        364.01        19.45 o                         
  -3   9  16        121.37        174.93        19.06 o                         
  -1   9  16         11.65          5.79        21.19 o                         
   1   9  16        515.47        507.70        26.61 o                         
 -12  10  16        323.60        315.25        29.20 o                         
 -10  10  16        209.47        256.55        23.13 o                         
  -8  10  16          0.08          8.80        22.19 o                         
  -6  10  16        481.32        521.87        22.44 o                         
  -4  10  16        436.51        418.29        25.53 o                         
  -2  10  16         36.47         58.50        33.79 o                         
  -9  11  16         12.80         28.26        27.82 o                         
  -7  11  16       1141.26       1211.36        54.93 o                         
  -5  11  16        283.89        242.98        19.58 o                         
  -3  11  16          5.50         53.48        32.93 o                         
 -17   1  17         11.97          0.00        20.86 o                         
 -15   1  17         29.69          4.09        18.95 o                         
 -13   1  17       1177.34       1189.97        39.62 o                         
 -11   1  17       2457.21       2498.09        43.86 o                         
  -9   1  17        700.89        639.08        25.11 o                         
  -7   1  17       1736.38       1600.11        31.90 o                         
  -5   1  17       8090.11       7931.95       102.45 o                         
  -3   1  17        201.02        185.70        11.98 o                         
  -1   1  17          0.02          4.01        13.57 o                         
   1   1  17         43.07          6.96        15.27 o                         
   3   1  17          0.80          0.00        19.39 o                         
 -18   2  17         39.84         70.28        30.01 o                         
 -16   2  17          4.51          0.00        19.94 o                         
 -14   2  17       1482.45       1458.01        63.67 o                         
 -12   2  17        153.26        165.11        15.27 o                         
 -10   2  17        120.32        109.48        14.26 o                         
  -8   2  17        949.05        846.85        23.15 o                         
  -6   2  17        401.90        370.25        15.52 o                         
  -4   2  17          9.72          1.36         9.68 o                         
  -2   2  17         17.79         14.18        10.80 o                         
   0   2  17        480.05        475.69        18.88 o                         
   2   2  17          2.47         23.16        17.07 o                         
   4   2  17        141.30        116.35        20.61 o                         
 -17   3  17        150.47        175.78        27.04 o                         
 -15   3  17         44.34         50.17        17.33 o                         
 -13   3  17        627.96        648.59        21.98 o                         
 -11   3  17       1232.52       1199.26        29.19 o                         
  -9   3  17         75.23         78.63        12.48 o                         
  -7   3  17        109.95        135.30        20.33 o                         
  -5   3  17       1465.57       1414.34        34.80 o                         
  -3   3  17       1283.93       1284.80        32.55 o                         
  -1   3  17          3.90          0.00        17.73 o                         
   1   3  17        577.06        595.15        26.21 o                         
   3   3  17        352.76        343.24        27.54 o                         
 -16   4  17          9.51          0.00        20.81 o                         
 -14   4  17        379.70        369.75        20.34 o                         
 -12   4  17        254.37        261.27        20.37 o                         
 -10   4  17         19.24          0.00        19.04 o                         
  -8   4  17        662.30        654.52        27.20 o                         
  -6   4  17          6.32          9.69        16.61 o                         
  -4   4  17         96.94         78.28        12.11 o                         
  -2   4  17        123.88         95.21        17.58 o                         
   0   4  17          6.26         11.59        18.77 o                         
   2   4  17         30.66         10.60        19.68 o                         
   4   4  17        437.81        481.30        29.46 o                         
 -17   5  17        491.74        455.56        32.09 o                         
 -15   5  17         11.54          0.00        23.31 o                         
 -13   5  17        749.58        786.44        28.86 o                         
 -11   5  17        497.91        484.09        29.41 o                         
  -9   5  17         45.62         31.61        18.09 o                         
  -7   5  17        883.50        925.76        30.05 o                         
  -5   5  17          0.49          0.00        16.43 o                         
  -3   5  17        753.46        687.41        23.71 o                         
  -1   5  17          3.48          6.40        18.00 o                         
   1   5  17        155.46        178.18        20.77 o                         
   3   5  17        301.54        264.80        26.86 o                         
 -16   6  17        146.56        152.98        27.39 o                         
 -14   6  17          0.02         29.04        22.75 o                         
 -12   6  17         20.35         30.37        20.91 o                         
 -10   6  17        107.70        129.52        23.57 o                         
  -8   6  17        181.64        186.16        20.82 o                         
  -6   6  17          4.05          0.00        17.01 o                         
  -4   6  17         55.22         44.05        13.86 o                         
  -2   6  17          2.65          0.00        19.06 o                         
   0   6  17         87.44         94.01        19.35 o                         
   2   6  17        242.77        305.80        23.26 o                         
 -15   7  17        694.87        663.27        47.13 o                         
 -13   7  17        424.56        460.38        29.40 o                         
 -11   7  17        134.09        166.20        25.72 o                         
  -9   7  17          6.38         15.08        19.45 o                         
  -7   7  17         74.60         98.60        18.90 o                         
  -5   7  17         75.96        127.47        16.85 o                         
  -3   7  17        349.64        336.48        22.29 o                         
  -1   7  17         25.42         41.99        17.74 o                         
   1   7  17       1466.21       1490.63        41.88 o                         
 -14   8  17         45.08         95.46        23.81 o                         
 -12   8  17          8.64          0.00        24.43 o                         
 -10   8  17        193.22        205.71        20.25 o                         
  -8   8  17         29.11         33.41        21.73 o                         
  -6   8  17        140.37        147.94        18.15 o                         
  -4   8  17         37.14         20.96        22.34 o                         
  -2   8  17         35.39         18.11        21.41 o                         
   0   8  17          2.10         16.14        17.91 o                         
 -13   9  17        375.64        351.42        30.77 o                         
 -11   9  17        464.25        577.86        25.98 o                         
  -9   9  17         48.05         68.83        21.29 o                         
  -7   9  17        276.59        287.86        25.62 o                         
  -5   9  17        277.65        308.48        19.93 o                         
  -3   9  17        112.18        162.22        21.15 o                         
  -1   9  17         38.74         24.62        27.68 o                         
 -10  10  17         34.12         42.07        26.27 o                         
  -8  10  17         22.51         30.33        21.42 o                         
  -6  10  17         21.81         37.24        19.97 o                         
  -4  10  17        237.29        255.38        30.84 o                         
 -16   0  18         54.67          0.86        47.84 o                         
 -14   0  18        288.05        259.44        26.94 o                         
 -12   0  18        268.10        238.01        32.02 o                         
 -10   0  18          3.73         34.55        28.23 o                         
  -8   0  18         13.91         12.68        16.67 o                         
  -6   0  18         36.38         33.04        17.20 o                         
  -4   0  18       3489.09       3516.42        73.15 o                         
  -2   0  18        142.14        142.15        29.21 o                         
   0   0  18        201.10        234.38        24.13 o                         
   2   0  18       2038.94       2271.16        70.96 o                         
 -17   1  18          7.66          0.00        22.43 o                         
 -15   1  18        136.19        132.65        22.25 o                         
 -13   1  18        192.51        191.55        17.94 o                         
 -11   1  18          5.53          0.00        15.30 o                         
  -9   1  18         48.35         67.43        14.72 o                         
  -7   1  18        250.97        227.54        16.20 o                         
  -5   1  18        570.80        571.27        18.38 o                         
  -3   1  18          1.09          0.00        11.84 o                         
  -1   1  18          0.48          0.00        14.44 o                         
   1   1  18          0.02         16.64        15.93 o                         
   3   1  18        300.88        315.54        28.44 o                         
 -16   2  18          1.57          0.00        22.95 o                         
 -14   2  18        311.16        297.26        21.26 o                         
 -12   2  18        387.66        360.61        18.82 o                         
 -10   2  18        138.60        134.82        14.37 o                         
  -8   2  18        195.06        189.14        15.19 o                         
  -6   2  18         21.90         25.33        14.69 o                         
  -4   2  18       1533.34       1525.94        33.94 o                         
  -2   2  18        317.59        338.65        15.64 o                         
   0   2  18        577.05        579.26        27.92 o                         
   2   2  18        722.52        769.65        26.39 o                         
 -17   3  18          6.81          5.68        23.43 o                         
 -15   3  18        215.11        207.53        17.71 o                         
 -13   3  18         14.09          1.10        13.62 o                         
 -11   3  18          2.39          0.00        20.60 o                         
  -9   3  18       1842.71       1754.47        42.70 o                         
  -7   3  18         45.51         50.99        18.92 o                         
  -5   3  18         29.03         34.20        15.55 o                         
  -3   3  18        345.02        358.38        20.27 o                         
  -1   3  18         50.56         39.72        19.04 o                         
   1   3  18        251.86        250.01        25.20 o                         
   3   3  18         88.79         78.10        24.54 o                         
 -16   4  18        172.48        159.04        17.40 o                         
 -14   4  18          9.62         35.35        21.73 o                         
 -12   4  18        292.64        303.96        23.16 o                         
 -10   4  18        591.68        580.19        26.34 o                         
  -8   4  18        246.08        255.71        21.53 o                         
  -6   4  18       3366.92       3214.19        61.56 o                         
  -4   4  18        343.61        318.17        19.28 o                         
  -2   4  18       1217.61       1359.58        38.71 o                         
   0   4  18          0.05         26.58        20.42 o                         
   2   4  18        663.36        611.00        29.07 o                         
 -15   5  18          1.67          0.00        24.37 o                         
 -13   5  18        243.85        231.36        23.53 o                         
 -11   5  18        320.11        385.49        25.46 o                         
  -9   5  18         17.43         28.79        19.54 o                         
  -7   5  18        375.71        354.67        22.04 o                         
  -5   5  18        188.89        233.70        17.30 o                         
  -3   5  18          1.11          0.00        16.28 o                         
  -1   5  18        131.52        172.61        21.63 o                         
   1   5  18        350.15        415.80        25.03 o                         
 -14   6  18         29.61          0.00        22.43 o                         
 -12   6  18       1067.99       1125.59        40.58 o                         
 -10   6  18        697.70        771.72        39.20 o                         
  -8   6  18        179.77        170.06        21.19 o                         
  -6   6  18        978.45        927.27        31.54 o                         
  -4   6  18       1011.78       1059.44        36.57 o                         
  -2   6  18        454.50        458.87        24.28 o                         
   0   6  18        125.04        115.23        21.65 o                         
 -13   7  18        174.66        181.12        24.85 o                         
 -11   7  18         48.17         25.68        21.66 o                         
  -9   7  18        130.86        153.29        21.59 o                         
  -7   7  18         46.24         67.93        20.02 o                         
  -5   7  18        193.26        192.90        18.33 o                         
  -3   7  18        183.81        150.83        32.21 o                         
  -1   7  18         12.31         47.80        19.74 o                         
 -12   8  18        624.45        605.64        40.03 o                         
 -10   8  18        298.48        278.43        28.28 o                         
  -8   8  18        235.26        267.74        25.38 o                         
  -6   8  18        451.67        478.27        23.02 o                         
  -4   8  18         57.79         33.06        21.36 o                         
  -2   8  18        270.19        259.07        24.59 o                         
 -11   9  18        305.53        320.76        26.07 o                         
  -9   9  18        123.68        175.70        23.19 o                         
  -7   9  18        206.23        188.30        29.15 o                         
  -5   9  18        193.42        177.81        28.16 o                         
  -3   9  18        277.74        336.53        32.68 o                         
 -17   1  19        895.40        848.47        34.93 o                         
 -15   1  19        402.57        378.18        30.10 o                         
 -13   1  19        293.20        300.75        19.37 o                         
 -11   1  19       1772.47       1713.40        40.80 o                         
  -9   1  19       2249.43       2203.05        43.94 o                         
  -7   1  19         92.30         90.96        13.31 o                         
  -5   1  19        291.25        283.97        13.64 o                         
  -3   1  19        312.40        280.48        16.49 o                         
  -1   1  19          0.70          0.00        15.32 o                         
   1   1  19         30.54          0.00        24.51 o                         
 -16   2  19         74.25         82.58        19.68 o                         
 -14   2  19        308.85        272.78        19.73 o                         
 -12   2  19       1239.98       1248.27        46.44 o                         
 -10   2  19          1.04          3.48        14.67 o                         
  -8   2  19        168.17        171.69        18.17 o                         
  -6   2  19         87.77         78.47        15.81 o                         
  -4   2  19         31.98         32.75        16.43 o                         
  -2   2  19        652.59        737.21        30.81 o                         
   0   2  19         92.33        108.15        23.89 o                         
 -15   3  19        284.33        272.36        18.14 o                         
 -13   3  19         30.94         39.85        15.16 o                         
 -11   3  19        594.43        603.35        29.79 o                         
  -9   3  19       1043.95       1055.98        38.82 o                         
  -7   3  19          5.24          4.62        21.50 o                         
  -5   3  19       1024.09       1128.14        35.66 o                         
  -3   3  19        314.00        314.06        22.42 o                         
  -1   3  19         63.77         82.20        22.47 o                         
   1   3  19        200.13        187.64        30.28 o                         
 -16   4  19          0.06         20.66        31.64 o                         
 -14   4  19        603.36        628.28        27.47 o                         
 -12   4  19        819.14        850.23        38.23 o                         
 -10   4  19          7.00          4.40        20.98 o                         
  -8   4  19        281.93        274.12        23.47 o                         
  -6   4  19        257.57        267.49        23.33 o                         
  -4   4  19          6.10         28.65        18.92 o                         
  -2   4  19         61.55         29.67        20.77 o                         
   0   4  19        430.46        436.84        35.58 o                         
 -15   5  19         24.99          8.83        27.97 o                         
 -13   5  19        231.90        232.16        31.96 o                         
 -11   5  19        232.21        270.62        25.29 o                         
  -9   5  19        382.25        436.62        26.34 o                         
  -7   5  19         23.96         41.90        19.87 o                         
  -5   5  19        232.52        283.71        25.06 o                         
  -3   5  19        419.59        378.42        26.85 o                         
  -1   5  19        449.61        405.77        28.70 o                         
 -14   6  19         56.21         78.87        26.14 o                         
 -12   6  19          0.29         28.51        27.52 o                         
 -10   6  19        176.98        204.61        23.50 o                         
  -8   6  19          6.60         32.59        21.57 o                         
  -6   6  19         41.28         18.51        21.62 o                         
  -4   6  19         23.00         43.29        24.60 o                         
  -2   6  19          0.43          0.00        20.36 o                         
 -13   7  19         27.47         47.28        26.26 o                         
 -11   7  19        962.84        963.09        39.59 o                         
  -9   7  19        109.23        144.11        29.87 o                         
  -7   7  19         85.80         81.97        20.16 o                         
  -5   7  19        587.26        665.78        36.98 o                         
  -3   7  19        309.86        355.39        36.35 o                         
 -10   8  19        145.12        175.17        27.49 o                         
  -8   8  19         46.12         51.51        23.10 o                         
  -6   8  19         17.13          0.00        28.64 o                         
  -4   8  19         36.97         24.36        33.66 o                         
 -16   0  20         95.68         66.88        32.32 o                         
 -14   0  20        296.74        309.13        29.66 o                         
 -12   0  20         87.05         68.47        30.17 o                         
 -10   0  20         80.80         63.29        24.36 o                         
  -8   0  20        543.15        546.96        28.51 o                         
  -6   0  20        563.33        589.92        25.83 o                         
  -4   0  20       2466.09       2482.34        62.72 o                         
  -2   0  20       1654.17       1781.21        54.94 o                         
   0   0  20        115.34        101.62        26.17 o                         
 -15   1  20          0.31          0.00        19.34 o                         
 -13   1  20          7.77         24.00        20.70 o                         
 -11   1  20         20.79         19.76        16.56 o                         
  -9   1  20          6.22         18.20        17.11 o                         
  -7   1  20         13.70         32.20        13.34 o                         
  -5   1  20        113.48        107.34        12.54 o                         
  -3   1  20         85.66        100.97        15.18 o                         
  -1   1  20         22.61         18.47        19.63 o                         
 -14   2  20        555.58        488.12        27.32 o                         
 -12   2  20        262.93        241.56        17.94 o                         
 -10   2  20          6.55         22.34        18.13 o                         
  -8   2  20        369.67        331.73        20.90 o                         
  -6   2  20        214.40        199.30        18.16 o                         
  -4   2  20       1502.43       1608.52        44.41 o                         
  -2   2  20        737.76        667.88        30.35 o                         
 -15   3  20        140.82        102.21        22.61 o                         
 -13   3  20        385.48        397.01        28.90 o                         
 -11   3  20        150.98        174.79        25.35 o                         
  -9   3  20         25.12         39.20        21.78 o                         
  -7   3  20         16.97          0.00        20.60 o                         
  -5   3  20         97.65         58.78        19.46 o                         
  -3   3  20         20.42          8.20        21.42 o                         
  -1   3  20        109.61         71.02        24.47 o                         
 -14   4  20        153.05        145.47        28.37 o                         
 -12   4  20        850.39        785.18        33.00 o                         
 -10   4  20       1792.24       1795.81        52.63 o                         
  -8   4  20         82.84        125.38        21.68 o                         
  -6   4  20         11.08         54.01        20.99 o                         
  -4   4  20        808.77        782.63        28.96 o                         
  -2   4  20        849.79        863.58        32.68 o                         
 -13   5  20         21.38         39.05        24.69 o                         
 -11   5  20         12.91         51.58        25.01 o                         
  -9   5  20        506.67        529.40        28.61 o                         
  -7   5  20          0.08         20.95        21.80 o                         
  -5   5  20         53.19         99.26        22.76 o                         
  -3   5  20         20.77         12.49        24.33 o                         
 -12   6  20        401.18        398.94        29.96 o                         
 -10   6  20       1240.40       1207.52        59.69 o                         
  -8   6  20        119.91        155.20        26.51 o                         
  -6   6  20         87.67         66.11        26.44 o                         
  -4   6  20          0.59         32.43        24.10 o                         
  -9   7  20        176.12        178.69        25.57 o                         
  -7   7  20         12.19          1.89        24.04 o                         
 -13   1  21        230.09        235.65        22.24 o                         
 -11   1  21        194.04        202.35        20.63 o                         
  -9   1  21         28.12         20.16        16.00 o                         
  -7   1  21          1.91          0.00        13.21 o                         
  -5   1  21        327.24        335.52        16.86 o                         
  -3   1  21        515.57        492.21        20.96 o                         
 -14   2  21         39.35         55.63        19.81 o                         
 -12   2  21         46.33         48.32        17.99 o                         
 -10   2  21        337.38        346.43        28.34 o                         
  -8   2  21          9.42         66.78        24.18 o                         
  -6   2  21        290.32        339.96        19.24 o                         
  -4   2  21          5.74          1.96        23.34 o                         
 -13   3  21         19.32         38.57        25.83 o                         
 -11   3  21        380.29        430.40        34.84 o                         
  -9   3  21        320.86        261.03        23.13 o                         
  -7   3  21        193.65        192.66        33.08 o                         
  -5   3  21        195.60        213.10        22.65 o                         
 -12   4  21         82.36        104.79        27.10 o                         
 -10   4  21         27.05         83.37        25.19 o                         
  -8   4  21        368.75        315.08        25.11 o                         
  -6   4  21         97.48         97.65        25.94 o                         
 -11   5  21         88.18        121.29        46.33 o                         
  -9   5  21        488.93        547.09        26.91 o                         
  -7   5  21         13.15          0.00        24.02 o                         
 -10   0  22        222.15        217.34        47.49 o                         
  -8   0  22        587.38        563.17        28.24 o                         
  -6   0  22         68.79         53.21        30.42 o                         
 -11   1  22         41.10         83.72        28.28 o                         
  -9   1  22          2.60         15.08        32.68 o                         
  -7   1  22         43.63         75.07        20.58 o                         
 -10   2  22        369.46        386.03        34.95 o                         
  -8   2  22        861.97        879.93        39.90 o                         
                                                                                
