# Supplementary material for: Crystal structure of a three-coordinate lithium complex with monodentate phenyl­oxazoline and hexa­methyl­disilyl­amide ligands
Source: Acta Crystallogr E Crystallogr Commun. 2024 May 17;80(Pt 6):620–4. doi: 10.1107/S2056989024004237 (PMC11151324; doi:10.1107/S2056989024004237)
Supplement: Supplementary file 3 [file e-80-00620-Isup3.mol]

Esquema_do_complexos_JC1_186c.mol
  ChemDraw02052416092D

  0  0  0     0  0              0 V3000
M  V30 BEGIN CTAB
M  V30 COUNTS 36 39 0 0 1
M  V30 BEGIN ATOM
M  V30 1 Li -0.023719 0.106103 0.000000 0
M  V30 2 N 1.606009 0.731349 0.000000 0
M  V30 3 N -1.587953 0.727921 0.000000 0
M  V30 4 C 2.181280 0.140005 0.000000 0
M  V30 5 C 2.921451 0.504385 0.000000 0
M  V30 6 O 2.803629 1.320928 0.000000 0
M  V30 7 C 1.990642 1.461200 0.000000 0
M  V30 8 C -1.878300 1.500140 0.000000 0
M  V30 9 O -2.702447 1.462633 0.000000 0
M  V30 10 C -2.921451 0.667232 0.000000 0
M  V30 11 C -2.232655 0.213155 0.000000 0
M  V30 12 C 1.713173 2.204344 0.000000 0
M  V30 13 C -1.424223 2.188936 0.000000 0
M  V30 14 N -0.031196 -1.708897 0.000000 0
M  V30 15 Si 1.480775 -2.726397 0.000000 0
M  V30 16 Si -1.598167 -2.753897 0.000000 0
M  V30 17 C 2.288488 -2.423897 0.000000 0
M  V30 18 C 2.229138 -3.364760 0.000000 0
M  V30 19 C 1.074749 -3.633286 0.000000 0
M  V30 20 C -2.312638 -2.341397 0.000000 0
M  V30 21 C -2.264030 -3.282260 0.000000 0
M  V30 22 C -1.185667 -3.468368 0.000000 0
M  V30 23 C -2.645155 -0.501316 0.000000 0
M  V30 24 C -1.607167 -0.324795 0.000000 0
M  V30 25 C 1.768780 -0.574466 0.000000 0
M  V30 26 C 2.593780 -0.574466 0.000000 0
M  V30 27 C -0.599223 2.188936 0.000000 0
M  V30 28 C -0.186723 2.903407 0.000000 0
M  V30 29 C -0.599223 3.617878 0.000000 0
M  V30 30 C -1.424223 3.617878 0.000000 0
M  V30 31 C -1.836723 2.903407 0.000000 0
M  V30 32 C 2.125673 2.918815 0.000000 0
M  V30 33 C 1.713173 3.633286 0.000000 0
M  V30 34 C 0.888173 3.633286 0.000000 0
M  V30 35 C 0.475673 2.918815 0.000000 0
M  V30 36 C 0.888173 2.204344 0.000000 0
M  V30 END ATOM
M  V30 BEGIN BOND
M  V30 1 1 1 2
M  V30 2 1 1 3
M  V30 3 1 2 4
M  V30 4 1 4 5
M  V30 5 1 5 6
M  V30 6 1 6 7
M  V30 7 2 7 2
M  V30 8 2 3 8
M  V30 9 1 8 9
M  V30 10 1 9 10
M  V30 11 1 10 11
M  V30 12 1 11 3
M  V30 13 1 7 12
M  V30 14 1 8 13
M  V30 15 1 1 14
M  V30 16 1 15 17 CFG=3
M  V30 17 1 15 18
M  V30 18 1 15 19 CFG=1
M  V30 19 1 16 20 CFG=3
M  V30 20 1 16 21
M  V30 21 1 16 22 CFG=1
M  V30 22 1 11 23 CFG=3
M  V30 23 1 11 24 CFG=1
M  V30 24 1 4 25 CFG=3
M  V30 25 1 4 26 CFG=1
M  V30 26 1 14 16
M  V30 27 1 14 15
M  V30 28 2 13 27
M  V30 29 1 27 28
M  V30 30 2 28 29
M  V30 31 1 29 30
M  V30 32 2 30 31
M  V30 33 1 31 13
M  V30 34 2 12 32
M  V30 35 1 32 33
M  V30 36 2 33 34
M  V30 37 1 34 35
M  V30 38 2 35 36
M  V30 39 1 36 12
M  V30 END BOND
M  V30 BEGIN COLLECTION
M  V30 MDLV30/STEABS ATOMS=(4 4 11 15 16)
M  V30 END COLLECTION
M  V30 END CTAB
M  END
